# Supplementary material for: Caspofungin Affects Extracellular Vesicle Production and Cargo in Candida auris
Source: J Fungi (Basel). 2022 Sep 21;8(10):990. doi: 10.3390/jof8100990 (PMC9605528; doi:10.3390/jof8100990)
Supplement: Supplementary file 1 [file jof-08-00990-s001.zip › Table_S1.xlsx]

## Sheet: mRNA
																													B8441 EV RNA CONT 1		B8441 EV RNA CONT 2		B8441 EV RNA CONT 3			B8441 EV RNA CASPO 1		B8441 EV RNA CASPO 2		B8441 EV RNA CASPO 3				MMC1 EV RNA CONT 1		MMC1 EV RNA CONT 2		MMC1 EV RNA CONT 3
Gene name	Query ALBICANS	Accession (E-value) AURIS	Description AUR	Description ALB	OthernameALB	Razão caspo/cont TOTAL	average coverage caspo	average coverage control	p-value CASPO	TPM average EV	B11244 EVs Caspo vs. control - Max group mean	B11244 EVs Caspo vs. control - Log₂ fold change	B11244 EVs Caspo vs. control - Fold change	B11244 EVs Caspo vs. control - P-value	B11244 EVs Caspo vs. control - FDR p-value	B11244 EVs Caspo vs. control - Bonferroni	B8441 EVs Caspo vs. control - Max group mean	B8441 EVs Caspo vs. control - Log₂ fold change	B8441 EVs Caspo vs. control - Fold change	B8441 EVs Caspo vs. control - P-value	B8441 EVs Caspo vs. control - FDR p-value	B8441 EVs Caspo vs. control - Bonferroni	MMC1 EVs Caspo vs. control - Max group mean	MMC1 EVs Caspo vs. control - Log₂ fold change	MMC1 EVs Caspo vs. control - Fold change	MMC1 EVs Caspo vs. control - P-value	MMC1 EVs Caspo vs. control - FDR p-value	MMC1 EVs Caspo vs. control - Bonferroni	Total read count	Average coverage	Total read count	Average coverage	Total read count	Average coverage	AVERAGE	Total read count	Average coverage	Total read count	Average coverage	Total read count	Average coverage	AVERAGE CASPO	Razão Caspo/cont	Total read count	Average coverage	Total read count	Average coverage	Total read count	Average coverage
B9J08_004577			hypothetical protein	hypothetical protein		9.35143	56.3889	5.89397	1.81828e-06	435.198	489.551	6.21998	74.5418	4.01513e-15	9.71313e-13	2.23402e-11	455.815	3.48208	11.1741	3.01336e-07	3.98624e-06	0.00167422	360.227	3.57327	11.9032	9.0617e-07	5.24961e-05	0.00504011	171	14.6644	25	1.89352	7	0.486111	5.68133	947	70.3472	821	58.4514	815	62.7546	63.8511	11.2388	63	5.79861	22	2	34	2.9375
B9J08_002493			hypothetical protein	hypothetical protein		4.77133	13.1396	2.56664	1.95855e-06	163.694	299.596	3.75643	13.5144	3.57741e-07	8.73015e-06	0.00199047	107.345	1.1607	2.23565	0.00552921	0.017143	1	84.1425	2.05884	4.16651	1.81717e-05	0.000615381	0.101071	45	6.80723	0	0	8	1.36948	2.72557	47	6.3012	51	6.21285	56	7.27309	6.59572	2.41994	21	3.2249	7	1	12	1.5261
B9J08_003610			elongation factor 1-alpha 2	elongation factor 1-alpha 2		11.5424	28.2083	1.85782	3.74436e-06	158.779	168.117	5.21607	37.1701	3.14642e-10	1.65104e-08	1.75067e-06	260.078	3.33356	10.081	1.94572e-07	2.7299e-06	0.00108104	48.142	2.12491	4.36176	9.00565e-05	0.00226816	0.500894	323	9.06028	29	0.71968	10	0.200436	3.3268	1470	34.9484	1219	30.2745	1479	36.7219	33.9816	10.2145	47	1.39869	21	0.620189	49	1.41104
B9J08_003487			hypothetical protein	hypothetical protein		4.03585	11.7318	3.19937	1.53701e-06	136.406	183.511	3.26073	9.58466	3.14212e-10	1.65104e-08	1.74828e-06	61.9277	1.72579	3.30761	0.000122344	0.000676362	0.679744	163.779	2.56549	5.91954	1.32028e-05	0.000486561	0.0734338	51	7.9065	6	0.821138	0	0	2.90921	101	14.1138	66	8.49593	107	14.4553	12.355	4.24686	19	3.19512	6	0.873984	33	4.86179
B9J08_005403	Q59XM0	A0A2H0ZDJ8	MFS domain-containing protein	MFS antiporter QDR3	QDR3	4.35165	54.7676	7.88214	3.55121e-05	136.086	60.3342	2.96524	7.80956	2.51919e-05	0.000379859	0.140168	269.978	3.54834	11.6992	1.84227e-07	2.62453e-06	0.00102357	77.9455	3.10092	8.57965	2.2343e-05	0.000727164	0.124272	2762	36.3344	320	4.15113	46	0.573955	13.6865	10834	132.609	7523	97.4089	7007	91.7824	107.267	7.83743	657	9.7299	189	2.51125	728	10.4094
B9J08_003099	Q5ANB7	A0A2H0ZS62	Thiamine thiazole synthase	Thiamine thiazole synthase	THI4	4.76701	20.8365	3.13152	1.4826e-05	127.662	39.5037	3.11684	8.67484	2.81341e-10	1.50518e-08	1.56538e-06	231.854	2.95541	7.7565	1.37211e-05	0.000104861	0.0762342	111.629	2.56275	5.90832	0.000108269	0.00263419	0.602191	452	16.3011	33	1.30916	10	0.413897	6.00806	1261	43.5136	862	30.0896	1163	40.4481	38.0171	6.32769	85	3.45619	26	0.970796	75	2.81873
B9J08_005144	Q59SU5	A0A2H0ZCU5	Histone H2A	Histone H2A.1	HTA1	18.1833	14.6075	0.667251	0.001258	119.498	177.232	5.4847	44.7773	3.37352e-13	4.57812e-11	1.87703e-09	119.661	4.51607	22.8809	1.13607e-15	2.33778e-13	6.31201e-12	61.6003	3.38692	10.4608	3.20209e-10	6.68702e-08	1.781e-06	18	1.67176	2	0.150127	0	0	0.607294	219	18.0153	199	16.6285	218	19.2417	17.9618	29.5768	9	1.00254	3	0.249364	9	0.885496
B9J08_002073	Q59VN4	A0A2H0ZWC4	Histone H4	Histone H4	HHF1	15.7607	12.8711	0.923305	1.4116e-07	119.085	167.524	5.85355	57.8223	3.90677e-17	1.95691e-14	2.17373e-13	118.955	4.77998	27.4738	1.73418e-16	6.42341e-14	9.63512e-13	70.7751	3.98179	15.7993	4.68325e-11	1.6766e-08	2.60482e-07	13	1.55769	2	0.214744	0	0	0.590812	175	17.7692	159	17.2821	185	20.484	18.5118	31.3327	4	0.608974	2	0.278846	8	0.817308
B9J08_003364	P46587	A0A2H0ZM99	Heat shock protein SSA2	Heat shock protein SSA2	SSA2	6.18586	39.5907	5.03045	4.8149e-05	109.257	91.4463	3.58478	11.9985	3.06667e-06	5.92464e-05	0.017063	177.165	3.39284	10.5038	1.21411e-07	1.879e-06	0.000674562	59.16	2.20212	4.60154	0.00108488	0.0173165	1	395	7.66305	27	0.453747	15	0.310594	2.80913	1569	28.8005	1445	25.5282	1526	28.8098	27.7128	9.86527	100	2.13488	28	0.586047	100	1.95142
B9J08_002142	P22011	A0A2H0ZXJ1	Peptidyl-prolyl cis-trans isomerase	Peptidyl-prolyl cis-trans isomerase	CYP1	7.36983	16.5452	1.44073	6.0395e-12	103.744	66.7577	3.73549	13.3197	3.37278e-11	2.26098e-09	1.87662e-07	218.786	4.02469	16.2762	1.47858e-08	3.12358e-07	8.21502e-05	25.6894	2.13565	4.39436	8.32517e-06	0.000340988	0.0463046	61	4.86708	7	0.527607	3	0.200409	1.86503	463	33.5808	334	24.2393	375	27.5951	28.4717	15.2661	9	0.883436	4	0.316973	7	0.607362
B9J08_003249	O59931	A0A2H0ZMU1	60S Ribosomal protein L13	60S Ribosomal protein L13	RPL13	5.00655	6.94333	1.02524	2.88229e-05	101.043	239.833	5.20326	36.8415	4.1053e-08	1.2022e-06	0.000228419	41.3773	2.12972	4.37631	2.2786e-06	2.25523e-05	0.0126599	21.9175	2.30179	4.9307	1.80692e-05	0.000615381	0.100501	52	2.90787	7	0.383585	0	0	1.09715	113	6.57454	101	5.8258	106	5.89615	6.09883	5.55878	11	0.680067	2	0.103853	12	0.795645
B9J08_003369			histone H4	histone H4		9.96332	14.9476	1.02249	3.38625e-06	97.985	121.076	5.5666	47.3929	5.08885e-16	1.66555e-13	2.83144e-12	135.511	3.62194	12.3116	1.927e-11	1.10375e-09	1.07064e-07	37.368	3.55411	11.7461	8.55118e-09	9.52411e-07	4.75616e-05	36	4.51282	3	0.375	0	0	1.62927	223	25.9872	170	18.2308	231	26.6218	23.6132	14.4931	8	1.11218	1	0.125	4	0.413462
B9J08_004579			elongation factor 1-alpha 2	elongation factor 1-alpha 2		7.91719	19.0256	1.61086	7.49896e-13	88.5667	53.7456	3.96617	15.6292	4.46485e-08	1.28717e-06	0.000248424	171.784	3.97223	15.695	7.67465e-08	1.26155e-06	0.000426404	40.1701	2.81907	7.05706	4.42918e-07	3.04097e-05	0.00246351	303	7.71968	23	0.542484	7	0.146696	2.80295	1195	27.5672	1112	24.6144	1196	28.6863	26.9559	9.61698	36	1.03849	16	0.388526	41	1
B9J08_002072	Q59VN2	A0A2H0ZMB2	Histone H3	Histone H3.1/H3.2	HHT21	11.8646	13.419	0.932148	3.45973e-05	85.2912	113.765	5.86401	58.243	4.22052e-17	1.95691e-14	2.3483e-13	101.764	4.43119	21.5735	7.6778e-15	1.29266e-12	4.26579e-11	40.3449	4.11112	17.2811	6.04058e-10	1.08126e-07	3.35977e-06	27	2.57908	3	0.345499	0	0	0.974858	203	17.3625	179	15.0438	232	20.4866	17.631	18.0857	9	0.89781	0	0	5	0.474453
B9J08_005145	Q59VP1	A0A2H0ZDN4	Histone H2B	Histone H2B.2	HTB2	14.3891	11.9926	0.658419	0.000617	84.5213	113.812	4.65595	25.2104	9.95483e-15	2.30786e-12	5.53887e-11	100.275	4.78993	27.6639	5.13962e-16	1.29799e-13	2.85557e-12	39.4767	2.77815	6.8597	1.98756e-06	0.000100623	0.0110548	15	1.56489	2	0.229008	2	0.119593	0.637829	225	19.6387	173	14.8066	237	20.6438	18.363	28.7899	14	1.43257	0	0	4	0.407125
B9J08_001940	A0A1D8PNC7	A0A2H0ZYX4	Uncharacterized protein	Hsp12p	HSP12	4.80557	13.0387	2.54271	5.98582e-07	83.1	54.2491	3.3128	9.93694	7.82377e-10	3.6168e-08	4.35315e-06	135.934	2.3108	4.96159	2.93466e-05	0.000198599	0.163049	59.1173	3.02919	8.16349	2.86588e-09	4.10394e-07	1.594e-05	101	10.1056	20	1.72778	3	0.283333	4.03889	279	25.6833	222	19.4028	277	23.9417	23.0093	5.69693	11	1.14444	4	0.388889	10	1.01111
B9J08_000203	A0A1D8PGY8	A0A2H1A2S6	40S Ribosomal protein S9-A	Ribosomal 40S subunit protein S9B	RPS9B	4.63774	8.10753	1.8944	2.73534e-05	82.1217	89.2947	3.70649	13.0547	1.35561e-09	5.80202e-08	7.54263e-06	112.024	3.59481	12.0822	5.08524e-08	8.85692e-07	0.000282536	45.0464	2.12421	4.35965	0.000233542	0.00504531	1	81	2.94124	6	0.233925	9	0.25388	1.14302	310	12.4146	258	9.90909	309	12.2694	11.531	10.0883	31	1.36142	18	0.784922	35	1.41463
B9J08_005359	Q59NP5	A0A2H0ZDE8	Uncharacterized protein	Secreted beta-glucosidase SUN41	SUN41	10.924	12.3894	1.19671	7.89e-05	79.7253	66.0318	4.19628	18.3319	6.60688e-10	3.11531e-08	3.67607e-06	81.7383	3.44782	10.9118	5.27498e-06	4.60091e-05	0.0293078	91.4057	4.29698	19.6571	1.77654e-11	1.272e-08	9.88112e-08	118	3.70844	8	0.293265	1	0.0358056	1.34584	424	12.6155	400	11.7877	415	13.0503	12.4845	9.27639	17	0.58994	8	0.215686	21	0.624041
B9J08_002876	A0A1D8PMF8	A0A2H0ZKY3	Calmodulin	Calmodulin	CMD1	11.1201	9.39973	1.04709	2.78108e-05	78.0379	78.7138	4.15052	17.7595	6.15114e-13	6.98469e-11	3.4225e-09	128.114	4.21355	18.5526	3.92977e-11	1.8946e-09	2.18338e-07	27.2856	3.08248	8.47072	9.46015e-09	1.00881e-06	5.26174e-05	25	1.60971	6	0.408273	0	0	0.672662	271	14.9514	217	12.2968	274	15.5809	14.2764	21.2237	6	0.375899	2	0.0935252	4	0.158273
B9J08_000434	Q5A516	A0A2H1A937	ADP,ATP carrier protein	ADP/ATP carrier protein	T9	9.67869	14.1094	0.997457	1.21674e-09	76.7616	127.618	3.99179	15.9093	3.84048e-07	9.21052e-06	0.00213684	71.4174	3.64707	12.5279	2.06096e-07	2.86268e-06	0.00114507	31.249	2.09768	4.28019	0.000523198	0.00950098	1	77	2.74561	2	0.0723684	0	0	0.939327	294	10.1436	274	9.7489	316	11.7785	10.557	11.2389	10	0.376096	10	0.357456	15	0.51864
B9J08_002718	Q5A6A1	A0A2H0ZKG4	60S Ribosomal protein L24	Ribosomal 60S subunit protein L24A	RPL24A	4.387	9.66286	1.57013	1.58612e-05	71.6029	75.3954	3.85918	14.512	6.39049e-13	7.11134e-11	3.55567e-09	104.893	2.54309	5.82838	2.43581e-06	2.39528e-05	0.0135334	34.5197	1.94326	3.84574	0.000121164	0.00289179	0.673916	73	5.84076	12	0.847134	4	0.233546	2.30715	208	15.414	197	14.4331	201	14.9597	14.9356	6.47362	22	1.85138	4	0.350318	13	0.980892
B9J08_004761	Q5ADQ6	A0A2H0ZGI3	40S Ribosomal protein S12	40S Ribosomal protein S12	RPS12	6.1838	11.2424	1.26263	3.17913e-07	68.4483	51.6677	2.71826	6.58077	4.6482e-08	1.33312e-06	0.000258626	118.505	3.2852	9.74862	1.05218e-08	2.30155e-07	5.84593e-05	35.1724	1.98664	3.96314	9.57295e-05	0.00238705	0.532448	51	4.25463	6	0.5625	1	0.037037	1.61806	272	21.956	214	16.8796	218	18.0301	18.9552	11.7148	12	1.04398	1	0.115741	17	1.35185
B9J08_005387	O94083	A0A2H0ZF57	Eukaryotic translation initiation factor 5A	Eukaryotic translation initiation factor 5A	ANB1	6.96754	8.8251	1.03444	0.000419	67.6586	70.8233	3.96246	15.589	2.58587e-13	3.68917e-11	1.43878e-09	88.7815	2.99056	7.94784	1.76999e-09	4.82063e-08	9.83409e-06	43.3709	2.90533	7.49188	2.97431e-09	4.1409e-07	1.65431e-05	61	3.89298	5	0.274247	2	0.158863	1.44203	216	13.4431	143	8.40134	200	12.2458	11.3634	7.88017	10	0.715719	1	0.0886288	12	0.725753
B9J08_004699	A0A1D8PNQ6	A0A2H0ZGB6	40S Ribosomal protein S25	40S Ribosomal protein S25	RPS25B	5.19519	6.17519	0.991775	8.36522e-06	65.1743	77.3296	4.13967	17.6264	3.86249e-13	4.99788e-11	2.14909e-09	77.5546	2.4994	5.65452	1.5892e-07	2.32357e-06	0.000882958	40.6386	2.49151	5.62366	3.08911e-06	0.000147454	0.0171816	59	4.65891	5	0.327519	1	0.0503876	1.67894	126	9.19767	136	9.14341	139	9.86628	9.40245	5.60023	10	0.666667	5	0.401163	14	0.899225
B9J08_001227	Q5ADM7	A0A2H1A1F9	Glyceraldehyde-3-phosphate dehydrogenase	Glyceraldehyde-3-phosphate dehydrogenase	TDH3	6.18836	11.5521	1.34408	1.38274e-05	65.0026	49.3847	2.21615	4.6465	0.00119734	0.010171	1	114.453	3.35144	10.2067	1.64017e-06	1.72591e-05	0.00911278	31.1703	1.85716	3.62294	0.00236867	0.0303626	1	121	3.8979	9	0.269269	3	0.13013	1.43243	586	20.009	477	15.2212	537	17.8569	17.6957	12.3536	26	0.974975	9	0.302302	48	1.49249
B9J08_000107	Q5A389	A0A2H1A705	40S Ribosomal protein S20	Ribosomal 40S subunit protein S20	RPS20	8.81454	12.5767	0.998931	1.81661e-05	64.7937	69.0622	4.05505	16.6223	5.21095e-14	9.66458e-12	2.89937e-10	97.085	3.22024	9.31942	2.61995e-11	1.40373e-09	1.45565e-07	28.2339	3.32375	10.0127	2.09898e-07	1.52465e-05	0.00116745	38	4.53782	5	0.57423	0	0	1.70401	153	15.9636	140	15.4062	170	17.7815	16.3838	9.61479	3	0.366947	1	0.0420168	6	0.638655
B9J08_000274	P30575	A0A2H1A7F9	Enolase 2	Enolase 1	ENO1	3.94795	10.3116	1.95201	1.76637e-05	63.4297	44.5385	2.94014	7.67484	5.97549e-06	0.000109009	0.0332476	104.159	2.77782	6.85814	8.68266e-05	0.000501464	0.482409	41.5922	1.91732	3.77721	0.000627082	0.0110639	1	291	7.7	20	0.542424	3	0.0530303	2.76515	667	17.3356	547	13.8614	568	14.7061	15.301	5.53352	55	1.63106	20	0.55	56	1.55606
B9J08_000823	A0A1D8PEV4	A0A2H1A644	60S Ribosomal protein L44	Ribosomal 60S subunit protein L42A	RPL42	3.47831	5.61649	4.6664	6.0607e-06	60.3609	59.2784	3.14363	8.83746	1.37264e-09	5.83005e-08	7.63737e-06	79.485	2.71735	6.57664	4.67667e-09	1.09997e-07	2.59836e-05	42.3194	1.47366	2.77725	0.00265629	0.0327565	1	39	2.42373	2	0.138675	1	0.0446841	0.869029	119	6.50693	99	5.46071	130	7.43914	6.46893	7.44385	19	0.933744	8	0.473035	9	0.451464
B9J08_000346	A0A1D8PSC5	A0A2H1A7N8	60S Ribosomal protein L28	Ribosomal 60S subunit protein L28	RPL28	4.20598	8.87491	2.50577	2.12954e-07	59.387	71.3695	3.78823	13.8156	2.51981e-11	1.79746e-09	1.40202e-07	81.4101	2.44649	5.45087	4.92612e-07	6.02853e-06	0.00273695	25.3815	2.20477	4.61001	3.68607e-06	0.000174289	0.0205019	68	5.99111	6	0.568889	1	0.08	2.21333	164	12.9867	141	11.1067	189	14.8822	12.9919	5.86981	7	0.515556	3	0.311111	7	0.604444
B9J08_003582			40S ribosomal protein S4	40S ribosomal protein S4		5.63446	9.34672	1.64851	1.36448e-05	58.7371	56.5914	4.53696	23.2145	5.95768e-14	1.02286e-11	3.31485e-10	82.6711	2.98372	7.91023	3.21234e-06	3.06663e-05	0.0178478	36.9488	3.02314	8.12936	2.93846e-06	0.000141611	0.0163437	88	4.30063	13	0.651572	3	0.161006	1.7044	281	12.6553	262	11.8943	348	16.0541	13.5346	7.94096	17	0.771069	3	0.186164	10	0.542138
B9J08_000632	Q5A109	A0A2H1A5H8	Ubiquitin-40S Ribosomal protein S27a	Ubiquitin-Ribosomal 40S subunit protein S31 fusion protein	UBI3	5.43998	7.26399	0.899174	1.357e-07	57.8713	50.0936	3.99734	15.9705	7.13335e-12	5.92388e-10	3.969e-08	98.8348	3.63894	12.4574	1.14049e-09	3.33504e-08	6.33657e-06	24.6855	2.47254	5.55021	8.65334e-07	5.16316e-05	0.00481299	64	5.11038	1	0.0551876	0	0	1.72185	222	13.8278	148	9.61369	190	12.7947	12.0787	7.01496	7	0.450331	2	0.119205	8	0.626932
B9J08_003953	A0A1D8PK40	A0A2H0ZNX4	Ribosomal protein L19	Ribosomal protein L19	RPL19A	4.53978	5.2711	0.856163	1.2353e-05	57.1199	67.3617	3.26595	9.61943	2.89172e-09	1.14925e-07	1.60895e-05	82.7642	2.67859	6.40228	5.03373e-06	4.44633e-05	0.0279674	21.2338	1.77443	3.42102	0.000244534	0.00522079	1	82	2.72004	11	0.412921	1	0.0252809	1.05275	245	7.61142	219	6.70318	216	7.20412	7.17291	6.81352	17	0.616105	8	0.319288	14	0.403558
B9J08_005458	P83774	A0A2H0ZFC0	Guanine nucleotide-binding protein subunit beta-like protein	Guanine nucleotide-binding protein subunit beta-like protein	ASC1	14.1445	146.273	9.37337	6.97882e-06	56.77	52.0967	3.72997	13.2688	1.67413e-10	9.60298e-09	9.31489e-07	85.3352	2.96584	7.81279	1.59649e-05	0.000118743	0.0887009	32.8782	3.08348	8.4766	4.94053e-07	3.25815e-05	0.00274793	1228	53.0209	114	4.899	9	0.313922	19.4113	6336	272.406	5869	252.648	5272	224.612	249.889	12.8734	150	6.43858	40	1.68335	298	13.0355
B9J08_001870	A0A1D8PPE0	A0A2H0ZYS2	40S Ribosomal protein S13	Ribosomal 40S subunit protein S13	RPS13	4.94009	6.2006	1.16913	1.48448e-06	55.5537	42.4173	3.80787	14.005	5.80124e-11	3.75327e-09	3.22781e-07	103.313	3.77027	13.6447	6.85248e-10	2.1389e-08	3.80724e-06	20.9309	2.10727	4.30875	2.48253e-05	0.000782153	0.138078	60	2.75	2	0.0841121	0	0	0.944704	261	11.6507	163	6.9486	232	10.3575	9.65226	10.2172	8	0.351636	1	0.0455607	14	0.59229
B9J08_003804	P53698	A0A2H0ZNI9	Cytochrome c	Cytochrome c	CYC1	6.14629	9.44117	0.979214	5.07521e-06	54.3526	41.6798	3.32033	9.98891	5.23192e-10	2.55354e-08	2.91104e-06	97.4177	3.25883	9.57207	1.10274e-10	4.40779e-09	6.12683e-07	23.9602	2.2385	4.71906	1.51809e-05	0.000535823	0.0844364	40	4.8869	1	0.0982143	1	0.0892857	1.69147	183	19.2679	133	14.3125	142	15.0208	16.2004	9.57771	3	0.431548	2	0.217262	9	0.964286
B9J08_001922	Q9UVJ4	A0A2H0ZQG0	Ribosomal protein	60S Ribosomal protein L10a	RPL10A	4.70398	8.786	1.62096	5.76308e-06	53.9955	57.944	2.1587	4.46513	1.81181e-05	0.000292201	0.100809	79.4308	3.07245	8.41202	3.31372e-08	6.13701e-07	0.00018411	24.6117	1.76512	3.39902	0.00028293	0.00578794	1	74	4.05505	7	0.40367	2	0.129969	1.52956	279	13.9893	308	15.581	258	13.4358	14.3354	9.37221	20	0.931193	10	0.397554	14	0.56422
B9J08_003755	A0A1D8PK22	A0A2H0ZND6	40S Ribosomal protein S15	Ribosomal 40S subunit protein S15	RPS15	6.37206	7.00224	0.720145	5.07295e-05	53.951	42.8067	3.57179	11.891	1.12931e-11	8.72705e-10	6.28348e-08	104.294	3.50546	11.3566	3.76036e-11	1.83268e-09	2.08926e-07	14.7521	2.21965	4.6578	2.41188e-05	0.000769957	0.134149	40	2.59718	2	0.164577	1	0.0266458	0.929467	224	13.6285	137	8.19906	217	12.8746	11.5674	12.4452	9	0.528213	2	0.0846395	3	0.188088
B9J08_000185	Q5AJ93	A0A2H1A787	40S Ribosomal protein S7	40S Ribosomal protein S7	RPS7A	4.71293	12.012	14.8178	0.000129332	53.8136	53.3303	4.38378	20.8761	6.06655e-14	1.02286e-11	3.37543e-10	87.5231	3.10236	8.58822	2.47128e-08	4.73462e-07	0.000137304	20.5875	2.1799	4.53123	4.6607e-05	0.00129774	0.259228	61	3.59788	3	0.15873	2	0.130511	1.29571	255	14.3439	196	11.4709	219	13.3016	13.0388	10.0631	14	0.94709	1	0.0864198	11	0.670194
B9J08_000090	A0A1D8PK43	A0A2H1A3M0	60S Ribosomal protein L18-A	Ribosomal 60S subunit protein L18A	RPL18	4.27462	5.82095	1.03704	8.15197e-05	53.7823	54.4952	3.86012	14.5215	1.33857e-12	1.32997e-10	7.44781e-09	81.5885	2.95479	7.7532	1.75049e-08	3.57943e-07	9.72573e-05	25.2633	2.49804	5.64917	7.61211e-07	4.76899e-05	0.00423386	73	2.75207	7	0.26556	2	0.093361	1.037	226	8.38071	173	6.04046	211	7.89627	7.43914	7.17372	20	0.73029	5	0.146266	25	0.860996
B9J08_004375	P82612	A0A2H0ZIT1	phosphoglycerate mutase	phosphoglycerate mutase	GPM1	3.20834	8.84956	4.90638	8.02533e-05	52.6509	42.5017	2.54936	5.85373	4.49114e-07	1.05884e-05	0.00249887	76.5139	2.17963	4.53039	0.000712822	0.00305354	1	38.9371	2.18923	4.56062	0.000281794	0.00578794	1	124	5.86479	17	0.709505	1	0.0455154	2.2066	290	14.2932	227	10.5837	240	11.8139	12.2303	5.54257	25	1.52744	4	0.223561	27	1.29585
B9J08_004391	A0A1D8PP14	A0A2H0ZK40	60S Ribosomal protein L43	Ribosomal 60S subunit protein L43A	RPL43A	4.12171	5.1345	1.07015	2.51464e-07	50.2551	60.8248	3.34899	10.1893	1.6455e-11	1.25419e-09	9.15557e-08	60.5207	2.22421	4.67254	2.01376e-06	2.04169e-05	0.0111884	29.4199	2.20453	4.60925	1.48452e-05	0.00052769	0.0825692	48	4.49758	6	0.611111	0	0	1.7029	87	7.3285	85	7.61594	97	8.39614	7.78019	4.56879	3	0.205314	2	0.188406	9	0.838164
B9J08_000771	A0A1D8PL99	A0A2H1A5E3	40S Ribosomal protein S6	40S Ribosomal protein S6	RPS6A	4.7607	5.71675	0.890929	2.98363e-06	50.0167	48.8552	3.3854	10.4498	8.48284e-10	3.83728e-08	4.71985e-06	70.6365	2.66911	6.36038	3.26515e-06	3.0959e-05	0.0181412	30.5585	2.3158	4.97879	7.30725e-06	0.000313025	0.0406429	84	3.18961	2	0.0712223	3	0.117421	1.12608	228	7.75553	215	7.33013	226	7.62945	7.5717	6.72393	15	0.502406	9	0.333013	22	0.801732
B9J08_000091	A0A1D8PK61	A0A2H1A3R4	40S Ribosomal protein S19-A	Ribosomal 40S subunit protein S19A	RPS19A	5.12502	6.44018	1.07955	2.02318e-06	50.0107	64.7708	4.23012	18.767	1.14757e-12	1.20474e-10	6.3851e-09	63.5176	2.20965	4.62562	6.74967e-07	7.92836e-06	0.00375011	21.7436	2.66929	6.36116	1.29747e-06	7.06839e-05	0.00721652	80	5.22455	10	0.576347	2	0.136228	1.97904	145	8.42665	150	8.38024	155	9.08533	8.63074	4.36107	7	0.432635	1	0.0763473	8	0.541916
B9J08_001366	Q5APJ9	A0A2H0ZZD4	Uncharacterized protein	Predicted GPI-anchored protein 6	PGA6	5.60296	6.27586	1.23672	2.35849e-06	49.0633	55.761	1.67529	3.19383	0.000506231	0.00509344	1	53.2948	2.70971	6.54191	2.97597e-08	5.62398e-07	0.000165345	38.1339	1.8432	3.58804	0.00266271	0.0327565	1	52	2.28571	4	0.190476	3	0.0720721	0.849421	239	10.2754	189	8.01544	177	7.8018	8.69755	10.2394	23	1.03475	12	0.532819	27	1.29987
B9J08_003508	A0A1D8PKZ9	A0A2H0ZT69	ATP synthase subunit beta	ATP synthase subunit beta	ATP2	5.92255	6.92052	0.861951	2.48855e-06	49.0087	49.4614	3.20396	9.21485	4.89922e-06	9.05623e-05	0.0272592	76.7621	3.16031	8.94019	3.06477e-06	2.94434e-05	0.0170279	20.8026	1.84473	3.59186	0.00175924	0.0241732	1	137	2.08766	16	0.215996	4	0.0718482	0.791836	592	8.53141	517	7.31496	528	7.70809	7.85148	9.91554	28	0.528242	9	0.150474	41	0.656575
B9J08_002813	P25997	A0A2H0ZKV5	Elongation factor 3	Elongation factor 3	CEF3	6.24139	11.8279	1.19439	5.15634e-05	48.991	37.0123	3.25816	9.56762	7.68917e-06	0.00013625	0.0427826	92.7575	3.36319	10.2901	4.58527e-07	5.68656e-06	0.00254758	17.2032	1.83317	3.56319	0.00124376	0.0187198	1	332	3.91825	35	0.419835	11	0.139734	1.49261	1353	15.4221	1177	13.1534	1290	14.9341	14.5032	9.71667	41	0.468948	19	0.237959	74	0.86692
B9J08_003089	Q5A7K0	A0A2H0ZS48	40S Ribosomal protein S24	40S Ribosomal protein S24	RPS24	4.21833	5.15787	0.868704	4.17971e-09	48.8117	50.1708	2.93148	7.62892	6.29713e-09	2.36738e-07	3.50372e-05	71.6862	2.48505	5.59855	1.68404e-07	2.42396e-06	0.00093565	24.5779	2.04801	4.13536	9.2508e-06	0.000367976	0.051453	46	2.95897	7	0.449573	1	0.0290598	1.14587	118	7.11966	128	7.73675	127	8.08889	7.64843	6.67479	7	0.451282	3	0.201709	9	0.564103
B9J08_002601	Q5AIB8	A0A2H0ZK35	60S Ribosomal protein L10	Ribosomal 60S subunit protein L10	RPL10	8.52681	9.10134	0.698075	5.16531e-07	48.1329	52.0523	4.35097	20.4068	5.44247e-14	9.76835e-12	3.02819e-10	72.838	3.09787	8.56156	1.14757e-08	2.47129e-07	6.37592e-05	19.5084	2.42924	5.38609	1.39663e-05	0.000499995	0.0776808	56	2.61538	4	0.215686	2	0.0889894	0.973353	222	11.6938	214	11.4902	214	11.6576	11.6139	11.9318	14	0.797888	1	0.0618401	8	0.381599
B9J08_005336	Q5AJF7	A0A2H0ZDF6	60S Ribosomal protein L12-A	Ribosomal 60S subunit protein L12A	RPL12	4.14758	6.63745	1.13539	0.00187	47.1032	50.3017	3.67793	12.7987	2.54278e-13	3.68917e-11	1.4148e-09	63.4447	2.50492	5.67618	4.37976e-08	7.87506e-07	0.000243339	27.563	2.34361	5.07572	3.87325e-06	0.000177839	0.021543	57	4.19076	7	0.634538	1	0.10241	1.64257	157	11.3313	143	9.94578	143	10.6165	10.6312	6.47229	6	0.463855	4	0.325301	14	1.25904
B9J08_005138	P83781	A0A2H0ZCU8	Mitochondrial outer membrane protein porin	Mitochondrial outer membrane protein porin	POR1	6.73093	36.0203	2.85552	1.7893e-05	46.8307	57.1727	3.14003	8.81545	9.70105e-09	3.438e-07	5.39766e-05	57.6969	2.45835	5.49588	2.57452e-05	0.000179248	0.14304	25.6225	2.45247	5.47353	8.223e-06	0.000340609	0.0457363	399	13.9411	45	1.41814	1	0.0341578	5.13113	2125	68.9069	2038	67.6726	2099	67.5536	68.0444	13.2611	43	1.31331	4	0.179034	74	2.36749
B9J08_003023	Q59LS1	A0A2H0ZM86	60S Ribosomal protein L3	Ribosomal 60S subunit protein L3	RPL3	7.23868	8.73889	0.760153	4.11175e-09	46.5803	37.2644	3.76184	13.5652	2.95474e-11	2.0049e-09	1.64402e-07	83.4514	3.39945	10.552	2.92677e-06	2.84285e-05	0.0162611	19.0251	2.14464	4.42181	3.81766e-05	0.00109338	0.212338	94	3.05556	7	0.217949	3	0.0905983	1.12137	432	13.4718	439	12.9615	465	14.2821	13.5718	12.1029	17	0.662393	9	0.320513	19	0.549573
B9J08_003677	A0A1D8PDU3	A0A2H0ZN64	40S Ribosomal protein S23	Ribosomal 40S subunit protein S23B	RPS23A	3.68521	7.1992	1.14609	4.11723e-06	46.0545	38.9314	3.47781	11.141	2.13774e-11	1.56505e-09	1.18944e-07	82.129	2.58787	6.01211	1.06263e-07	1.68685e-06	0.000590397	17.1032	1.61717	3.06772	0.00108296	0.0173165	1	66	5.51142	6	0.607306	0	0	2.03957	148	11.9703	173	13.6256	146	11.6781	12.4247	6.09179	12	1.18037	1	0.0684932	11	0.787671
B9J08_005099	Q5AGZ7	A0A2H0ZCP9	60S Ribosomal protein L5	Ribosomal 60S subunit protein L5	RPL5	4.98851	6.99488	1.05503	0.00123	45.1346	53.8376	3.11314	8.65266	2.91142e-08	8.75629e-07	0.000161991	58.3181	2.54451	5.8341	1.60517e-05	0.000119229	0.0891831	23.2482	2.13419	4.38991	2.12327e-05	0.000704757	0.118096	85	4.068	9	0.490524	2	0.0769231	1.54515	217	9.26087	220	8.97547	246	10.2832	9.5065	6.15248	12	0.51505	10	0.399108	15	0.686734
B9J08_004956	P40910	A0A2H0ZC96	40S Ribosomal protein S1	40S Ribosomal protein S1	RPS1	6.8884	9.12927	1.0359	5.10903e-05	44.995	41.0375	3.22916	9.37725	4.2702e-09	1.63858e-07	2.37594e-05	78.7532	3.27969	9.71146	8.88557e-07	1.01794e-05	0.00493682	15.1944	2.08896	4.25441	9.99841e-06	0.0003915	0.0556112	60	2.62257	10	0.437095	0	0	1.01989	308	13.2283	235	10.6265	269	12.1349	11.9965	11.7626	6	0.272374	5	0.251621	8	0.329442
B9J08_004990	Q5A900	A0A2H0ZCD6	40S Ribosomal protein S2	Ribosomal 40S subunit protein S2	RPS21	3.90191	6.5081	1.34834	5.70447e-07	43.9802	50.7483	2.33748	5.0542	1.52494e-05	0.000257114	0.0848475	58.6474	2.14255	4.41543	8.24226e-05	0.000479518	0.45794	22.5448	2.22925	4.6889	7.53782e-06	0.00031627	0.0419253	80	3.94267	17	0.828	2	0.0973333	1.62267	212	9.43733	174	7.83733	216	9.45867	8.91111	5.49165	8	0.453333	6	0.292	13	0.565333
B9J08_003107	A0A1D8PI15	A0A2H0ZTM6	40S Ribosomal protein S10-A	Ribosomal 40S subunit protein S10A	RPS10	5.49807	6.09395	0.831475	6.71541e-06	43.709	50.2604	5.13279	35.0852	3.49528e-14	6.94563e-12	1.94478e-10	64.3283	2.61917	6.14398	6.24993e-09	1.4349e-07	3.47246e-05	16.5382	2.34516	5.08116	8.84048e-05	0.0022378	0.491708	37	2.59635	3	0.174419	1	0.051495	0.940753	104	6.6196	99	5.80565	125	7.66611	6.69712	7.11889	7	0.508306	0	0	2	0.146179
B9J08_002367	Q5AEN2	A0A2H0ZVC9	60S Ribosomal protein L9-B	Ribosomal 60S subunit protein L9B	RPL9B	6.72845	6.56863	0.643799	2.18274e-05	43.2056	49.3976	3.9148	15.0824	1.85389e-10	1.05256e-08	1.03151e-06	66.4276	3.14217	8.82853	4.93989e-11	2.26827e-09	2.7446e-07	13.7916	2.33893	5.05928	2.29367e-05	0.000741619	0.127574	40	2.62847	3	0.145833	4	0.210069	0.994792	181	10.4514	163	9.20833	183	11.0712	10.2436	10.2973	10	0.631944	0	0	1	0.0815972
B9J08_000645			peroxiredoxin TSA1	peroxiredoxin TSA1		7.57891	7.69339	0.829619	6.00706e-07	42.9698	28.7068	1.79897	3.47971	0.000307084	0.00343096	1	90.8529	3.3488	10.188	9.59404e-09	2.12368e-07	5.33045e-05	9.34962	1.97085	3.91999	4.78349e-05	0.0013101	0.266058	51	2.99154	5	0.27242	1	0.0558376	1.1066	280	16.9645	203	11.1337	229	13.9171	14.0051	12.656	2	0.135364	0	0	2	0.130288
B9J08_003634	A0A1D8PHF5	A0A2H0ZNZ0	60S Ribosomal protein L31-A	Ribosomal 60S subunit protein L31B	orf19.3572.3	7.05911	11.6567	0.944557	5.31319e-06	42.8826	58.9978	4.93037	30.4923	4.15589e-13	5.25531e-11	2.31234e-09	53.8943	2.15591	4.45649	3.85212e-06	3.56113e-05	0.0214024	15.7557	2.19245	4.57081	0.0012538	0.0188145	1	49	3.27627	4	0.181356	1	0.0457627	1.1678	80	4.8322	84	5.16441	120	7.20169	5.73277	4.90905	6	0.301695	5	0.347458	7	0.476271
B9J08_005253	A0A1D8PF45	A0A2H0ZD58	Ribosomal protein L37	Ribosomal protein L37	RPL37B	8.73163	9.61537	0.798505	0.000301	42.6901	40.11	4.18441	18.1816	3.17507e-10	1.65104e-08	1.76661e-06	67.4279	2.32866	5.02339	4.5694e-07	5.67955e-06	0.00253876	20.5322	2.92013	7.56914	1.69297e-05	0.000593369	0.0941631	39	2.81181	6	0.407749	0	0	1.07319	89	6.08487	80	4.79889	72	4.93358	5.27245	4.91289	4	0.206642	1	0.0867159	2	0.0811808
B9J08_002772	Q5A0M4	A0A2H0ZR79	Elongation factor 2	Elongation factor 2	EFT2	6.76217	9.79539	0.927144	8.90135e-07	41.5913	39.9011	3.4603	11.0066	6.78252e-07	1.53406e-05	0.00377379	68.2783	2.78122	6.87431	1.46111e-05	0.000110298	0.0811792	16.5946	1.7898	3.45768	0.00149798	0.0216991	1	238	3.02026	23	0.313578	3	0.0337584	1.12253	794	9.97412	745	9.12341	751	9.5874	9.56164	8.51793	33	0.457989	13	0.182671	35	0.424981
B9J08_003799	Q59XX2	A0A2H0ZNI5	Uncharacterized protein	Cell surface mannoprotein MP65	MP65	6.05949	6.85952	1.25777	2.29414e-05	41.07	65.1565	3.34804	10.1827	6.22324e-07	1.42494e-05	0.00346261	29.1674	2.71564	6.56885	1.04402e-07	1.66206e-06	0.000580057	28.8859	2.80141	6.97119	3.90308e-06	0.000177839	0.0217089	51	1.71703	4	0.115385	0	0	0.610806	178	5.84249	113	3.2619	130	4.13004	4.41148	7.22239	11	0.429487	5	0.157509	10	0.335165
B9J08_000384	O13318	A0A2H1A7S4	1,3-beta-glucanosyltransferase	pH-responsive protein 2	PHR2	5.05195	7.40859	3.42217	1.78343e-05	40.7438	63.5671	3.91513	15.0859	1.21039e-08	4.13165e-07	6.73459e-05	29.5272	2.41812	5.34475	1.09575e-05	8.70224e-05	0.0608798	29.1371	2.59092	6.02484	1.34581e-05	0.000488784	0.0748541	68	1.42539	13	0.238267	5	0.120939	0.594866	229	4.87846	198	4.16185	215	4.49699	4.51243	7.58564	12	0.297834	16	0.333333	26	0.577617
B9J08_000064	A0A1D8PHW1	A0A2H1A6W9	60S Ribosomal protein L11-A	Ribosomal 60S subunit protein L11B	RPL11	4.66776	5.21808	0.799771	9.99653e-05	40.6957	40.0162	3.91742	15.1099	4.2607e-13	5.26812e-11	2.37065e-09	64.2516	2.45641	5.4885	4.88874e-07	5.99599e-06	0.00271618	17.8194	1.79456	3.46909	0.000446416	0.0083176	1	65	3.67359	5	0.301187	0	0	1.32493	148	6.58754	149	7.2092	142	6.98368	6.92681	5.22807	7	0.362018	6	0.295252	8	0.400593
B9J08_005150			60S ribosomal protein L2-A	60S ribosomal protein L2-A		5.90422	6.33041	0.712149	0.00188	39.4033	37.4269	4.22381	18.685	2.38336e-12	2.13887e-10	1.3261e-08	68.3575	3.02225	8.12436	2.6209e-07	3.53439e-06	0.00145617	12.4255	1.85988	3.62978	3.3624e-05	0.000985901	0.187017	73	2.96114	11	0.341714	1	0.0228571	1.10857	227	8.576	208	7.68457	284	11.5177	9.25943	8.35258	10	0.408	3	0.0868571	3	0.166857
B9J08_001090	Q5AG89	A0A2H1A0X0	Thioredoxin reductase	Thioredoxin reductase	TRR1	7.35936	8.10128	0.824656	3.92582e-06	39.1379	21.8832	2.4758	5.56274	4.24395e-07	1.00482e-05	0.00236133	82.8594	3.6821	12.8358	4.78605e-08	8.46857e-07	0.000265913	12.6712	1.55219	2.93261	0.00116604	0.0180552	1	54	2.06542	7	0.234683	0	0	0.766701	434	15.8255	299	10.6002	310	11.1225	12.5161	16.3246	13	0.549325	3	0.102804	17	0.589823
B9J08_001426			hypothetical protein	hypothetical protein		11.9525	5.88002	0.435306	1.01967e-05	38.5246	43.3782	3.97014	15.6722	2.13885e-12	2.01704e-10	1.19005e-08	49.0797	3.76706	13.6144	1.42575e-13	1.41454e-11	7.92145e-10	23.116	3.01223	8.06811	1.6372e-07	1.22472e-05	0.000910609	18	1.13043	1	0.073913	3	0.102899	0.435749	167	7.66377	122	5.67101	169	8.61594	7.31691	16.7916	4	0.25942	1	0.0333333	4	0.146377
B9J08_003368			histone	histone		17.8638	8.21539	0.431012	1.07979e-05	38.4067	47.7743	3.7871	13.8048	4.58682e-10	2.27867e-08	2.55211e-06	44.444	4.63594	24.8631	7.42771e-14	8.59758e-12	4.12684e-10	23.0017	3.17571	9.03618	7.27805e-07	4.67661e-05	0.00404805	12	1.04866	1	0.124088	1	0.0924574	0.421736	144	11.5231	110	8.44769	139	11.4136	10.4615	24.8058	1	0.0462287	2	0.194647	2	0.211679
B9J08_003313	A0A1D8PFV1	A0A2H0ZM70	60S Ribosomal protein L4-A	Ribosomal 60S subunit protein L4B	RPL4B	4.59486	5.86539	1.30639	1.68461e-05	37.5305	38.7948	3.1642	8.96436	3.14219e-09	1.23121e-07	1.74832e-05	53.3178	2.75714	6.76057	6.47374e-06	5.41688e-05	0.0359681	20.4789	2.1928	4.57193	3.08368e-05	0.000925473	0.171514	81	2.69048	6	0.228938	2	0.040293	0.986569	240	7.54853	250	7.55769	273	9.04762	8.05128	8.16089	15	0.489011	6	0.239927	19	0.64652
B9J08_004574	A0A1D8PDL6	A0A2H0ZFX1	60S Ribosomal protein L7	Ribosomal 60S subunit protein L7A	orf19.2478.1	4.26925	11.6045	2.60616	7.00159e-06	36.5402	29.1104	2.96442	7.8051	2.68871e-09	1.08406e-07	1.496e-05	63.8457	3.19682	9.16935	4.73953e-09	1.10642e-07	2.63328e-05	16.6645	2.12766	4.37008	1.75325e-05	0.00060602	0.0975158	385	12.6196	61	1.91464	6	0.186902	4.90704	674	19.4893	571	16.3407	648	19.0258	18.2853	3.72633	80	2.18617	10	0.298013	141	4.19058
B9J08_002322	O42766	A0A2H0ZV45	Uncharacterized protein	14-3-3 protein homolog	BMH1	9.27034	7.91557	0.755809	9.28326e-06	35.7249	36.8349	3.42597	10.7478	2.45679e-10	1.32714e-08	1.36696e-06	54.3174	3.68627	12.8729	1.22169e-11	7.71328e-10	6.78768e-08	16.0224	2.68041	6.41038	7.4063e-08	5.98715e-06	0.000411938	33	1.33333	2	0.132812	0	0	0.488715	182	8.23177	160	6.88281	205	8.86979	7.99479	16.3588	6	0.299479	1	0.0572917	6	0.273438
B9J08_002961	Q59T44	A0A2H0ZM29	40S Ribosomal protein S8	40S Ribosomal protein S8	RPS8A	10.0112	11.8782	0.608054	7.98416e-16	35.321	39.1934	3.6867	12.8768	9.65399e-13	1.03298e-10	5.37148e-09	51.118	2.69325	6.46767	9.88397e-09	2.17918e-07	5.49153e-05	15.6515	2.22883	4.68753	1.16872e-06	6.58159e-05	0.00650041	46	1.36694	5	0.125341	3	0.0853769	0.525886	136	4.5604	133	4.14986	147	4.90009	4.53678	8.62694	9	0.237057	3	0.100817	10	0.390554
B9J08_000711	A0A1D8PQS0	A0A2H1A5Q8	60S acidic Ribosomal protein P0	60S acidic Ribosomal protein P0	RPP0	6.30383	5.749	0.663529	1.67842e-06	34.7444	31.5949	2.51871	5.73069	2.44187e-06	4.83508e-05	0.0135866	55.4634	2.83261	7.12363	7.2178e-07	8.40715e-06	0.00401021	17.1749	1.68447	3.21423	0.00034025	0.00687635	1	63	2.19551	4	0.154915	3	0.0737179	0.808048	274	9.75962	223	7.875	252	9.53205	9.05556	11.2067	7	0.251068	12	0.288462	12	0.443376
B9J08_004969	Q5A0I8	A0A2H0ZCB4	TPR_REGION domain-containing protein	Sgt2p	SGT2	3.22567	5.54407	1.26197	3.03401e-05	31.6286	25.5128	2.9563	7.76131	8.86741e-08	2.43133e-06	0.000493382	52.9294	2.41361	5.32805	9.79939e-05	0.000558415	0.544454	16.4435	1.47697	2.78363	0.00375126	0.0422501	1	104	4.22441	13	0.523005	3	0.0835681	1.61033	284	10.4601	203	7.0892	247	9.2169	8.92207	5.54052	22	0.789671	6	0.255399	22	0.774648
B9J08_000955	A0A1D8PCQ5	A0A2H1A4U4	Ribosomal protein L24	Ribosomal 60S subunit protein L26B	orf19.3690.2	6.84611	7.09128	1.17098	2.9507e-07	31.1944	31.461	2.83104	7.11585	1.30701e-08	4.41988e-07	7.27218e-05	47.2173	3.2744	9.67595	3.2034e-11	1.60343e-09	1.77981e-07	14.9048	2.32324	5.00454	7.89568e-05	0.00201904	0.439158	24	1.39384	1	0.0615883	0	0	0.485143	83	4.42464	77	4.22042	89	5.06159	4.56888	9.41759	0	0	2	0.115073	4	0.228525
B9J08_000816	Q5AG68	A0A2H1A6V6	Nucleide diphosphate kinase	Nucleide diphosphate kinase	YNK1	3.88933	5.33779	2.37308	5.61067e-10	30.4011	36.1978	3.97752	15.7527	9.57749e-12	7.61274e-10	5.32891e-08	42.9896	2.2445	4.73874	3.03463e-06	2.92208e-05	0.0168604	12.016	2.30376	4.93742	1.12403e-05	0.000433308	0.0625188	54	4.14035	6	0.392544	0	0	1.51096	147	9.96053	100	7.13816	113	7.91667	8.33845	5.51863	6	0.414474	0	0	5	0.475877
B9J08_004432	Q5ANP6	A0A2H0ZIZ9	Uncharacterized protein	Sbp1p	SBP1	3.50449	6.33269	2.89592	9.26318e-05	29.4239	26.9216	2.84113	7.1658	8.00162e-09	2.87232e-07	4.4521e-05	40.5963	2.29879	4.92046	2.17575e-06	2.17418e-05	0.0120885	20.7538	1.82472	3.54239	0.000104404	0.00256507	0.580697	64	2.59582	5	0.242741	1	0.0592334	0.965931	159	6.98606	140	6.11847	159	6.83391	6.64615	6.88056	16	0.800232	9	0.455285	19	0.872242
B9J08_001278	Q5AB87	A0A2H1A1L1	60S Ribosomal protein L16-B	Ribosomal 60S subunit protein L16A	RPL16A	4.10719	5.55285	1.35983	1.63811e-05	28.2439	30.1069	2.45926	5.49933	1.79589e-07	4.60476e-06	0.000999232	41.1484	2.40273	5.28804	4.535e-08	8.07578e-07	0.000251964	13.4765	1.37324	2.59052	0.0017328	0.0240576	1	39	2.15257	3	0.192371	2	0.0862355	0.810392	111	6.59701	110	5.72803	112	6.83914	6.38806	7.88267	7	0.356551	3	0.174129	9	0.570481
B9J08_001851	Q5A6R1	A0A2H0ZYM3	Ribosomal protein L15	Ribosomal protein L15	RPL15A	5.22595	6.3458	1.20261	0	24.0771	24.5648	4.33295	20.1534	1.39894e-12	1.36556e-10	7.78371e-09	37.7685	3.04139	8.23286	1.04571e-09	3.09041e-08	5.80996e-06	9.89812	1.78451	3.44501	0.000157788	0.00357843	0.877617	31	1.68943	2	0.136585	2	0.102439	0.642818	141	7.35935	101	5.42764	148	7.73984	6.84228	10.6442	6	0.395122	3	0.139837	7	0.339837
B9J08_000764	Q5AMP4	A0A2H1A5V9	Malate dehydrogenase, mitochondrial	Malate dehydrogenase	MDH1-1	5.82241	8.54511	1.04192	3.28346e-27	23.2619	30.0474	2.3061	4.94546	6.41343e-06	0.000114373	0.0356843	20.2487	2.33789	5.05562	2.20396e-06	2.19448e-05	0.0122452	19.4896	1.97762	3.93842	2.30831e-05	0.000741619	0.128388	31	1.09639	7	0.237952	1	0.0481928	0.460843	103	3.76406	89	3.02008	72	2.32028	3.03481	6.58533	12	0.501004	7	0.261044	11	0.398594
B9J08_005230			60S ribosomal protein L20-A	60S ribosomal protein L20-A		3.06308	5.06897	2.01606	0.000955	23.1703	25.1495	3.72424	13.2163	1.67161e-10	9.60298e-09	9.30083e-07	33.6788	2.53222	5.78463	6.16721e-07	7.35301e-06	0.0034265	10.6826	1.58633	3.00285	0.000945975	0.0156994	1	486	9.87387	62	1.23329	26	0.496444	3.86787	257	4.41821	295	5.31484	346	6.44666	5.39324	1.39437	55	1.0844	45	0.906117	126	2.46088
B9J08_002855	A0A1D8PJ01	A0A2H0ZKV9	Plasma membrane ATPase	Plasma membrane ATPase	PMA1	5.14478	34.7775	5.49481	7.42483e-06	22.2481	29.4704	2.78197	6.87789	2.26499e-05	0.000350067	0.126024	19.7604	1.89265	3.71317	0.00138998	0.00539673	1	17.5137	1.80935	3.50485	0.00117309	0.0180552	1	1879	26.7052	119	1.63704	35	0.475185	9.6058	4440	58.7337	4466	58.8056	5075	70.5104	62.6832	6.52556	469	7.09778	80	1.18259	501	6.92296
B9J08_000517			hypothetical protein	hypothetical protein		11.105	9.51029	0.701429	2.07563e-05	16.3037	22.3039	2.55639	5.88236	9.12969e-07	1.98428e-05	0.00507976	16.1267	1.47479	2.77943	0.000544965	0.00241839	1	10.4805	2.17847	4.52674	3.88984e-06	0.000177839	0.0216353	109	1.979	15	0.272482	5	0.08993	0.78047	1115	16.0673	1172	17.3753	715	10.405	14.6159	18.727	12	0.176629	6	0.100162	32	0.519655
B9J08_000803	A0A1D8PT60	A0A2H1A622	Actin-related protein 2/3 complex subunit	Actin-related protein 2/3 complex subunit	ARC40	11.5124	62.6975	1.97699	2.00981e-05	14.0184	14.8099	1.84547	3.59371	1.80674e-05	0.000292201	0.100527	18.1226	2.03371	4.09456	1.02094e-06	1.13447e-05	0.00567235	9.12264	2.05153	4.14544	1.26137e-05	0.000471791	0.0701575	31	1.00176	1	0.0140721	3	0.119613	0.378481	71	2.28232	58	1.80035	81	2.64732	2.24333	5.92719	2	0.0413369	1	0.0237467	10	0.316623
B9J08_000075	Q59Q46	A0A2H1A2E4	Inine-5'-monophosphate dehydrogenase	Inosine-5'-monophosphate dehydrogenase	IMH3	2.67033	8.43897	3.48784	1.08511e-06	12.9631	14.6507	2.4336	5.40242	1.42327e-05	0.000242173	0.0791906	17.0301	2.71464	6.56429	8.77613e-10	2.66449e-08	4.87602e-06	7.20866	1.79265	3.4645	0.000123448	0.00293233	0.686617	679	19.3495	59	1.68056	5	0.122106	7.05073	532	13.5023	450	11.7824	453	11.5457	12.2768	1.74121	64	1.82002	14	0.397569	184	5.21875
B9J08_000492	Q5AKW2	A0A2H1A826	Uncharacterized protein	Myosin 2	MYO2	4.85989	21.1878	2.22746	1.95418e-05	11.8471	14.7786	1.84594	3.59488	0.00389283	0.026318	1	14.4036	2.78593	6.89682	1.37532e-05	0.000104963	0.0764128	6.35915	1.96679	3.90898	0.000620467	0.0109886	1	2206	12.6958	194	1.14887	21	0.121441	4.65536	7143	39.2127	6706	38.4355	7098	39.804	39.1508	8.40982	196	1.04355	25	0.155151	231	1.26298
[truncated: 21 more columns]

## Sheet: ncRNA
Name	Description AUR	B11244 EVs Caspo vs. control - Max group mean	B11244 EVs Caspo vs. control - Log₂ fold change	B11244 EVs Caspo vs. control - Fold change	B11244 EVs Caspo vs. control - P-value	B11244 EVs Caspo vs. control - FDR p-value	B11244 EVs Caspo vs. control - Bonferroni	B8441 EVs Caspo vs. control - Max group mean	B8441 EVs Caspo vs. control - Log₂ fold change	B8441 EVs Caspo vs. control - Fold change	B8441 EVs Caspo vs. control - P-value	B8441 EVs Caspo vs. control - FDR p-value	B8441 EVs Caspo vs. control - Bonferroni	MMC1 EVs Caspo vs. control - Max group mean	MMC1 EVs Caspo vs. control - Log₂ fold change	MMC1 EVs Caspo vs. control - Fold change	MMC1 EVs Caspo vs. control - P-value	MMC1 EVs Caspo vs. control - FDR p-value	MMC1 EVs Caspo vs. control - Bonferroni
B9J08_005532	tRNA-Ala	1008.56	11.6933	3311.49	8.49236e-06	0.000150005	0.0472515	151.986	1.33097	2.51571	0.00206303	0.00758522	1	62.3892	5.22991	37.5285	7.44835e-05	0.00195451	0.414277
B9J08_003096	tRNA-Ala	1094.87	9.65354	805.389	1.73296e-11	1.303e-09	9.64221e-08	117.469	1.2471	2.37364	0.00743375	0.021954	1	61.8119	4.47628	22.2585	4.24562e-05	0.00119545	0.236141
B9J08_003769	tRNA-Ala	1045.89	9.00614	514.184	1.26576e-12	1.28049e-10	7.0427e-09	137.056	1.76403	3.39646	1.54716e-05	0.000115693	0.08596	59.6902	5.17021	36.007	9.25147e-05	0.00231842	0.514567
B9J08_003565	tRNA-Ala	1084.63	8.89205	475.089	2.39982e-13	3.60881e-11	1.33526e-09	147.107	1.36773	2.58064	0.0063142	0.0192228	1	64.9291	5.32987	40.2209	7.61075e-05	0.00197643	0.42331
B9J08_001333	tRNA-Ala	3564.53	5.94952	61.7992	5.14346e-13	6.19719e-11	2.86182e-09	857.039	2.2946	4.90618	0.00028204	0.00138185	1	1248.04	4.15894	17.8635	8.69225e-11	2.53905e-08	4.83463e-07
B9J08_003221	tRNA-Ala	3650.25	5.5801	47.8385	1.81606e-11	1.34728e-09	1.01046e-07	816.776	2.0613	4.17361	0.000863613	0.00360228	1	1208.21	4.34395	20.3076	6.3679e-12	5.31932e-09	3.54182e-08
B9J08_000956	tRNA-Arg	1414.75	2.34096	5.0664	0.000545951	0.00543492	1	526.596	1.28818	2.4422	0.00193559	0.00717901	1	787.03	2.89704	7.44897	6.70968e-07	4.36739e-05	0.00373192
B9J08_000564	tRNA-Asn	33702.8	7.89489	238.012	3.10129e-18	5.32597e-15	1.72556e-14	11578.5	3.28079	9.71885	8.36397e-08	1.36276e-06	0.000464702	3640.79	4.6121	24.4557	5.74834e-09	7.027e-07	3.19723e-05
B9J08_003493	tRNA-Asn	343.303	4.08796	17.0059	1.12598e-06	2.3912e-05	0.00626495	170.346	3.7879	13.8125	4.21542e-11	1.98482e-09	2.34209e-07	76.7382	4.32157	19.995	2.68393e-05	0.000820235	0.14928
B9J08_005286	tRNA-Cys	1662.76	12.2556	4889.87	2.25615e-06	4.51554e-05	0.0125532	167.568	3.18431	9.09017	1.58519e-08	3.28632e-07	8.80734e-05	364.805	4.54448	23.3359	5.07995e-12	5.09214e-09	2.82547e-08
B9J08_003456	tRNA-Cys	1616.1	12.22	4770.6	2.47092e-06	4.87525e-05	0.0137482	169.594	2.93765	7.66162	1.26472e-08	2.71305e-07	7.02679e-05	351.599	6.01717	64.7663	1.22922e-12	2.05361e-09	6.83691e-09
B9J08_005111	tRNA-Cys	735.011	3.88838	14.8088	9.03149e-12	7.28279e-10	5.02512e-08	62.2765	1.35055	2.55009	0.0165118	0.0426497	1	305.939	3.13798	8.80289	1.4239e-08	1.48679e-06	7.91974e-05
B9J08_005475	tRNA-Gln	12750.5	7.45141	175.024	3.82888e-18	5.32597e-15	2.13039e-14	1804.35	3.11429	8.65956	3.47381e-06	3.27127e-05	0.0193005	4331.86	5.35993	41.0676	3.21188e-11	1.34149e-08	1.78645e-07
B9J08_000477	tRNA-Gln	10419.3	6.66068	101.173	6.32449e-14	1.03498e-11	3.51895e-10	855.385	1.54787	2.92384	0.0104844	0.0293163	1	5496.71	5.23461	37.6508	8.56844e-11	2.53905e-08	4.76577e-07
B9J08_003222	tRNA-Gln	10588.8	6.6351	99.3946	1.89786e-13	2.93325e-11	1.05597e-09	741.262	1.57259	2.97439	0.0100162	0.0281345	1	5457.74	5.44836	43.6637	2.33538e-11	1.30529e-08	1.29894e-07
B9J08_002812	tRNA-Gln	14188	6.25551	76.4005	2.54392e-14	5.444e-12	1.41544e-10	2091.31	3.24501	9.48082	1.77953e-06	1.85498e-05	0.00988706	10281.4	3.93673	15.3134	0.000125603	0.00296945	0.698606
B9J08_004342	tRNA-Gln	1984.93	4.08332	16.9512	2.30703e-08	7.25216e-07	0.000128363	278.145	1.66346	3.16776	4.55981e-05	0.000289866	0.253343	871.136	3.98516	15.8362	2.60433e-11	1.30529e-08	1.44853e-07
B9J08_004901	tRNA-Gln	2153.06	4.00261	16.0289	1.40189e-07	3.67929e-06	0.000780009	189.154	1.63463	3.10507	0.000205991	0.00106405	1	807.684	3.92263	15.1645	2.55385e-11	1.30529e-08	1.42045e-07
B9J08_004202	tRNA-Gly	24770.2	4.9993	31.9844	1.55543e-10	9.20684e-09	8.65443e-07	35157.1	-1.77739	-3.42806	0.00299567	0.0103571	1	19028.1	4.32764	20.0794	1.21959e-07	9.26148e-06	0.000678335
B9J08_004312	tRNA-Gly	24209	4.98058	31.5721	3.98016e-10	2.01324e-08	2.21456e-06	34829.8	-1.66795	-3.17763	0.00509075	0.0159888	1	19236.8	4.45239	21.8929	6.7644e-08	5.58736e-06	0.000376236
B9J08_000744	tRNA-Gly	24155.8	4.95231	30.9595	5.02638e-10	2.47493e-08	2.79668e-06	34536.3	-1.73664	-3.33258	0.00395777	0.0130269	1	19211.9	4.38913	20.9537	7.73896e-08	6.15677e-06	0.000430441
B9J08_000218	tRNA-Gly	24445.2	4.91912	30.2554	7.86543e-10	3.6168e-08	4.37632e-06	33304.2	-1.66024	-3.16068	0.00564609	0.0174664	1	18988.6	4.40086	21.1247	8.12084e-08	6.35963e-06	0.000451681
B9J08_005254	tRNA-Gly	24421.7	4.91514	30.1721	8.15387e-10	3.7187e-08	4.53681e-06	35802.1	-1.74825	-3.35951	0.00351191	0.0117944	1	19250.3	4.4383	21.6802	6.63844e-08	5.58736e-06	0.00036923
B9J08_000125	tRNA-Gly	24699.5	4.87766	29.3984	6.29481e-10	3.01793e-08	3.50243e-06	33949.5	-1.70817	-3.26745	0.00426148	0.013838	1	19155.7	4.28544	19.5005	1.84976e-07	1.36338e-05	0.00102883
B9J08_004199	tRNA-Gly	2398.84	4.24136	18.9136	2.62444e-08	7.97943e-07	0.000146024	838.36	2.82589	7.0905	2.64049e-05	0.000183382	0.146706	1402.36	3.80659	13.9925	2.92569e-10	6.37546e-08	1.62727e-06
B9J08_004063	tRNA-His	25872.2	4.66739	25.4111	2.45197e-09	9.95823e-08	1.36428e-05	48537.5	-1.9528	-3.87126	0.00176191	0.00665479	1	15749.8	3.66705	12.7026	6.8025e-06	0.000296471	0.0378355
B9J08_002700	tRNA-His	26098.4	4.61987	24.5877	3.0819e-09	1.21615e-07	1.71477e-05	49416.9	-1.97187	-3.92275	0.00179672	0.00676328	1	15830.6	3.54355	11.6605	1.39589e-05	0.000499995	0.0776395
B9J08_003566	tRNA-Ile	388.33	8.20603	295.298	1.04882e-09	4.66852e-08	5.83564e-06	110.93	2.32919	5.02523	1.87738e-07	2.66091e-06	0.00104308	44.3387	3.01357	8.07558	0.000771515	0.0133339	1
B9J08_005533	tRNA-Ile	378.946	7.41082	170.169	2.30224e-11	1.6636e-09	1.28097e-07	120.337	1.99802	3.99452	4.23143e-06	3.85765e-05	0.0235098	69.3974	5.47391	44.4438	6.51537e-05	0.00172778	0.362385
B9J08_003097	tRNA-Ile	340.742	6.56215	94.4938	8.56748e-12	7.01021e-10	4.76695e-08	138.284	1.85282	3.61206	6.32866e-06	5.31952e-05	0.035162	65.477	3.18054	9.06649	0.000235103	0.00505723	1
B9J08_001983	tRNA-Leu	389.694	5.66816	50.8495	1.82497e-15	5.64119e-13	1.01541e-11	87.0039	1.02397	2.0335	0.018258	0.0462149	1	347.896	2.97561	7.86587	0.000369217	0.00731428	1
B9J08_001212	tRNA-Met	462.192	3.80873	14.0134	2.81991e-09	1.12878e-07	1.569e-05	149.463	1.88394	3.69082	5.87507e-05	0.000359492	0.326419	116.104	3.42544	10.7439	1.66106e-09	2.60163e-07	9.23881e-06
B9J08_003062	tRNA-OTHER	27057.2	6.87372	117.272	1.6904e-18	4.70269e-15	9.40539e-15	9769.53	1.91309	3.76616	0.00182749	0.00685126	1	18088	4.87984	29.4428	7.29088e-09	8.70045e-07	4.05519e-05
B9J08_000386	tRNA-Thr	11539.4	7.31774	159.537	1.06652e-17	8.54934e-15	5.9341e-14	5087.2	2.18414	4.54456	0.000322023	0.00154772	1	5669.24	3.3257	10.0262	0.000430368	0.00817047	1
B9J08_003061	tRNA-Thr	11400.7	7.2772	155.115	1.07558e-17	8.54934e-15	5.98454e-14	5298.65	2.43547	5.40941	5.13552e-05	0.000321317	0.28533	5385.38	4.96336	31.1975	4.93554e-08	4.58091e-06	0.000274515
B9J08_000585	tRNA-Thr	11475	7.27475	154.853	1.03632e-17	8.54934e-15	5.76609e-14	5169.32	2.34422	5.07786	0.00011225	0.000627426	0.623662	5579.49	4.93203	30.5274	5.7175e-08	5.02739e-06	0.000318007
B9J08_000763	tRNA-Thr	11372.4	7.26402	153.705	1.36266e-17	9.47733e-15	7.58186e-14	5114.63	2.60782	6.09583	2.23014e-05	0.000158044	0.123907	5243.38	4.87689	29.3827	5.18942e-08	4.72898e-06	0.000288636
B9J08_000167	tRNA-Thr	11362	7.19512	146.537	2.22873e-17	1.24007e-14	1.24007e-13	5255.02	2.53481	5.79501	3.0103e-05	0.00020224	0.167253	5560.84	5.09155	34.0964	2.34727e-08	2.3529e-06	0.000130555
B9J08_000832	tRNA-Thr	11627.3	7.19064	146.082	1.85275e-17	1.14541e-14	1.03087e-13	5117.51	2.51381	5.71125	3.91895e-05	0.000254069	0.217737	5249.89	5.15448	35.6166	8.99239e-09	9.7978e-07	5.00157e-05
B9J08_003492	tRNA-Thr	11426.8	7.01561	129.392	2.57842e-16	8.96644e-14	1.43463e-12	5128.76	2.49661	5.64357	4.60713e-05	0.000291872	0.255972	5507.91	4.96676	31.2712	6.23963e-08	5.3919e-06	0.000347048
B9J08_003415	tRNA-Trp	8557.12	5.40811	42.4624	1.43186e-09	6.03551e-08	7.96688e-06	2074.7	2.67491	6.38597	3.05084e-05	0.000204715	0.169504	2306.04	4.37446	20.7417	8.40709e-09	9.52411e-07	4.67602e-05
B9J08_005091	tRNA-Trp	8267.33	5.1036	34.3825	1.06681e-08	3.70984e-07	5.93574e-05	2156.7	2.89638	7.44553	1.00722e-05	8.05195e-05	0.0559611	2185.59	4.11911	17.3771	2.97198e-08	2.86453e-06	0.000165302
B9J08_000893	tRNA-Tyr	627.881	6.7837	110.178	4.47429e-14	8.58447e-12	2.4895e-10	181.288	4.86091	29.0589	4.05447e-11	1.92535e-09	2.25266e-07	294.801	3.90545	14.985	8.36823e-06	0.000340988	0.0465441
B9J08_002625	tRNA-Val	6047.57	7.32072	159.866	1.41512e-16	5.6241e-14	7.87374e-13	2164.26	4.50557	22.715	7.76748e-11	3.34543e-09	4.31561e-07	7368.38	5.57808	47.7716	8.09342e-07	4.99789e-05	0.00450156
B9J08_001233	tRNA-Val	2275.48	5.57185	47.5659	1.44763e-12	1.38873e-10	8.05463e-09	398.689	4.17524	18.0665	1.23461e-12	1.03932e-10	6.8595e-09	1540.49	5.88656	59.1603	5.86564e-13	2.05361e-09	3.26247e-09
B9J08_004713	tRNA-Val	1114.17	3.76469	13.592	7.38294e-08	2.06426e-06	0.000410787	201.467	1.99094	3.97496	4.66117e-07	5.76781e-06	0.00258975	934.236	4.43333	21.6055	4.635e-09	5.80765e-07	2.57799e-05
B9J08_003163	tRNA-Val	1146.8	3.30889	9.91005	3.75539e-06	7.13139e-05	0.020895	177.322	2.06384	4.18097	4.66287e-06	4.16509e-05	0.0259069	949.997	4.56369	23.6487	2.03066e-10	4.84652e-08	1.12946e-06
ENSRNAT049914634	5S ribosomal RNA	4488.43	2.20749	4.6187	3.5253e-09	2.70273e-08	6.62756e-07	5286.58	1.36352	2.57312	0.00101524	0.00324221	0.208123	3840.2	3.4871	11.213	8.04215e-15	2.33222e-13	1.50388e-12
ENSRNAT049914732	Eukaryotic large subunit ribosomal RNA	19010.8	3.17235	9.01517	3.05079e-07	1.93568e-06	5.73549e-05	14083.7	1.6026	3.0369	1.41684e-06	1.21972e-05	0.000290453	3105.65	2.14026	4.40842	3.31949e-07	2.40663e-06	6.20745e-05
ENSRNAT049914751	Fungal signal recognition particle RNA	2520.52	1.73695	3.33329	0.00119897	0.00373915	0.225406	6151.93	1.65874	3.1574	9.44871e-11	4.67711e-09	1.93698e-08	1542.37	1.92617	3.80046	0.000484235	0.00170216	0.0905519
ENSRNAT049914691	tRNA	10400.5	4.7744	27.3676	2.34202e-30	6.15616e-29	4.403e-28	9656.45	2.29719	4.91501	1.60802e-10	6.36777e-09	3.29644e-08	1666.18	4.0384	16.4315	2.15834e-11	4.1728e-10	4.0361e-09
ENSRNAT049914723	tRNA	24210.9	1.52834	2.88455	0.000713202	0.00234338	0.134082	17287.3	1.99368	3.98251	2.38681e-10	7.87648e-09	4.89296e-08	20900	3.55425	11.7472	1.5987e-19	1.85449e-17	2.98956e-17
ENSRNAT049914674	tRNA	3109.63	2.71107	6.54806	1.19307e-28	2.74405e-27	2.24296e-26	6094.17	1.71422	3.28119	9.41023e-09	1.86323e-07	1.9291e-06	2617.36	3.67791	12.7986	4.54686e-12	1.05487e-10	8.50263e-10
ENSRNAT049914786	tRNA	359.163	1.34225	2.53547	0.0169442	0.044539	1	343.729	1.65772	3.15517	9.88069e-06	6.52125e-05	0.00202554	166.23	3.65738	12.6178	0.000670152	0.00222108	0.125318
ENSRNAT049914697	tRNA	1527.49	3.18611	9.10151	1.81867e-10	1.76124e-09	3.41911e-08	3599.83	1.5192	2.86632	7.82049e-05	0.000344375	0.016032	3457.72	4.43334	21.6057	3.45154e-09	3.07983e-08	6.45437e-07
ENSRNAT049914752	tRNA	1448.42	-1.08102	-2.11554	7.90013e-05	0.000290725	0.0148523	1329.78	1.46074	2.75249	0.000255427	0.00101149	0.0523626	895.394	3.26502	9.6132	6.75939e-10	7.84089e-09	1.26401e-07
ENSRNAT049914705	tRNA	18665.5	-1.73362	-3.3256	5.92701e-05	0.000232036	0.0111428	9410.79	1.39627	2.6322	0.000399796	0.00154222	0.0819582	11274.1	3.04259	8.23972	0.000251572	0.000972745	0.0470439
ENSRNAT049914735	tRNA	249.788	2.23439	4.70562	0.0109866	0.0297284	1	150.882	1.34013	2.53175	0.00122012	0.00377474	0.250124	101.62	3.93454	15.2902	0.00589663	0.0134119	1
ENSRNAT049914683	tRNA	3289.97	2.97448	7.85972	5.80726e-36	3.56179e-34	1.09177e-33	5424.1	1.30113	2.46422	5.58514e-07	5.26599e-06	0.000114495	1526.16	2.30385	4.93774	4.29419e-05	0.000216577	0.00803014
ENSRNAT049914677	tRNA	1593.94	2.03114	4.08728	8.07142e-07	4.64106e-06	0.000151743	2852.07	1.24419	2.36885	1.14599e-05	7.31952e-05	0.00234927	636.713	1.55444	2.93719	6.60034e-05	0.000306256	0.0123426
ENSRNAT049914676	tRNA	18101.6	3.5951	12.0846	1.5807e-09	1.32204e-08	2.97172e-07	12579.4	1.02671	2.03737	0.00322434	0.00829117	0.66099	4273.26	3.47813	11.1435	4.78359e-07	3.08276e-06	8.94532e-05
ENSRNAT049914673	tRNA	786.239	2.24112	4.72765	1.14482e-07	7.52313e-07	2.15227e-05	657.428	1.01994	2.02783	0.00291971	0.00770802	0.59854	230.186	3.5316	11.5642	0.000770343	0.00248222	0.144054
QG37_08485-1	tRNA-Asp	270.719	5.50276	45.3416	4.32494e-05	0.000176842	0.00813089	376.1	1.50937	2.84685	7.38874e-05	0.000344375	0.0151469	130.498	3.4481	10.9139	0.00243511	0.00641983	0.455365
QG37_08413-1	tRNA-Tyr	147.44	4.01127	16.1255	4.7515e-05	0.00019006	0.00893282	206.916	2.12152	4.35152	1.35845e-06	1.21972e-05	0.000278483	151.306	3.14913	8.87121	0.000269067	0.00100683	0.0503155
QG37_08484-1	tRNA-Val	8021.29	3.97598	15.7359	3.72853e-34	1.71512e-32	7.00964e-32	9756.78	1.31592	2.48962	0.00126832	0.00386348	0.260005	17733	4.01896	16.2117	5.33243e-05	0.000257734	0.00997165
Uncharacterized rRNA	U2 spliceosomal RNA	6176.05	2.86452	7.28292	8.83328e-06	3.86982e-05	0.00166066	13663.1	2.24403	4.73718	3.79967e-09	1.07476e-07	7.78932e-07	2222.3	1.996	3.98891	0.00013051	0.000540684	0.0244054
ENSRNAT049914641	U4 spliceosomal RNA	1218.85	1.99715	3.9921	0.000507724	0.00169857	0.0954522	2730.82	1.15224	2.22258	1.53727e-05	8.95235e-05	0.00315141	920.591	1.92162	3.78849	0.00198684	0.0056213	0.371539
B9J08_001947	Uncharacterized rRNA	11.4247	244.506	50.9251	3.41356e-06	254.376	5.3088	39.6377	2.95406e-14	6.08755e-12	1.64364e-10	79.9264	1.13436	2.19522	0.00627867	0.0191462	1	98.441	3.94891
B9J08_000265	Uncharacterized rRNA+[Pasta2]Planilha1!$A$65:$B$70	8.87579	171.199	30.5057	7.54835e-07	86.7863	4.41288	21.3015	1.22882e-10	7.51338e-09	6.83718e-07	412.52	2.00423	4.01174	0.000838085	0.00351426	1	883.082	4.14008
B9J08_005342	tRNA-Gly	5929.31	3.84784	14.3984	1.86542e-06	3.78803e-05	0.0103792	2046.44	-1.12272	-2.17758	0.0174012	0.0444716	1	3268.17	4.59957	24.2442	8.73355e-10	1.45909e-07	4.8576e-06
ENSRNAT049914826	Bacterial small subunit ribosomal RNA	90323.6	-6.02788	-65.2487	2.55872e-31	7.84675e-30	4.8104e-29	93818.5	-1.79266	-3.46453	0.00108547	0.00341148	0.222522	97810.9	-1.85773	-3.62437	0.00953323	0.0201064	1
ENSRNAT049914824	Bacterial small subunit ribosomal RNA	783.656	-4.71	-26.1728	7.18033e-16	1.20107e-14	1.3499e-13	2980.2	-2.34949	-5.09644	2.05887e-05	0.000110177	0.00422068	3557.99	-2.14518	-4.42348	0.0181019	0.0344232	1
ENSRNAT049914657	tRNA	14602	-3.34926	-10.1913	6.49235e-07	3.85353e-06	0.000122056	16620.1	-1.96251	-3.89738	1.51039e-05	8.95235e-05	0.0030963	55501.1	-2.87459	-7.33392	1.07829e-07	8.9344e-07	2.0164e-05
ENSRNAT049914753	tRNA	1837.07	-1.50757	-2.8433	4.32558e-09	3.18363e-08	8.13209e-07	2471.95	-2.13212	-4.38363	3.41768e-08	5.20539e-07	7.00624e-06	1683.97	-1.00677	-2.00941	0.0149343	0.0293623	1
ENSRNAT049914823	tRNA	9437.66	-5.23193	-37.5809	2.47624e-36	2.27814e-34	4.65534e-34	14806.3	-2.74901	-6.72256	1.40423e-05	8.68864e-05	0.00287866	10575.3	-1.66181	-3.16414	0.0078686	0.0172218	1
QG37_08407-1	tRNA-Arg	3207.38	-3.93087	-15.2514	4.15666e-10	3.64203e-09	7.81453e-08	2435.87	-2.36128	-5.13824	1.97983e-07	2.30592e-06	4.05865e-05	2770.81	-1.33745	-2.52704	0.00291122	0.00734133	0.544397
QG37_08420-1	tRNA-Gly	9377.43	-1.8783	-3.67642	0.000146303	0.000507918	0.0275049	7456.36	-2.11774	-4.34013	6.3307e-09	1.39275e-07	1.29779e-06	4662.75	-1.63323	-3.10206	0.00210551	0.00581522	0.39373
QG37_08475-1	tRNA-Pro	497.038	-3.32641	-10.0311	4.62662e-07	2.83766e-06	8.69805e-05	742.303	-2.05371	-4.15172	2.17552e-05	0.000113356	0.00445981	572.107	-1.14119	-2.20563	0.0185062	0.0346244	1

## Sheet: Comparison CELLxEVs
		EVs					Cell
Gene name	Description ALB	Razão caspo/cont TOTAL	average coverage caspo	average coverage control	p-value CASPO	TPM average EV	TPM CELL AVERAGE	LogFC CELL	FDR CELL
B9J08_004577	hypothetical protein	9.35143	56.3889	5.89397	1.81828e-06	435.198
B9J08_002493	hypothetical protein	4.77133	13.1396	2.56664	1.95855e-06	163.694	2636.68	4.64378	1.26132e-07
B9J08_003610	elongation factor 1-alpha 2	11.5424	28.2083	1.85782	3.74436e-06	158.779
B9J08_003487	hypothetical protein	4.03585	11.7318	3.19937	1.53701e-06	136.406
B9J08_005403	MFS antiporter QDR3	4.35165	54.7676	7.88214	3.55121e-05	136.086
B9J08_003099	Thiamine thiazole synthase	4.76701	20.8365	3.13152	1.4826e-05	127.662
B9J08_005144	Histone H2A.1	18.1833	14.6075	0.667251	0.001258	119.498	4062.12	4.77836	1.35592e-13
B9J08_002073	Histone H4	15.7607	12.8711	0.923305	1.4116e-07	119.085	3997.04	6.5506	3.97698e-21
B9J08_003364	Heat shock protein SSA2	6.18586	39.5907	5.03045	4.8149e-05	109.257
B9J08_002142	Peptidyl-prolyl cis-trans isomerase	7.36983	16.5452	1.44073	6.0395e-12	103.744	2805.77	1.63657	0.000772207
B9J08_003249	60S Ribosomal protein L13	5.00655	6.94333	1.02524	2.88229e-05	101.043
B9J08_003369	histone H4	9.96332	14.9476	1.02249	3.38625e-06	97.985
B9J08_004579	elongation factor 1-alpha 2	7.91719	19.0256	1.61086	7.49896e-13	88.5667
B9J08_002072	Histone H3.1/H3.2	11.8646	13.419	0.932148	3.45973e-05	85.2912	3930.54	6.38728	8.76383e-39
B9J08_005145	Histone H2B.2	14.3891	11.9926	0.658419	0.000617	84.5213
B9J08_001940	Hsp12p	4.80557	13.0387	2.54271	5.98582e-07	83.1	7985.33	1.5966	0
B9J08_000203	Ribosomal 40S subunit protein S9B	4.63774	8.10753	1.8944	2.73534e-05	82.1217	613.043	1.84209	0
B9J08_005359	Secreted beta-glucosidase SUN41	10.924	12.3894	1.19671	7.89e-05	79.7253	2559.45	5.1994	5.90264e-11
B9J08_002876	Calmodulin	11.1201	9.39973	1.04709	2.78108e-05	78.0379
B9J08_000434	ADP/ATP carrier protein	9.67869	14.1094	0.997457	1.21674e-09	76.7616	772.219	2.11988	0
B9J08_002718	Ribosomal 60S subunit protein L24A	4.387	9.66286	1.57013	1.58612e-05	71.6029
B9J08_004761	40S Ribosomal protein S12	6.1838	11.2424	1.26263	3.17913e-07	68.4483
B9J08_005387	Eukaryotic translation initiation factor 5A	6.96754	8.8251	1.03444	0.000419	67.6586	2055.72	1.32157	0.0138256
B9J08_004699	40S Ribosomal protein S25	5.19519	6.17519	0.991775	8.36522e-06	65.1743
B9J08_001227	Glyceraldehyde-3-phosphate dehydrogenase	6.18836	11.5521	1.34408	1.38274e-05	65.0026
B9J08_000107	Ribosomal 40S subunit protein S20	8.81454	12.5767	0.998931	1.81661e-05	64.7937	1821.48	1.49218	0.00644197
B9J08_000274	Enolase 1	3.94795	10.3116	1.95201	1.76637e-05	63.4297	2097.7	1.22607	0.0346004
B9J08_000823	Ribosomal 60S subunit protein L42A	3.47831	5.61649	4.6664	6.0607e-06	60.3609
B9J08_000346	Ribosomal 60S subunit protein L28	4.20598	8.87491	2.50577	2.12954e-07	59.387	1814.79	1.53506	0.00734808
B9J08_003582	40S ribosomal protein S4	5.63446	9.34672	1.64851	1.36448e-05	58.7371
B9J08_000632	Ubiquitin-Ribosomal 40S subunit protein S31 fusion protein	5.43998	7.26399	0.899174	1.357e-07	57.8713	909.205	1.91573	0
B9J08_003953	Ribosomal protein L19	4.53978	5.2711	0.856163	1.2353e-05	57.1199
B9J08_005458	Guanine nucleotide-binding protein subunit beta-like protein	14.1445	146.273	9.37337	6.97882e-06	56.77
B9J08_001870	Ribosomal 40S subunit protein S13	4.94009	6.2006	1.16913	1.48448e-06	55.5537
B9J08_003804	Cytochrome c	6.14629	9.44117	0.979214	5.07521e-06	54.3526
B9J08_001922	60S Ribosomal protein L10a	4.70398	8.786	1.62096	5.76308e-06	53.9955
B9J08_003755	Ribosomal 40S subunit protein S15	6.37206	7.00224	0.720145	5.07295e-05	53.951
B9J08_000185	40S Ribosomal protein S7	4.71293	12.012	14.8178	0.000129332	53.8136	4761.47	6.66602	3.88996e-45
B9J08_000090	Ribosomal 60S subunit protein L18A	4.27462	5.82095	1.03704	8.15197e-05	53.7823	1330.98	1.32804	0.0264704
B9J08_004375	phosphoglycerate mutase	3.20834	8.84956	4.90638	8.02533e-05	52.6509
B9J08_004391	Ribosomal 60S subunit protein L43A	4.12171	5.1345	1.07015	2.51464e-07	50.2551
B9J08_000771	40S Ribosomal protein S6	4.7607	5.71675	0.890929	2.98363e-06	50.0167
B9J08_000091	Ribosomal 40S subunit protein S19A	5.12502	6.44018	1.07955	2.02318e-06	50.0107	1347.6	1.31994	0.0272209
B9J08_001366	Predicted GPI-anchored protein 6	5.60296	6.27586	1.23672	2.35849e-06	49.0633	3461.93	6.46401	6.79362e-17
B9J08_003508	ATP synthase subunit beta	5.92255	6.92052	0.861951	2.48855e-06	49.0087
B9J08_002813	Elongation factor 3	6.24139	11.8279	1.19439	5.15634e-05	48.991
B9J08_003089	40S Ribosomal protein S24	4.21833	5.15787	0.868704	4.17971e-09	48.8117
B9J08_002601	Ribosomal 60S subunit protein L10	8.52681	9.10134	0.698075	5.16531e-07	48.1329
B9J08_005336	Ribosomal 60S subunit protein L12A	4.14758	6.63745	1.13539	0.00187	47.1032
B9J08_005138	Mitochondrial outer membrane protein porin	6.73093	36.0203	2.85552	1.7893e-05	46.8307
B9J08_003023	Ribosomal 60S subunit protein L3	7.23868	8.73889	0.760153	4.11175e-09	46.5803
B9J08_003677	Ribosomal 40S subunit protein S23B	3.68521	7.1992	1.14609	4.11723e-06	46.0545
B9J08_005099	Ribosomal 60S subunit protein L5	4.98851	6.99488	1.05503	0.00123	45.1346
B9J08_004956	40S Ribosomal protein S1	6.8884	9.12927	1.0359	5.10903e-05	44.995
B9J08_004990	Ribosomal 40S subunit protein S2	3.90191	6.5081	1.34834	5.70447e-07	43.9802
B9J08_003107	Ribosomal 40S subunit protein S10A	5.49807	6.09395	0.831475	6.71541e-06	43.709
B9J08_002367	Ribosomal 60S subunit protein L9B	6.72845	6.56863	0.643799	2.18274e-05	43.2056
B9J08_000645	peroxiredoxin TSA1	7.57891	7.69339	0.829619	6.00706e-07	42.9698	603.548	1.7314	0
B9J08_003634	Ribosomal 60S subunit protein L31B	7.05911	11.6567	0.944557	5.31319e-06	42.8826
B9J08_005253	Ribosomal protein L37	8.73163	9.61537	0.798505	0.000301	42.6901
B9J08_002772	Elongation factor 2	6.76217	9.79539	0.927144	8.90135e-07	41.5913
B9J08_003799	Cell surface mannoprotein MP65	6.05949	6.85952	1.25777	2.29414e-05	41.07
B9J08_000384	pH-responsive protein 2	5.05195	7.40859	3.42217	1.78343e-05	40.7438	3022.22	4.91738	1.4231e-07
B9J08_000064	Ribosomal 60S subunit protein L11B	4.66776	5.21808	0.799771	9.99653e-05	40.6957	2312.44	1.14719	0.0315591
B9J08_005150	60S ribosomal protein L2-A	5.90422	6.33041	0.712149	0.00188	39.4033
B9J08_001090	Thioredoxin reductase	7.35936	8.10128	0.824656	3.92582e-06	39.1379	687.445	2.094	0
B9J08_001426	hypothetical protein	11.9525	5.88002	0.435306	1.01967e-05	38.5246
B9J08_003368	histone	17.8638	8.21539	0.431012	1.07979e-05	38.4067
B9J08_003313	Ribosomal 60S subunit protein L4B	4.59486	5.86539	1.30639	1.68461e-05	37.5305
B9J08_004574	Ribosomal 60S subunit protein L7A	4.26925	11.6045	2.60616	7.00159e-06	36.5402
B9J08_002322	14-3-3 protein homolog	9.27034	7.91557	0.755809	9.28326e-06	35.7249
B9J08_002961	40S Ribosomal protein S8	10.0112	11.8782	0.608054	7.98416e-16	35.321
B9J08_000711	60S acidic Ribosomal protein P0	6.30383	5.749	0.663529	1.67842e-06	34.7444	672.695	3.04442	0
B9J08_004969	Sgt2p	3.22567	5.54407	1.26197	3.03401e-05	31.6286
B9J08_000955	Ribosomal 60S subunit protein L26B	6.84611	7.09128	1.17098	2.9507e-07	31.1944
B9J08_000816	Nucleide diphosphate kinase	3.88933	5.33779	2.37308	5.61067e-10	30.4011
B9J08_004432	Sbp1p	3.50449	6.33269	2.89592	9.26318e-05	29.4239
B9J08_001278	Ribosomal 60S subunit protein L16A	4.10719	5.55285	1.35983	1.63811e-05	28.2439
B9J08_001851	Ribosomal protein L15	5.22595	6.3458	1.20261	0	24.0771
B9J08_000764	Malate dehydrogenase	5.82241	8.54511	1.04192	3.28346e-27	23.2619
B9J08_005230	60S ribosomal protein L20-A	3.06308	5.06897	2.01606	0.000955	23.1703
B9J08_002855	Plasma membrane ATPase	5.14478	34.7775	5.49481	7.42483e-06	22.2481
B9J08_000517	hypothetical protein	11.105	9.51029	0.701429	2.07563e-05	16.3037	3484.02	4.81567	2.23945e-12
B9J08_000803	Actin-related protein 2/3 complex subunit	11.5124	62.6975	1.97699	2.00981e-05	14.0184
B9J08_000075	Inosine-5'-monophosphate dehydrogenase	2.67033	8.43897	3.48784	1.08511e-06	12.9631	1605.02	1.51854	4.43399e-14
B9J08_000492	Myosin 2	4.85989	21.1878	2.22746	1.95418e-05	11.8471	2279.71	5.09209	0.000129449
