# Supplementary material for: Caspofungin Affects Extracellular Vesicle Production and Cargo in Candida auris
Source: J Fungi (Basel). 2022 Sep 21;8(10):990. doi: 10.3390/jof8100990 (PMC9605528; doi:10.3390/jof8100990)
Supplement: Supplementary file 1 [file jof-08-00990-s001.zip › Table_S2.xlsx]

## Sheet: mRNA
																									B8441 EV RNA CONT 1		B8441 EV RNA CONT 2		B8441 EV RNA CONT 3			B8441 EV RNA CASPO 1		B8441 EV RNA CASPO 2		B8441 EV RNA CASPO 3				MMC1 EV RNA CONT 1		MMC1 EV RNA CONT 2		MMC1 EV RNA CONT 3			MMC1 EV RNA CASPO 1		MMC1 EV RNA CASPO 2
Gene name	Query ALBICANS	Accession (E-value) AURIS	Description AUR	Description ALB	OthernameALB	Razão caspo/cont TOTAL	Average Coverage Caspo	Average coverage control	p-value	B11244 EVs Caspo vs. control - Max group mean	B11244 EVs Caspo vs. control - Log₂ fold change	B11244 EVs Caspo vs. control - Fold change	B11244 EVs Caspo vs. control - P-value	B11244 EVs Caspo vs. control - FDR p-value	B8441 EVs Caspo vs. control - Max group mean	B8441 EVs Caspo vs. control - Log₂ fold change	B8441 EVs Caspo vs. control - Fold change	B8441 EVs Caspo vs. control - P-value	B8441 EVs Caspo vs. control - FDR p-value	MMC1 EVs Caspo vs. control - Max group mean	MMC1 EVs Caspo vs. control - Log₂ fold change	MMC1 EVs Caspo vs. control - Fold change	MMC1 EVs Caspo vs. control - P-value	MMC1 EVs Caspo vs. control - FDR p-value	Total read count	Average coverage	Total read count	Average coverage	Total read count	Average coverage	AVERAGE	Total read count	Average coverage	Total read count	Average coverage	Total read count	Average coverage	AVERAGE	Razão Caspo/cont	Total read count	Average coverage	Total read count	Average coverage	Total read count	Average coverage	AVERAGE CONT	Total read count	Average coverage	Total read count
B9J08_000811	A0A1D8PTF6	A0A2H1A602	Uncharacterized protein	Uncharacterized protein	CAALFM_CR07220CA	3.02117	76.6801	25.3809	0	68.3259	1.63359	3.10284	0.0210262	0.0870677	154.882	2.73058	6.63721	1.92194e-05	0.000139656	46.0572	1.95838	3.88624	0.00318962	0.0374388	9766	158.13	831	11.8824	118	1.75874	57.257	10857	131.523	11434	153.573	13860	196.43	160.509	2.8033	1164	20.6321	275	5.11211	1112	18.2911	14.6785	5819	95.4655	3280
B9J08_005511			hypothetical protein	hypothetical protein		1.7026	69.0333	40.5457	0.0018	52.2703	1.01425	2.01985	0.21846	0.423524	23.6453	1.77385	3.41966	0.00743653	0.021954	18.2399	1.81732	3.52425	0.00112735	0.0177682	13970	162.017	3066	37.0508	188	2.10523	67.0577	15342	152.305	16837	176.425	12457	125.435	151.388	2.25758	5524	65.1127	952	11.4888	4503	53.9387	43.5134	7726	86.8837	4289
B9J08_003714	Q59LF2	A0A2H0ZP72	Uncharacterized protein	Alpha-1,3/1,6-mannyltransferase ALG2	ALG2	8.49486	41.9543	4.93878	7.99089e-06	14.8241	1.9086	3.75445	2.10737e-05	0.000331226	15.29	2.13415	4.3898	5.17207e-06	4.53965e-05	10.7629	1.08128	2.11591	0.023853	0.14544	1448	30.7143	163	3.37879	25	0.492063	11.5284	4828	101.916	5102	111.911	5055	109.3	107.709	9.34296	143	3.01876	31	0.669553	172	3.61328	2.43386	1226	25.8254	921
B9J08_004982	A0A1D8PD50	A0A2H0ZCE4	Uncharacterized protein	phosphatidylInositol transporter	PDR16	8.5118	28.9366	3.39959	3.39165e-70	19.0089	2.22324	4.66941	2.82978e-07	7.12439e-06	12.0414	0.476626	1.39149	0.236312	0.351716	10.2646	1.89345	3.71523	2.57123e-05	0.000790613	27	0.913545	2	0.0682037	2	0.0979827	0.35991	22	0.836695	25	0.864553	16	0.510086	0.737112	2.04804	5	0.186359	3	0.0931796	14	0.454371	0.244637	34	1.00865	36
B9J08_004245	Q5A888	A0A2H0ZIF8	Uncharacterized protein	3-keto-steroid reductase	ERG27	26.6152	24.2866	0.912509	1.36551e-05	5.55485	2.16909	4.49739	1.71845e-05	0.000281603	9.52888	1.92942	3.80903	6.01045e-06	5.09833e-05	8.51268	1.2465	2.37265	0.0253253	0.151831	25	1.09399	3	0.147287	0	0	0.41376	45	1.89341	45	1.87112	38	1.59109	1.78521	4.3146	13	0.500969	4	0.152132	9	0.346899	0.333333	22	0.891473	11
B9J08_004918	P46598	A0A2H0ZD43	Hsp82-like protein	Heat shock protein 90 homolog	HSP90	7.35472	19.0504	2.59023	6.61731e-08	77.2735	3.41442	10.6621	6.40483e-06	0.000114373	235.236	3.20508	9.22203	5.81137e-07	6.95861e-06	57.0509	1.84941	3.60353	0.00728893	0.0696588	568	10.5529	80	1.42266	16	0.275505	4.08369	2269	39.276	2086	35.3065	2188	37.788	37.4568	9.17231	127	2.55383	42	0.794076	146	2.66902	2.00564	380	7.83357	313
B9J08_004914	P82611	A0A2H0ZC49	Aconitate hydratase, mitochondrial	Aconitate hydratase, mitochondrial	ACO1	3.06309	14.3122	4.67246	4.34219e-08	55.4291	1.952	3.86911	0.00704012	0.0408034	23.7661	1.24518	2.37048	0.00973801	0.0274609	18.5418	0.953077	1.936	0.076346	0.301296	92	1.32231	7	0.113232	6	0.117472	0.51767	172	2.61408	167	2.51654	188	2.73834	2.62299	5.0669	21	0.28626	9	0.121713	28	0.345632	0.251202	77	1.29347	103
B9J08_001917	A0A1D8PKC3	A0A2H0ZQK7	Uncharacterized protein	Translation elongation factor EF1B gamma	CAM1	0.737967	14.0314	19.0137	5.09795e-07	22.0197	1.92397	3.79467	9.68945e-05	0.00125669	20.6886	2.14175	4.41297	1.59278e-06	1.68884e-05	12.8165	0.959977	1.94528	0.0301464	0.170206	2998	109.134	382	14.0684	25	0.842909	41.3484	919	24.9258	756	23.1578	832	24.1382	24.0739	0.582222	239	8.60291	78	2.74109	531	19.3258	10.2233	277	9.672	240
B9J08_005474	A0A1D8PSJ8	A0A2H0ZDR5	Serine/threonine-protein phosphatase	Serine/threonine-protein phosphatase	PPH3	19.62	11.1943	0.570557	0.0017	22.0116	3.25412	9.54088	2.18357e-12	2.0249e-10	16.8963	0.653563	1.57305	0.186707	0.295035	14.0428	2.29372	4.90317	8.17692e-07	4.99789e-05	10	0.30999	0	0	2	0.0700309	0.126674	17	0.520082	10	0.285273	11	0.38105	0.395469	3.12195	2	0.0741504	3	0.107106	7	0.23378	0.138345	35	0.895984	46
B9J08_001150	Q59U85	A0A2H1A226	V-type proton ATPase subunit G	V-type proton ATPase subunit G	VMA10	3.5124	10.1373	2.88613	1.17272e-06	13.6065	2.3014	4.92937	2.12632e-05	0.000332327	12.6456	1.31986	2.49642	0.0192563	0.0483172	9.04525	1.92563	3.79903	0.00823478	0.0746342	4	0.318452	1	0.0982143	0	0	0.138889	13	1.41964	12	1.39286	10	0.958333	1.25694	9.05	1	0.0565476	0	0	4	0.333333	0.12996	13	1.73214	5
B9J08_001304	Q5A4Y0	A0A2H1A1J9	tRNA-dihydrouridine synthase	tRNA-dihydrouridine synthase	DUS4	2.48788	10.0879	4.05483	1.64737e-05	15.8945	1.27859	2.42601	0.00321594	0.0221729	7.86974	2.29701	4.91439	3.82513e-06	3.54207e-05	4.44571	1.29244	2.44941	0.0403387	0.201976	665	24.957	37	1.33885	6	0.252759	8.84952	261	10.2494	292	11.2704	283	11.0552	10.8584	1.227	96	3.58499	23	0.873068	56	2.16887	2.20898	487	20.6258	447
B9J08_001653	Q5A455	A0A2H1A0E9	Protein transport protein SEC23	Protein transport protein SEC23	SEC23	1.2258	8.23296	6.71638	2.3407e-05	9.85307	1.67258	3.18785	0.000137092	0.00170263	8.092	2.06602	4.18729	3.64244e-06	3.40696e-05	4.42202	0.602013	1.51783	0.175847	0.46632	87	1.61364	2	0.043672	1	0.0231729	0.56016	86	1.21257	96	1.38503	86	1.21212	1.2699	2.26704	22	0.433155	8	0.151961	18	0.320856	0.30199	23	0.459893	20
B9J08_000769	A0A1D8PLA6	A0A2H1A5W2	Uncharacterized protein	Uncharacterized protein	orf19.4658	0.999555	8.22536	8.22902	1.18265e-06	419.471	-2.61137	-6.11084	0.00115058	0.00986418	38.725	-2.47443	-5.55746	2.08664e-07	2.89111e-06	51.2866	-0.102316	-1.0735	0.864314	0.95649	776	9.61578	46	0.524795	22	0.324278	3.48829	1279	13.7279	1387	15.273	1445	16.1854	15.0621	4.31791	110	1.31695	37	0.464424	232	2.6464	1.47592	497	5.99353	491
B9J08_003250	Q9HFQ7	A0A2H0ZMX0	60S acidic Ribosomal protein P1-A	60S acidic Ribosomal protein P1-A	RPP1A	4.34954	7.94478	1.82658	7.41246e-06	132.248	1.01045	2.01454	0.028637	0.107679	51.9432	1.85532	3.61832	0.000151494	0.000815602	47.0974	1.57369	2.97666	0.000877304	0.0148049	62	7.14373	0	0	1	0.12844	2.42406	112	12.2875	94	9.91743	78	8.92966	10.3782	4.28133	9	0.892966	3	0.357798	28	2.84709	1.36595	51	6.02446	44
B9J08_004928	Q5AGZ8	A0A2H0ZD57	ATP-dependent 6-phosphofructokinase	ATP-dependent 6-phosphofructokinase	PFK2	0.443263	7.54414	17.0196	7.72666e-05	1215.39	-2.55454	-5.8748	0.00315115	0.0218072	163.903	-2.68041	-6.41039	9.53387e-05	0.000546084	297.383	-1.74139	-3.34357	0.0345713	0.185355	1025	11.3224	119	1.27972	43	0.469136	4.35708	874	9.58836	1251	13.915	1217	13.357	12.2868	2.81995	314	3.45644	60	0.633862	262	2.99259	2.36096	365	4.06596	621
B9J08_000102	Q5A397	A0A2H1A2I2	Heat shock protein SSB1	Hsp70 family ATPase	SSB1	5.01407	6.85147	1.36645	3.88578e-16	40.6978	2.23912	4.72107	0.00147883	0.0120648	79.5051	2.9576	7.76828	6.64982e-06	5.5309e-05	21.5632	0.983321	1.97701	0.0794421	0.307671	186	3.69327	17	0.305646	4	0.0895765	1.36283	602	12.6428	633	12.7812	669	13.8089	13.0776	9.59594	27	0.567318	18	0.396851	59	1.14387	0.702678	76	1.70955	72
B9J08_004217	Q5A678	A0A2H0ZKG9	Uncharacterized protein	Ssz1p	SSZ1	6.78239	6.57005	0.968693	1.0377e-05	15.169	1.33806	2.52812	0.000966262	0.00852026	10.5547	2.09855	4.28279	1.10097e-07	1.74273e-06	8.36606	0.595837	1.51135	0.169122	0.455264	26	0.596107	3	0.080292	1	0.0304136	0.235604	63	1.57178	74	1.691	58	1.34002	1.53427	6.51205	5	0.124696	8	0.209246	11	0.240876	0.191606	16	0.377129	7
B9J08_004254			hypothetical protein	hypothetical protein		2.26817	6.42805	2.83402	1.43054e-05	80.9572	-2.00939	-4.02611	0.00257029	0.0183583	13.8049	-3.12232	-8.7079	3.07637e-08	5.77443e-07	34.4397	-0.788642	-1.72745	0.212683	0.513471	97	1.01301	1	0.00982736	2	0.0204515	0.347764	7	0.0589641	2	0.012749	6	0.0398406	0.0371846	0.106925	15	0.137052	46	0.441434	37	0.341301	0.306596	17	0.152191	20
B9J08_001136	Q59Z12	A0A2H1A116	T-complex protein 1 subunit epsilon	Chaperonin-containing T-complex subunit	CCT5	3.61712	6.41589	1.77376	1.57507e-07	17.5423	1.25134	2.38062	0.00188005	0.0144883	13.8323	1.07943	2.1132	0.00707389	0.0210624	20.0835	-0.787162	-1.72568	0.0918859	0.334464	467	8.84909	52	0.925455	10	0.165455	3.31333	633	12.3152	591	11.3279	823	16.2055	13.2828	4.0089	48	0.928485	15	0.292121	101	1.69636	0.972323	215	4.05758	237
B9J08_002719	A0A1D8PM75	A0A2H0ZR23	60S Ribosomal protein L30	Ribosomal 60S subunit protein L30	RPL30	5.28788	5.66978	1.07222	3.60929e-06	94.8682	1.90352	3.74124	0.00109771	0.00943994	84.5885	2.24156	4.72908	1.87362e-07	2.66091e-06	69.0696	0.782152	1.71969	0.071314	0.289184	44	4.19438	2	0.131148	1	0.0749415	1.46682	117	9.14286	143	11.5948	119	9.93911	10.2256	6.97126	14	1.13115	6	0.559719	11	0.800937	0.830601	39	3.63466	29
B9J08_004550	A0A1D8PEG2	A0A2H0ZHR9	glucose-6-phosphate 1-dehydrogenase	glucose-6-phosphate 1-dehydrogenase	ZWF1	7.31707	5.57485	0.761897	0	12.418	2.11632	4.33585	6.8762e-07	1.54271e-05	12.2366	1.58321	2.99636	0.000528141	0.00236641	7.77514	0.934446	1.91116	0.0351299	0.186607	60	1.57522	3	0.0841617	3	0.0775348	0.578971	74	1.90391	76	1.89728	90	2.27568	2.02562	3.49866	9	0.22664	6	0.150431	12	0.292247	0.223106	26	0.73161	19
B9J08_003926	A0A1D8PFD4	A0A2H0ZPZ4	Uncharacterized protein	F1F0 ATP synthase subunit k	ATP19	3.40649	5.53748	1.62557	5.36457e-06	21.3092	2.7889	6.91101	1.84852e-05	0.00029726	59.6571	1.83276	3.56218	5.33798e-05	0.000332487	14.1652	1.16321	2.23955	0.145389	0.424622	39	7.98122	5	1.01878	0	0	3	58	12.1033	70	14.8122	72	15.5962	14.1706	4.72353	6	1.22535	1	0.239437	1	0.239437	0.568075	12	2.32394	6
B9J08_004335	A0A1D8PP45	A0A2H0ZIR9	Uncharacterized protein	Uncharacterized protein	orf19.4001	4.93	5.52024	1.11972	8.36154e-06	14.9332	1.30188	2.4655	0.00172063	0.0135988	5.5889	1.29157	2.44794	0.0147167	0.0386782	7.3825	1.17552	2.25874	0.0105287	0.0870272	182	5.31465	7	0.232055	6	0.184857	1.91052	613	20.5359	245	8.17601	366	12.3461	13.686	7.16349	60	1.5703	7	0.220256	33	0.981318	0.923959	59	1.77679	111
B9J08_005324	O42817	A0A2H0ZDC5	40S Ribosomal protein S0	40S Ribosomal protein S0	RPS0	5.61834	5.48216	0.975762	0.0016	45.9709	3.09872	8.56659	1.33852e-09	5.77329e-08	62.7625	2.57762	5.96956	4.8118e-06	4.27643e-05	29.3555	1.46039	2.75182	0.0129786	0.0998023	89	3.10568	6	0.229941	4	0.144814	1.16014	219	7.51174	194	6.24951	247	8.86204	7.5411	6.50014	26	1.0773	8	0.25636	25	0.895303	0.742988	60	2.63014	43
B9J08_004561	A0A1D8PSY1	A0A2H0ZFX0	Glutamine synthetase	Glutamine synthetase	GLN1	6.76094	5.36773	0.793932	0	16.8514	2.19688	4.58488	1.07141e-06	2.3106e-05	71.4776	3.65751	12.6189	6.58914e-08	1.10937e-06	11.4936	1.27034	2.41219	0.015157	0.109305	63	2.04054	4	0.152252	5	0.13964	0.777477	341	10.5189	332	9.87297	407	12.3315	10.9078	14.0297	12	0.358559	4	0.130631	15	0.459459	0.316216	42	1.48288	14
B9J08_000461	A0A1D8PTI7	A0A2H1A3C7	40S Ribosomal protein S27	40S Ribosomal protein S27	RPS27	4.48482	5.28216	1.17779	1.47849e-09	136.993	1.77792	3.42932	0.000783036	0.00721327	120.709	1.59322	3.01723	0.000804416	0.00339873	83.9939	0.697549	1.62175	0.132626	0.403381	68	4.50936	1	0.082397	1	0.0955056	1.56242	139	9.23783	143	9.71161	163	11.3876	10.1124	6.47223	6	0.44382	3	0.14794	11	0.687266	0.426342	39	3.11049	36
B9J08_005437	Q59WG5	A0A2H0ZF98	Uncharacterized protein	Probable pathogenesis-related protein CaO19.2336	CAALFM_C110810WA	3.21321	5.08037	1.58109	0.0019	31.5141	2.63798	6.22458	2.68879e-08	8.13067e-07	39.97	0.586418	1.50151	0.233213	0.34869	37.8485	2.27289	4.83289	0.000101298	0.0025134	102	6.10417	22	1.39583	1	0.0694444	2.52315	91	4.27083	59	2.68472	75	3.79583	3.5838	1.42037	18	0.984722	9	0.466667	24	1.35972	0.937037	87	5.29722	82
B9J08_001103	A0A1D8PS56	A0A2H1A0X4	Uncharacterized protein	Omega-class glutathione transferase	ECM4	0.0886624	4.69656	52.9713	6.89502e-09	3183.4	-3.01794	-8.10011	0.000661383	0.00632606	492.759	-5.76753	-54.4752	5.34927e-11	2.43611e-09	1188.68	-1.48085	-2.79114	0.119608	0.385012	4095	127.436	21	0.626281	25	0.811743	42.9581	18	0.586207	15	0.467847	18	0.585275	0.546443	0.0127204	90	2.81081	922	28.9748	178	5.7698	12.5185	75	2.2973	73
B9J08_000543	A0A1D8PU69	A0A2H1A562	Thioredoxin	Thioredoxin	TRX1	0.785548	4.39983	5.60097	6.91385e-07	32.4507	1.88251	3.68717	0.000132907	0.00165435	40.8569	2.7178	6.57868	3.0111e-08	5.67107e-07	20.422	0.861706	1.81719	0.0773815	0.303471	23	2.625	2	0.288462	0	0	0.971154	78	9.1859	47	5.17628	66	7.55449	7.30556	7.52255	7	0.833333	1	0.0769231	6	0.589744	0.5	25	2.81731	11
B9J08_002013	Q5A922	A0A2H0ZW55	Uncharacterized protein	Altered inheritance of mitochondria protein 9, mitochondrial	AIM9	0.200948	4.11347	20.4703	5.25911e-06	1910.66	-2.39721	-5.26782	0.00282342	0.0199107	216.817	-3.49014	-11.2367	3.07405e-07	4.04725e-06	826.38	-1.31549	-2.48886	0.137567	0.411292	104	1.62439	11	0.134417	10	0.155014	0.63794	20	0.425474	25	0.423306	19	0.368022	0.405601	0.635797	38	0.581572	57	0.946883	87	1.25799	0.928817	76	1.20379	35
B9J08_001607	Q5A798	A0A2H0ZXX4	RNase III domain-containing protein	Mitochondrial 54S Ribosomal protein YmL3	MRPL3	0.112769	4.00321	35.4991	4.92439e-07	2025.21	-3.79478	-13.8785	6.01263e-06	0.000109328	242.678	-3.9544	-15.5022	1.36981e-09	3.94334e-08	166.921	0.0539431	1.0381	0.936271	0.97965	815	15.4478	83	1.62035	45	0.810173	5.95943	10	0.256131	25	0.697548	22	0.593097	0.515592	0.086517	134	2.56131	83	1.57221	380	7.99183	4.04178	118	2.38874	260
B9J08_001552			hypothetical protein	hypothetical protein		0.226215	3.12259	13.8037	1.87802e-06	1079.01	-2.45864	-5.497	0.00204164	0.0154764	348.697	-3.5114	-11.4034	1.55427e-07	2.29668e-06	232.665	-0.718292	-1.64523	0.305507	0.608828	792	24.0102	70	2.12636	112	3.2215	9.78601	54	1.31881	25	0.668845	18	0.428468	0.805374	0.0822985	226	6.90414	162	4.77124	502	15.7676	9.14766	102	3.22513	306
B9J08_002906	A0A1D8PKK1	A0A2H0ZRN8	Protein translocase SEC61 complex gamma subunit, archaeal and eukaryotic	Translocon subunit	orf19.6828.1	0.478425	3.11968	6.52073	2.08566e-06	28.4354	1.71905	3.2922	0.00141142	0.0115999	13.1615	2.82548	7.08849	0.000230625	0.00117125	5.64913	1.55128	2.93077	0.082428	#N/A	221	25.0601	40	4.18579	25	2.63934	10.6284	41	4.26503	46	4.7623	36	3.59563	4.20765	0.395887	49	5.20765	48	5.40437	129	13.5519	8.05464	30	3.54372	58
B9J08_005510	Q5ANL6	A0A2H0ZDV4	Ribonucloprotein	13 kDa ribonucleoprotein-associated protein	SNU13	0.376184	3.05854	8.13043	0.0016	18.3313	1.54421	2.91644	0.00634453	0.0377617	24.1888	1.6385	3.11342	0.00035812	0.00170061	13.5471	0.192402	1.14266	0.766609	0.914661	12	1.13333	2	0.122667	2	0.128	0.461333	18	1.56	17	1.41333	13	1.00533	1.32622	2.87476	2	0.130667	1	0.0693333	2	0.2	0.133333	3	0.392	4
B9J08_003987	A0A1D8PT84	A0A2H0ZUG8	Uncharacterized protein	Uncharacterized protein	CAALFM_CR06530WA	0.128956	2.76377	21.4319	9.07587e-07	5630.88	-3.42128	-10.7129	0.000381914	0.00407083	428.385	-6.07424	-67.3796	1.00984e-17	9.35107e-15	3605.19	-1.92857	-3.80676	0.0255422	0.152766	55	4.05149	4	0.338753	1	0.105691	1.49864	4	0.449864	2	0.173442	4	0.379404	0.334237	0.223026	188	9.69106	49	3.10027	194	11.1599	7.98374	71	4.04878	70
B9J08_000163	A0A1D8PQL3	A0A2H1A762	tRNA(His) guanylyltransferase	tRNA(His) guanylyltransferase	THG1	0.155256	2.68754	17.3104	1.45783e-06	1983.16	-3.82271	-14.1498	4.62647e-05	0.00066174	368.494	-5.10731	-34.4711	2.38926e-17	1.29804e-14	651.93	-1.95154	-3.86787	0.0115091	0.0918883	381	12.7945	16	0.521303	87	2.93358	5.41646	7	0.254386	6	0.182957	3	0.109023	0.182122	0.0336238	262	8.76065	353	11.3521	995	32.2632	17.4586	79	2.39724	95
B9J08_002617	A0A1D8PJ45	A0A2H0ZK61	TRP_N domain-containing protein	Putative flavin adenine dinucleotide transporter	FLC1	0.207376	2.49727	12.0423	4.63959e-06	503.653	-2.20726	-4.61798	0.00699957	0.0406107	112.207	-3.52956	-11.5479	7.92725e-11	3.38798e-09	332.155	-1.67671	-3.19699	0.0341372	0.183579	470	7.13377	26	0.427632	25	0.378509	2.64664	16	0.256579	20	0.271491	31	0.463596	0.330556	0.124896	798	11.6636	270	3.95175	683	10.118	8.57778	174	2.47325	312
B9J08_002986	A0A1D8PQ59	A0A2H0ZL93	1,4-alpha-glucan-branching enzyme	1,4-alpha-glucan branching enzyme	GLC3	0.154027	2.28507	14.8355	2.05512e-05	773.298	-2.49278	-5.62862	0.00574655	0.0353692	100.419	-4.14304	-17.6676	1.83349e-11	1.0723e-09	407.096	-2.20905	-4.62371	0.00795829	0.0735827	987	17.3922	51	0.841224	33	0.585844	6.27308	14	0.243902	18	0.276901	14	0.245815	0.25554	0.0407359	1575	27.5882	412	7.45289	1179	20.1851	18.4087	238	4.09995	343
B9J08_000958			hypothetical protein	hypothetical protein		0.164016	2.18641	13.3304	7.58416e-09	990.699	-2.78859	-6.90952	0.00101301	0.0088345	100.419	-4.01449	-16.1615	4.29813e-09	1.01619e-07	1380.1	-1.70227	-3.25412	0.110892	0.370117	567	10.8377	19	0.374493	19	0.357681	3.85662	18	0.382029	9	0.182029	2	0.0266667	0.196908	0.0510572	78	1.43826	1504	29.0133	238	4.10261	11.5181	101	1.82435	77
B9J08_004504	A0A1D8PTY4	A0A2H0ZFP4	Uncharacterized protein	Elf1p	ELF1	0.159687	2.09032	13.0901	1.10709e-06	551.83	-2.62305	-6.16051	0.0028425	0.0199692	69.2765	-1.4483	-2.72886	0.0256408	0.0610107	3127.59	-3.16672	-8.98002	0.00062913	0.0110639	117	1.32518	12	0.121135	5	0.0435638	0.496627	100	1.03794	104	1.08404	114	1.2701	1.13069	2.27674	68	0.715571	23	0.206015	82	0.862282	0.594622	45	0.470489	49
B9J08_003709	Q5AHE0	A0A2H0ZND3	Uncharacterized protein	Ifk2p	IFK2	0.141559	1.96914	13.9104	9.42034e-09	851.52	-3.47618	-11.1284	0.000170344	0.00204266	114.493	-2.60131	-6.06836	3.75317e-08	6.8594e-07	578.165	-1.95578	-3.87925	0.0482152	0.226358	194	5.70195	9	0.248175	49	1.42579	2.45864	24	0.537105	18	0.391119	24	0.544404	0.490876	0.199654	63	1.86192	975	29.2427	122	3.58637	11.5637	49	1.45255	67
B9J08_003356	Q5A650	A0A2H0ZMA2	Protein kinase domain-containing protein	Serine/threonine protein kinase	SAK1	0.164016	1.87129	11.4092	1.14338e-05	531.146	-2.32594	-5.01392	0.00580373	0.0356817	72.7815	-3.4824	-11.1765	5.11864e-05	0.000320622	241.392	-1.53896	-2.90584	0.0768373	0.302236	2053	11.8624	7	0.0497985	7	0.0489349	3.98705	26	0.217329	32	0.301382	46	0.474093	0.330935	0.0830024	67	0.556131	481	2.83074	104	0.761082	1.38265	47	0.371618	39
B9J08_004134	Q5ADY0	A0A2H0ZI20	TMF_TATA_bd domain-containing protein	TMF	orf19.6712	0.192168	1.78342	9.28055	9.92063e-07	447.49	-2.60183	-6.07057	0.00246168	0.017742	74.3626	-3.47084	-11.0873	6.90466e-11	3.04463e-09	547.659	-2.15406	-4.45079	0.0142664	0.105307	61	0.940028	6	0.0980939	3	0.0395165	0.359213	26	0.493259	24	0.448629	20	0.3245	0.422129	1.17515	68	1.04556	33	0.490005	71	1.10925	0.881605	41	0.715016	39
B9J08_001726	Q5A3L7	A0A2H0ZQ13	Uncharacterized protein	Protein kinase domain-containing protein	orf19.5253	0.178259	1.74148	9.76936	4.42821e-05	505.983	-4.09318	-17.0675	8.36154e-05	0.00111035	176.952	-3.63062	-12.3858	2.84429e-06	2.77243e-05	44.8681	1.99169	3.97702	0.00780797	0.072739	32	0.497795	5	0.0846561	133	2.17593	0.919459	12	0.17328	13	0.182099	13	0.248677	0.201352	0.21899	76	1.19929	31	0.498677	47	0.701499	0.799824	12	0.191358	494
B9J08_000446	Q59MQ8	A0A2H1A7Y5	Uncharacterized protein	Carnitine O-acetyltransferase	CTN3	0.151216	1.7026	11.2594	1.90628e-05	460.345	-2.4782	-5.572	0.0033769	0.0231393	86.4858	-4.48952	-22.4636	8.94856e-07	1.02301e-05	506.289	-1.80381	-3.49141	0.0759246	0.300631	443	5.52662	4	0.0443673	5	0.0721451	1.88104	15	0.242284	12	0.166281	8	0.111497	0.173354	0.0921583	26	0.334877	521	6.43866	58	0.756559	2.51003	45	0.672068	28
B9J08_003689	A0A1D8PU28	A0A2H0ZNA9	Uncharacterized protein	phosphatidylInositol-3-phosphate-binding ubiquitin-protein ligase	CAALFM_CR09750CA	0.0680337	1.67946	24.6857	3.40256e-11	5340.82	-2.92604	-7.60019	0.000764369	0.0070647	649.006	-5.57355	-47.6218	3.93985e-10	1.35122e-08	2821.63	-2.21449	-4.64118	0.0283764	0.164229	3245	123.334	13	0.534632	23	0.885281	41.5848	13	0.566017	20	0.843074	20	0.827922	0.745671	0.0179313	115	4.50108	1580	62.0866	228	8.7684	25.1187	57	2.15476	38
B9J08_001541			hypothetical protein	hypothetical protein		0.159939	1.65692	10.3597	5.97763e-06	718.968	-2.71222	-6.55329	0.00100295	0.00877424	123.4	-4.41764	-21.3719	1.01619e-16	4.03283e-14	79.0714	-0.0897104	-1.06416	0.877954	0.96143	137	2.68344	6	0.0950384	26	0.479385	1.08595	10	0.197764	5	0.112509	5	0.114605	0.141626	0.130416	55	0.995108	13	0.229909	111	1.99511	1.07338	47	0.846261	76
B9J08_000925	Q5A1Z5	A0A2H1A6A9	Autophagy-related protein 13	Autophagy-related protein 13	ATG13	0.0994517	1.63556	16.4458	2.71229e-06	802.45	-2.90264	-7.47793	0.000875817	0.00792365	124.543	-4.73431	-26.6176	3.24248e-07	4.19935e-06	798.667	-2.57016	-5.93876	0.0174314	0.12115	3098	31.9371	7	0.104835	15	0.214377	10.7521	18	0.23021	18	0.273	23	0.344459	0.282556	0.0262791	50	0.661104	1979	19.8126	138	1.79119	7.42162	98	1.21951	32
B9J08_002281	A0A1D8PE08	A0A2H0ZUZ2	Uncharacterized protein	Taf145p	TAF145	0.169992	1.54984	9.11714	3.67278e-06	253.38	-2.51085	-5.69958	0.00178002	0.0139507	36.4242	-1.70189	-3.25327	0.0173453	0.0443695	158.638	-0.855781	-1.80974	0.331507	0.630175	1173	13.9236	9	0.0980392	15	0.153644	4.7251	67	0.698566	59	0.66257	60	0.674861	0.678665	0.14363	78	0.939128	504	6.22037	188	2.33655	3.16535	149	1.90664	46
B9J08_001422	P0CH67	A0A2H0ZZ73	Lipoyl synthase, mitochondrial	Lipoyl synthase, mitochondrial	LAB5	0.201609	1.24119	6.15644	3.19591e-07	13.6775	1.30459	2.47014	0.00850148	0.0466952	13.2393	1.74923	3.36179	8.54469e-05	0.000495557	6.19096	0.622285	1.53931	0.262871	0.569637	9	0.262681	2	0.076087	1	0.0153986	0.118056	21	0.633152	22	0.750906	33	1.05797	0.81401	6.89514	4	0.102355	1	0.048913	2	0.0742754	0.0751812	7	0.228261	9
B9J08_004010	A0A1D8PGF0	A0A2H0ZP29	Lysophospholipase	Lysophospholipase	PLB4.5	0.198219	1.19924	6.05007	5.34182e-05	231.223	-2.52349	-5.74972	0.000807598	0.00741498	28.3912	-1.18765	-2.27781	0.0151439	0.0396511	116.74	-1.92429	-3.79549	0.00871415	0.0767329	161	2.89081	20	0.379003	6	0.0939633	1.12126	49	1.01785	37	0.785302	22	0.502362	0.768504	0.685393	459	8.77585	53	1.0252	256	4.69659	4.83255	58	1.12493	98
B9J08_003189	A0A1D8PFX1	A0A2H0ZLS5	MutL_C domain-containing protein	Mismatch repair protein	MLH3	0.21978	1.14858	5.22603	2.13744e-05	22.7834	-0.812377	-1.7561	0.0924531	0.240603	31.4269	-1.16	-2.23457	0.00290652	0.0101055	24.1697	-2.25898	-4.78653	5.71663e-05	0.00152403	11	0.195592	0	0	3	0.0325069	0.0760331	8	0.169146	10	0.161433	21	0.358678	0.229752	3.02174	14	0.225895	2	0.0341598	6	0.110193	0.123416	6	0.0980716	5
B9J08_004265	Q59UQ8	A0A2H0ZJL5	Uncharacterized protein	Pep7p	P7	0.149959	1.03823	6.92343	5.69191e-10	45.8526	-1.48659	-2.80227	0.00450457	0.0293631	20.1074	-0.462929	-1.37834	0.234104	0.349552	30.9423	-1.47981	-2.78912	0.00293608	0.0352049	33	0.503311	5	0.0711921	7	0.0910596	0.221854	15	0.300221	13	0.241722	10	0.225166	0.255703	1.15257	45	0.628035	38	0.534216	77	1.18819	0.783481	24	0.432671	16
B9J08_005420			hypothetical protein	hypothetical protein		0.169078	0.978375	5.78651	0.0012	670.225	-3.13669	-8.79502	1.57567e-05	0.000262485	60.7396	-3.70296	-13.0227	2.6313e-09	6.69526e-08	222.103	-1.42978	-2.69405	0.03079	0.172039	61	3.74297	4	0.269076	6	0.391566	1.46787	3	0.2249	0	0	2	0.162651	0.129183	0.0880073	29	1.84538	101	5.99398	76	4.93574	4.25837	23	1.45382	28
B9J08_000804	A0A1D8PT85	A0A2H1A608	Uncharacterized protein	Uncharacterized protein	CAALFM_CR06230WA	0.150544	0.917575	6.09508	7.96279e-09	332.657	-2.49495	-5.6371	0.000879645	0.00793249	50.4826	-3.86851	-14.6062	9.19489e-08	1.48508e-06	468.097	-2.42616	-5.37459	0.0192902	0.129255	159	2.61467	1	0.0161756	3	0.0762565	0.902369	8	0.188908	6	0.124783	4	0.107452	0.140381	0.15557	8	0.134027	171	2.78625	11	0.166956	1.02908	1	0.0109763	6
B9J08_003727	Q59TB2	A0A2H0ZNB5	Uncharacterized protein	ATP-dependent RNA helicase SUV3, mitochondrial	SUV3	0.171453	0.888796	5.1839	1.03232e-05	237.086	-2.52643	-5.76145	0.000465686	0.00473689	58.0472	-4.24056	-18.9033	2.35219e-16	7.26042e-14	53.7507	-1.1146	-2.16534	0.0477396	0.225302	135	1.82691	8	0.117539	5	0.0720845	0.672176	3	0.0486685	9	0.126263	8	0.160239	0.111723	0.166211	53	0.686869	13	0.183196	111	1.56382	0.811295	18	0.259412	48
B9J08_001254	A0A1D8PUA3	A0A2H1A1E9	Calcium/proton exchanger	Uncharacterized protein	CAALFM_CR10800CA	0.0977215	0.695153	7.11361	1.75153e-06	524.079	-3.37415	-10.3686	0.000154784	0.0018996	33.4922	-3.59621	-12.0939	6.82005e-11	3.03137e-09	186.699	-1.79609	-3.47279	0.0329437	0.179471	91	1.05734	5	0.063816	5	0.0482669	0.389807	10	0.106252	6	0.074506	11	0.119857	0.100205	0.257064	197	2.21348	39	0.454487	237	2.70392	1.79063	37	0.401684	55
B9J08_004827	Q5ANC9	A0A2H0ZGN9	Autophagy-related protein 9	Autophagy-related protein 9	ATG9	0.105311	0.594462	5.64485	0	513.251	-3.36556	-10.307	0.000383003	0.00407462	337.092	-5.90771	-60.0342	2.94026e-10	1.04718e-08	55.446	-0.752059	-1.68419	0.174956	0.465094	56	0.775077	5	0.0706019	21	0.195988	0.347222	13	0.147377	5	0.0814043	11	0.156636	0.128472	0.37	30	0.297068	21	0.219522	57	0.616898	0.377829	9	0.127701	31
B9J08_004868	P43075	A0A2H0ZGT0	tRNA ligase	tRNA ligase	LIG1	0.0885669	0.484742	5.47317	4.40782e-09	235.719	-3.61934	-12.2894	1.45065e-06	3.01172e-05	24.9536	-2.05375	-4.15183	1.41363e-07	2.13428e-06	57.9398	-1.55872	-2.94592	0.00653823	0.0650191	26	0.392672	6	0.0880127	5	0.0645161	0.181734	17	0.218638	15	0.217841	20	0.221027	0.219169	1.20599	21	0.267622	5	0.0708881	29	0.403425	0.247312	9	0.143767	23
[truncated: 21 more columns]

## Sheet: ncRNA
Name	Description AUR	B11244 EVs Caspo vs. control - Max group mean	B11244 EVs Caspo vs. control - Log₂ fold change	B11244 EVs Caspo vs. control - Fold change	B11244 EVs Caspo vs. control - P-value	B11244 EVs Caspo vs. control - FDR p-value	B8441 EVs Caspo vs. control - Max group mean	B8441 EVs Caspo vs. control - Log₂ fold change	B8441 EVs Caspo vs. control - Fold change	B8441 EVs Caspo vs. control - P-value	B8441 EVs Caspo vs. control - FDR p-value	MMC1 EVs Caspo vs. control - Max group mean	MMC1 EVs Caspo vs. control - Log₂ fold change	MMC1 EVs Caspo vs. control - Fold change	MMC1 EVs Caspo vs. control - P-value	MMC1 EVs Caspo vs. control - FDR p-value
B9J08_004672	Small nucleolar RNA snR44	16.9366	2.60135	6.06853	1.95421e-06	3.95389e-05	13.4471	2.84192	7.16974	4.00779e-06	3.67446e-05	9.32044	0.764239	1.69847	0.202552	0.501825
B9J08_004470	Uncharacterized rRNA	214.319	7.13202	140.265	4.14099e-12	3.54469e-10	115.891	0.876802	1.8363	0.0246988	0.0593208	102.87	3.47296	11.1036	3.76298e-09	4.83591e-07
ENSRNAT049914646	5S ribosomal RNA	21126.1	1.3609	2.56846	0.0390396	0.0886825	61736.5	1.89213	3.71182	1.61107e-11	1.59496e-09	66503	3.68244	12.8388	8.56079e-19	4.96526e-17
ENSRNAT049914814	5S ribosomal RNA	21.6115	0.614118	1.53062	0.428458	0.551302	331.693	2.30177	4.93064	4.83961e-09	1.1978e-07	141.576	3.45127	10.938	0.000304585	0.00110412
ENSRNAT049914681	Bacterial small subunit ribosomal RNA	2774.27	1.10469	2.15052	0.0804239	0.159118	7387.64	2.18796	4.55661	5.16376e-11	3.40808e-09	1052.03	2.51204	5.70424	1.78393e-09	1.72447e-08
ENSRNAT049914825	Bacterial small subunit ribosomal RNA	50971	-6.12779	-69.9274	1.18508e-39	2.18055e-37	66142.9	-0.658474	-1.57841	0.269776	0.368384	71960.5	-2.14957	-4.43697	0.0010244	0.00321162
ENSRNAT049914607	Eukaryotic large subunit ribosomal RNA	48.4206	2.09495	4.27212	8.18447e-12	9.41214e-11	80.2621	2.12111	4.35028	2.64313e-07	2.90745e-06	28.47	0.970035	1.95889	0.0774227	0.118171
ENSRNAT049914811	Eukaryotic large subunit ribosomal RNA	20.6699	1.2773	2.42385	0.000115329	0.000410599	139.27	2.53341	5.78937	1.77266e-08	3.19078e-07	12.1988	0.872941	1.83139	0.296809	0.362419
ENSRNAT049914734	Eukaryotic small subunit ribosomal RNA	54651.6	2.77123	6.82688	2.7561e-06	1.3706e-05	34226.4	1.84241	3.58608	7.92905e-08	9.81219e-07	13235.4	0.914277	1.88462	0.0627007	0.0996341
ENSRNAT049928807	RNase MRP	185.646	0.107596	1.07743	0.64447	0.718682	501.752	1.07692	2.10953	0.000537875	0.00190177	137.274	1.15106	2.22078	0.00426761	0.0101029
ENSRNAT049914776	Small nucleolar RNA snR10	736.142	1.84602	3.59508	0.00016513	0.000562664	2605.28	1.66848	3.17879	1.88807e-05	0.000106728	802.646	0.00396784	1.00275	0.993968	0.993968
ENSRNAT049914664	Small nucleolar RNA snR190	750.391	2.44078	5.42934	3.36567e-15	5.1607e-14	2077.19	1.48933	2.80758	3.91171e-05	0.000198595	86.0752	-0.0546099	-1.03858	0.923146	0.937968
ENSRNAT049914727	Small nucleolar RNA snR3	1081.17	2.58298	5.99175	4.84317e-24	9.90159e-23	3613.09	2.48716	5.60673	1.05013e-12	2.07925e-10	183.676	0.785789	1.72404	0.0808225	0.120198
ENSRNAT049914668	Small nucleolar RNA snR41	5244.4	0.254969	1.19331	0.528393	0.60015	4888.41	-1.12245	-2.17717	0.000646248	0.00216877	5547.58	-1.2953	-2.45429	0.00848861	0.0182348
ENSRNAT049914761	Small nucleolar RNA snR44	1097.81	2.36971	5.16838	2.51442e-06	1.28515e-05	1388.93	1.30856	2.47695	0.000254106	0.00101149	180.433	-0.35126	-1.27567	0.550645	0.620144
ENSRNAT049914818	Small nucleolar RNA snR47	96340.8	-1.19506	-2.28954	0.0784634	0.156927	32569.2	-2.02135	-4.05963	4.31291e-06	3.28445e-05	49581.1	-2.06822	-4.19368	0.00022232	0.000889279
ENSRNAT049914718	Small nucleolar RNA snR56	39036.2	-0.894817	-1.85937	0.26353	0.370149	16868.8	-1.40809	-2.65386	0.000163334	0.000688088	30104.2	-1.56494	-2.95865	0.00242283	0.00641983
ENSRNAT049914637	Small nucleolar RNA snR61/Z1/Z11	159695	-2.12617	-4.36557	1.58724e-05	6.79189e-05	55428.3	-1.5898	-3.01008	5.31994e-06	3.76196e-05	97704.3	-0.819399	-1.76467	0.0770826	0.118171
ENSRNAT049914656	Small nucleolar RNA snR67	5963.33	-1.85101	-3.60752	0.00269298	0.00786521	2686.11	-1.53605	-2.89999	1.94051e-05	0.000106728	4372.05	-1.2963	-2.45599	0.0557466	0.0940119
ENSRNAT049914819	Small nucleolar RNA snR73	1810.64	1.44883	2.72986	1.01795e-06	5.5089e-06	2776.91	1.01588	2.02213	0.00151774	0.0043221	640.682	0.545393	1.45942	0.127496	0.176067
ENSRNAT049914670	Small nucleolar RNA snR87	1594.83	1.51809	2.86411	0.00777498	0.0218967	2881.51	1.08114	2.1157	0.000633852	0.00216384	901.471	0.679318	1.60138	0.102031	0.146118
ENSRNAT049914616	tRNA	54765.1	-1.41713	-2.67054	0.0178369	0.0462252	42639.2	-0.0229276	-1.01602	0.954161	0.963897	76418.5	-1.03503	-2.04916	0.00450188	0.0104444
ENSRNAT049914672	tRNA	597.453	2.38224	5.21345	1.29504e-11	1.40169e-10	2135.48	0.787893	1.72655	0.0360034	0.0692104	298.414	3.534	11.5835	7.77798e-05	0.000347018
ENSRNAT049914675	tRNA	15050.5	-3.12157	-8.70334	2.8378e-09	2.27024e-08	41506	-1.62082	-3.07549	0.00151148	0.0043221	12585.4	-0.390474	-1.31082	0.540133	0.614268
ENSRNAT049914679	tRNA	1507.02	4.22939	18.7575	4.89958e-20	9.01523e-19	2738.34	0.544871	1.45889	0.172137	0.252468	551.431	3.34745	10.1785	3.7575e-07	2.56394e-06
ENSRNAT049914680	tRNA	1071.54	3.38192	10.4246	1.0037e-14	1.42062e-13	854.468	0.0628583	1.04453	0.850496	0.910261	394.158	1.04183	2.05884	0.0144628	0.0289256
ENSRNAT049914682	tRNA	43326.9	-0.328944	-1.25609	0.481855	0.56993	60351.9	-1.11663	-2.16839	0.00138334	0.00408807	68865.7	-1.21402	-2.31984	0.0229196	0.0422011
ENSRNAT049914685	tRNA	12693.8	-2.39283	-5.25186	1.56023e-06	8.20236e-06	11527.3	-1.74313	-3.34762	4.72868e-06	3.4677e-05	13907.6	-1.27398	-2.41828	0.0787963	0.118706
ENSRNAT049914686	tRNA	761.092	2.3559	5.11913	1.89951e-11	1.94172e-10	2098.42	0.741661	1.6721	0.0353363	0.0685941	228.745	2.18433	4.54516	0.00123658	0.00377482
ENSRNAT049914687	tRNA	2557.66	3.30334	9.87196	7.08475e-12	8.69063e-11	8416.7	0.709765	1.63554	0.0926912	0.151677	1831.67	2.41155	5.32046	0.00718954	0.0160382
ENSRNAT049914689	tRNA	777.677	1.91398	3.76847	9.14649e-07	5.09986e-06	1170.86	0.794222	1.73414	0.0418771	0.0782232	1705.01	3.47704	11.1351	0.0014011	0.00416738
ENSRNAT049914690	tRNA	3662.92	2.12327	4.3568	1.80441e-08	1.27697e-07	8968.7	0.606335	1.52239	0.0594392	0.10508	2848.8	2.51241	5.70572	0.000105293	0.00045237
ENSRNAT049914692	tRNA	204.056	2.76618	6.80306	6.70407e-06	3.16294e-05	208.589	1.01878	2.0262	0.0144086	0.0311947	36.9589	2.5307	5.77852	0.0781301	#N/A
ENSRNAT049914693	tRNA	491.632	-2.19613	-4.58249	0.000763632	0.00246506	1214.13	-0.869939	-1.82759	0.0696862	0.119981	1122.31	-1.34773	-2.54511	0.000518837	0.00177015
ENSRNAT049914698	tRNA	3655.42	3.72342	13.2088	2.41495e-32	8.88703e-31	3916.67	0.907087	1.87526	0.00412948	0.0103498	555.08	1.52267	2.87323	0.00266806	0.00687766
ENSRNAT049914710	tRNA	723.095	-0.606864	-1.52295	0.275234	0.38366	426.206	1.06707	2.09518	0.0109672	0.0241278	542.478	5.35802	41.0134	3.05776e-07	2.36467e-06
ENSRNAT049914711	tRNA	4656.66	1.68823	3.2226	6.74999e-05	0.000258749	7502.55	-0.313515	-1.24273	0.404411	0.503606	2428.24	3.69252	12.9289	4.10761e-10	5.29425e-09
ENSRNAT049914822	tRNA	379.132	-2.05217	-4.14729	0.00894644	0.0245693	627.799	-1.79073	-3.4599	0.00280124	0.00749522	340.461	-0.643731	-1.56236	0.175493	0.226603
B9J08_002516	tRNA-Ala	1066.8	9.60849	780.625	2.64977e-11	1.86624e-09	151.905	0.909381	1.87824	0.0210817	0.0520346	69.9143	7.37155	165.598	0.00231402	0.0300463
B9J08_004218	tRNA-Ala	2112.06	3.21008	9.25402	2.24632e-05	0.000348148	510.775	0.125012	1.09052	0.798246	0.860558	898.798	3.62514	12.3389	2.75521e-08	2.70767e-06
B9J08_001886	tRNA-Asn	1177.91	5.2467	37.9678	5.23487e-13	6.19719e-11	368.867	1.84326	3.58819	0.000143713	0.000778237	1698.51	2.35252	5.10714	0.0071235	0.069058
B9J08_000126	tRNA-Asp	29665.3	6.98604	126.767	1.59954e-16	5.93324e-14	11061.6	-0.386175	-1.30692	0.538117	0.650518	3827.87	4.91051	30.0754	3.62267e-10	7.26273e-08
B9J08_000219	tRNA-Asp	29203.8	6.72658	105.902	2.78318e-15	7.74281e-13	10526.1	-0.3593	-1.2828	0.565588	0.676222	3758.44	4.80876	28.0272	7.1726e-10	1.23962e-07
B9J08_004203	tRNA-Asp	29409.9	6.78314	110.135	2.93346e-15	7.77227e-13	9681.91	-0.318236	-1.24681	0.6133	0.71526	3435.41	5.06129	33.3887	4.35358e-11	1.6766e-08
B9J08_004313	tRNA-Asp	29241.6	6.85419	115.695	1.94562e-15	5.6976e-13	10484.3	-0.375638	-1.29741	0.551686	0.663888	3741.98	5.07697	33.7536	9.11868e-11	2.53905e-08
B9J08_000455	tRNA-Glu	8010.03	5.17344	36.0879	2.36541e-09	9.67731e-08	4994.6	-0.217612	-1.16281	0.729604	0.807024	2718.75	4.66959	25.4499	5.75268e-10	1.08126e-07
B9J08_003831	tRNA-Glu	7803.23	5.03385	32.7597	3.53327e-09	1.36522e-07	4826.35	-0.133786	-1.09717	0.83298	0.885918	2688.82	5.33011	40.2276	8.86378e-13	2.05361e-09
B9J08_004995	tRNA-Glu	54843.8	4.64101	24.9508	2.14983e-08	6.8745e-07	39537.8	-1.08568	-2.12238	0.0703978	0.137722	17911.4	4.74118	26.7448	3.74136e-09	4.83591e-07
B9J08_000416	tRNA-Leu	345.923	8.02183	259.903	1.04209e-09	4.66852e-08	111.564	0.9147	1.88518	0.0345692	0.0772593	343.937	3.26496	9.61283	4.21886e-05	0.00119463
B9J08_001154	tRNA-Leu	1043.69	4.44997	21.8562	7.06662e-09	2.60389e-07	2125.16	-0.980905	-1.9737	0.123999	0.215413	990.84	2.15362	4.44942	0.00300647	0.035792
B9J08_001326	tRNA-Leu	332.641	5.90288	59.8334	1.20778e-14	2.68804e-12	361.852	0.798858	1.73972	0.0780925	0.150077	361.403	2.91016	7.51701	7.67035e-05	0.00198164
B9J08_001990	tRNA-Leu	7340.81	5.1791	36.2298	4.26169e-10	2.13622e-08	6882.01	-0.643043	-1.56162	0.300004	0.423146	7607.74	4.31389	19.8889	2.02246e-06	0.000101366
QG37_08417-1	tRNA-Leu	2736.68	2.08331	4.23778	6.23368e-08	4.24814e-07	3989.07	0.568146	1.48262	0.0718381	0.121572	4456.26	1.65699	3.15358	0.0158304	0.0306054
B9J08_000318	tRNA-Lys	6250.26	-2.63541	-6.21354	0.000686019	0.00646951	1670.37	-4.7256	-26.4573	5.72983e-13	5.05317e-11	1109.33	0.531975	1.44591	0.381931	0.674602
B9J08_000387	tRNA-Lys	15562.1	4.84612	28.7626	7.57013e-08	2.10601e-06	9122.26	-0.755714	-1.68847	0.236108	0.351604	6652.82	3.87837	14.7064	2.10266e-06	0.000104342
B9J08_000470	tRNA-Lys	16413.3	5.81905	56.4559	6.68603e-12	5.63652e-10	7751.55	-0.912625	-1.88247	0.141198	0.238521	6168.91	5.24622	37.955	1.0191e-10	2.68828e-08
B9J08_001629	tRNA-Lys	375.609	2.06226	4.17641	0.00760206	0.043329	61.3744	-0.328996	-1.25614	0.630978	0.727019	674.759	2.1284	4.37233	0.00204272	0.027448
B9J08_004915	tRNA-Lys	15006.8	3.92005	15.1375	7.4408e-05	0.00101359	11540.6	-1.40498	-2.64814	0.0262396	0.0622225	5140.13	4.42955	21.549	2.14129e-08	2.19024e-06
QG37_08398-1	tRNA-Lys	14.4891	3.7331	13.2976	0.214893	0.326779	143.111	3.42611	10.7489	8.77521e-06	5.99135e-05	99.7147	3.61915	12.2878	0.0106168	0.021992
B9J08_001488	tRNA-Met	2894.99	4.30807	19.8088	1.41346e-08	4.69867e-07	333.143	0.499462	1.41369	0.260445	0.379607	1044.03	3.40271	10.5759	2.78048e-09	4.09876e-07
B9J08_002418	tRNA-Met	2765.82	3.95159	15.472	2.45411e-07	6.235e-06	407.151	0.398678	1.3183	0.424951	0.548311	1041.41	3.72563	13.229	2.90719e-11	1.32462e-08
B9J08_005466	tRNA-Met	2716.26	4.20367	18.426	9.08604e-08	2.47817e-06	357.242	0.511724	1.42575	0.261381	0.380465	1045.8	3.43411	10.8087	3.73825e-09	4.83591e-07
B9J08_000655	tRNA-Ser	14333	5.56298	47.2741	4.85511e-11	3.21593e-09	7565.79	0.864681	1.82094	0.155314	0.258236	4679.26	3.74087	13.3695	1.81155e-06	9.36031e-05
B9J08_001982	tRNA-Ser	1212.15	2.73056	6.63715	0.00139008	0.0114584	472.295	0.581788	1.4967	0.169766	0.275553	342.273	2.14804	4.43227	0.00149511	0.0216991
B9J08_003548	tRNA-Ser	1575.36	2.87846	7.35363	0.00166578	0.0133121	150.312	1.39912	2.6374	0.0529266	0.109438	725.354	3.2466	9.49128	3.94673e-06	0.000178207
B9J08_003549	tRNA-Ser	1002.11	2.3799	5.205	0.000253366	0.00292474	601.668	0.0320941	1.0225	0.938039	0.959603	714.718	2.65273	6.28854	0.000260672	0.00551261
B9J08_004255	tRNA-Ser	14136.2	5.64675	50.1004	2.94752e-11	2.0049e-09	7825.24	0.896289	1.86127	0.137582	0.233836	4996.16	3.88578	14.7821	8.88739e-07	5.24042e-05
QG37_08450-1	tRNA-Ser	428.903	-2.79469	-6.9388	0.00432234	0.0124267	909.777	-1.64282	-3.12275	0.0101993	0.0229484	645.029	-0.360179	-1.28358	0.567167	0.632609
QG37_08493-1	tRNA-Ser	112.52	3.08459	8.48311	0.00164713	0.0049684	187.895	1.93027	3.81127	4.82029e-07	4.77209e-06	34.5226	2.65029	6.27792	0.0710813	#N/A
B9J08_000745	tRNA-Thr	21693.9	6.20824	73.9379	3.33437e-15	8.43293e-13	11263.3	-0.205058	-1.15273	0.742775	0.818821	8339.24	4.55852	23.5641	5.28844e-08	4.73315e-06
B9J08_000833	tRNA-Tyr	2565.92	8.28296	311.473	1.11383e-18	4.70269e-15	868.478	1.37055	2.58569	0.0453763	0.0965571	2969.84	3.61504	12.2528	5.4093e-05	0.0014576
QG37_08411-1	tRNA-Tyr	65790.9	1.5601	2.94874	8.49594e-06	3.81281e-05	40454.3	-0.0283079	-1.01982	0.941486	0.95597	36086.2	3.03999	8.22484	3.72274e-11	6.16911e-10
B9J08_005290	tRNA-Val	1877.56	2.4751	5.56005	0.028716	0.107679	319.207	2.87759	7.34919	1.69597e-09	4.64177e-08	1395.47	5.18857	36.4683	1.28273e-10	3.21453e-08
QG37_08426-1	tRNA-Val	1325.35	1.77211	3.41554	2.01526e-05	8.42745e-05	3291.92	0.404072	1.32324	0.219085	0.312078	4297.61	2.66943	6.36178	3.63299e-05	0.000191558
ENSRNAT049914599	U5 spliceosomal RNA	408.167	2.06318	4.17907	9.56987e-13	1.25775e-11	915.108	1.01701	2.02372	0.0072214	0.0170219	226.54	1.17508	2.25805	0.0488195	0.0845233
