# Supplementary material for: Caspofungin Affects Extracellular Vesicle Production and Cargo in Candida auris
Source: J Fungi (Basel). 2022 Sep 21;8(10):990. doi: 10.3390/jof8100990 (PMC9605528; doi:10.3390/jof8100990)
Supplement: Supplementary file 1 [file jof-08-00990-s001.zip › Table_S3.xlsx]

## Sheet: mRNA
																					B8441 EV RNA CONT 1		B8441 EV RNA CONT 2		B8441 EV RNA CONT 3			B8441 EV RNA CASPO 1		B8441 EV RNA CASPO 2		B8441 EV RNA CASPO 3
Gene name	Query ALBICANS	Accession (E-value) AURIS	Description AUR	Description ALB	OthernameALB	B11244 EVs Caspo vs. control - Max group mean	B11244 EVs Caspo vs. control - Log₂ fold change	B11244 EVs Caspo vs. control - Fold change	B11244 EVs Caspo vs. control - P-value	B11244 EVs Caspo vs. control - FDR p-value	B8441 EVs Caspo vs. control - Max group mean	B8441 EVs Caspo vs. control - Log₂ fold change	B8441 EVs Caspo vs. control - Fold change	B8441 EVs Caspo vs. control - P-value	B8441 EVs Caspo vs. control - FDR p-value	MMC1 EVs Caspo vs. control - Max group mean	MMC1 EVs Caspo vs. control - Log₂ fold change	MMC1 EVs Caspo vs. control - Fold change	MMC1 EVs Caspo vs. control - P-value	MMC1 EVs Caspo vs. control - FDR p-value	Total read count	Average coverage	Total read count	Average coverage	Total read count	Average coverage	AVERAGE	Total read count	Average coverage	Total read count	Average coverage	Total read count	Average coverage	AVERAGE	Razão Caspo/cont		B9J08_003627	6238.65	-2.13303	7.84396e-05	Small heat shock protein 21
B9J08_000071	Q59KV8	A0A2H1A2F2	Sphingolipid long chain base-responsive protein PIL1	Lipid-binding protein	LSP1	55.5029	1.22924	2.34444	0.00958877	0.0509569	43.3388	2.46734	5.53022	3.52708e-07	4.51531e-06	37.2751	0.0272503	1.01907	0.952224	0.986355	56	2.10182	4	0.184352	3	0.0836013	0.789925	243	9.12219	153	5.76527	123	4.82529	6.57092	8.31841		B9J08_003998	3381.62	-2.75548	7.84396e-05	Acetyl-coenzyme A synthetase
B9J08_003800	A0A1D8PIM4	A0A2H0ZNH0	Uncharacterized protein	Ubiquitin-specific protease	orf19.1777	12.573	0.958484	1.94327	0.037613	0.128708	5.60444	1.66742	3.17645	6.11344e-05	0.000372437	5.39121	0.969955	1.95878	0.0331369	0.179937	700	5.42632	52	0.403455	7	0.0421748	1.95732	1871	13.2139	1459	10.502	1531	11.2231	11.6463	5.95016		B9J08_001464	3022.49	-2.76928	7.84396e-05	phosphate transporter
B9J08_003768	A0A1D8PMP9	A0A2H0ZNE0	Methionine aminopeptidase	Methionine aminopeptidase	orf19.3124	12.9556	0.859838	1.81483	0.0215978	0.0885559	5.03826	2.04628	4.13039	3.76049e-05	0.000244652	10.3068	0.15486	1.11331	0.72751	0.897214	435	13.607	22	0.674797	4	0.125565	4.80247	392	11.9413	261	7.77055	350	10.8121	10.1746	2.11863		B9J08_001591	2774.89	-1.94269	7.84396e-05	Glutamate decarboxylase
B9J08_000515	A0A1D8PPC6	A0A2H1A3J3	E2_bind domain-containing protein	NEDD8-activating protein	orf19.4209	18.9007	0.709911	1.6357	0.0910546	0.238301	12.5631	2.25177	4.76266	1.46428e-07	2.18697e-06	6.34477	1.23801	2.35873	0.00990789	0.0833193	19791	567.768	5552	162.6	269	7.34943	245.906	14972	373.629	16842	443.516	10097	258.221	358.455	1.45769		B9J08_002108	2650.98	-1.96033	7.84396e-05	High-affinity iron permease
B9J08_003946	A0A1D8PFI5	A0A2H0ZQ20	Uncharacterized protein	USP domain-containing protein	orf19.6348	21.0906	0.0509139	1.03592	0.907926	0.95377	17.3277	3.23156	9.39284	2.21465e-10	8.19635e-09	10.7914	0.256313	1.19442	0.620612	0.840677	1559	19.342	144	1.73586	16	0.188425	7.08877	3384	41.0944	2394	29.6305	2756	33.5339	34.753	4.90254		B9J08_002216	2566.73	-1.93843	7.84396e-05	Cyclin protein
B9J08_002296	A0A1D8PF41	A0A2H0ZWZ4	Uncharacterized protein	Uncharacterized protein	orf19.675	90.1377	1.03893	2.0547	0.0240373	0.0951913	65.2788	2.92474	7.59335	2.75642e-09	6.92441e-08	51.4516	0.329784	1.25683	0.60468	0.828581	38	2.19289	6	0.42978	2	0.0744501	0.899041	221	12.5296	135	7.29103	159	9.18274	9.66779	10.7535		B9J08_003595	2511.34	-2.0111	7.84396e-05	Moh1p
B9J08_000857	A0A1D8PMG3	A0A2H1A658	Uncharacterized protein	Pps1p	PPS1	15.0637	0.626022	1.5433	0.151152	0.334397	9.69911	2.6436	6.2489	1.26804e-07	1.93551e-06	4.85596	-0.264893	-1.20155	0.571901	0.814323	2535	32.597	154	1.89847	26	0.316262	11.6039	3983	52.8765	3870	51.1721	3203	42.5431	48.8639	4.21098		B9J08_002220	2503.36	-1.56789	7.84477e-05	Clg1p
B9J08_003510	A0A1D8PKZ7	A0A2H0ZMQ4	Pyrroline-5-carboxylate reductase	Pyrroline-5-carboxylate reductase	PRO3	13.6506	1.03268	2.04582	0.0127859	0.0619691	29.8771	2.03459	4.09707	9.04631e-06	7.30542e-05	19.793	-0.0367963	-1.02583	0.933592	0.979503	45	1.9627	10	0.403129	1	0.022864	0.796229	139	7.42599	116	6.19976	75	3.94465	5.8568	7.35567		B9J08_002813	2499.27	-1.69961	7.84396e-05	Elongation factor 3
B9J08_001974	A0A1D8PSV5	A0A2H0ZW29	40S Ribosomal protein S3	Ribosomal 40S subunit protein S3	RPS3	66.606	1.33592	2.52437	0.0104985	0.0542373	49.0154	2.32969	5.02698	1.97001e-07	2.75702e-06	46.4629	0.167288	1.12295	0.702282	0.884862	40	2.0757	10	0.556441	1	0.0664011	0.899513	172	8.11288	156	6.87118	162	8.05976	7.68127	8.53937		B9J08_000928	2440.98	-3.17897	7.84396e-05	Aqy1p
B9J08_004450	Q5A3Y5	A0A2H0ZK72	Pyrimidine biynthesis enzyme THI5	4-amino-5-hydroxymethyl-2-methylpyrimidine phosphate synthase	THI13	29.9599	0.8926	1.85652	0.108434	0.266841	56.1972	1.81815	3.52628	0.00563129	0.0174303	52.1337	1.35318	2.55474	0.0135141	0.102161	228	7.82466	16	0.552987	7	0.265896	2.88118	298	10.4239	176	6.02987	304	10.4595	8.9711	3.11369		B9J08_003099	10596.3	-1.91792	0.00120569	Thiamine thiazole synthase
B9J08_004045	A0A1D8PFC8	A0A2H0ZP64	Uncharacterized protein	Bifunctional anthranilate synthase/indole-3-glycerol-phosphate synthase	TRP3	19.6231	0.70029	1.62483	0.12305	0.29023	8.59568	2.13852	4.4031	1.32236e-06	1.42939e-05	9.20937	0.190158	1.14089	0.725165	0.897108	1465	27.8596	109	2.10526	16	0.296946	10.0873	3648	64.7979	2835	51.2729	3258	58.9643	58.345	5.78402		B9J08_004450	4067.92	-2.06399	0.0158842	Pyrimidine biynthesis enzyme THI5
B9J08_005464	A0A1D8PR43	A0A2H0ZDQ3	Uncharacterized protein	AAA family ATPase peroxin 1	X1	19.3705	0.637716	1.55586	0.147991	0.329841	6.18694	1.73163	3.32102	0.000377745	0.00178617	6.94714	0.153345	1.11215	0.73144	0.899157	322	3.11896	26	0.239799	5	0.0533584	1.13737	2519	18.8591	2848	21.7376	2687	20.4724	20.3564	17.8977		B9J08_000483	910.556	-1.88098	0.00123718	Heat shock protein SSA1
B9J08_002295			hypothetical protein			64.2456	0.107409	1.07729	0.79483	0.890538	54.5796	3.33263	10.0744	6.81986e-10	2.1389e-08	30.8279	-0.222896	-1.16707	0.638152	0.848024	32	1.07877	3	0.10274	1	0.0479452	0.409817	281	8.11644	194	5.08904	146	4.53995	5.91514	14.4336		B9J08_004930	895.007	-2.57868	1.014e-07	Phenylpyruvate decarboxylase
B9J08_005243			hypothetical protein			132.048	-0.905696	-1.87345	0.103961	0.259739	33.9459	2.15828	4.46384	1.60292e-06	1.69312e-05	274.365	-1.40915	-2.65581	0.0306195	0.17173	1077	41.0045	84	3.36061	20	0.812121	15.0591	2483	89.65	2266	82.9333	2989	109.205	93.9293	6.23738		B9J08_004170	813.079	-1.19854	0.0264587	ATP-dependent RNA helicase DBP2
B9J08_002825			hypothetical protein			61.4224	-0.294504	-1.22646	0.552666	0.728854	23.1196	2.26674	4.81235	3.85718e-05	0.000250649	19.5277	-0.498393	-1.41264	0.449442	0.730653	15	2.42029	3	0.536232	0	0	0.985507	48	7.47343	33	4.96618	33	5.38164	5.94042	6.02778		B9J08_001064	630.266	-1.22472	0.0191895	phosphatidylglycerol phospholipase
B9J08_001654	A0A1D8PSA4	A0A2H0ZYY6	ThiF domain-containing protein	E1 ubiquitin-activating protein	CAALFM_CR02770CA	4389.42	0.0214603	1.01499	0.982137	0.989019	750.96	-4.61839	-24.5626	2.77586e-11	1.44137e-09	1645.94	-1.28174	-2.43131	0.116723	0.379448	2522	65.1131	268	7.04412	82	2.08915	24.7488	19	0.571691	39	0.971507	54	1.40993	0.984375	0.0397747		B9J08_002886	612.88	-2.24414	9.9409e-06	Glycerophosphocholine permease GIT4
B9J08_000375	Q59KQ3	A0A2H1A7S1	Uncharacterized protein	Uncharacterized protein	CAALFM_CR05200CA	3434.03	-1.15394	-2.22521	0.189075	0.385214	491.351	-3.54494	-11.6717	4.16973e-07	5.26523e-06	491.85	-0.99143	-1.98815	0.134152	0.405903	561	34.3765	7	0.452941	6	0.364706	11.7314	17	0.952941	21	1.31569	24	1.48039	1.24967	0.106524		B9J08_000969	597.467	-2.04775	4.96301e-05	potassium/sodium efflux P-type ATPase, fungal-type
B9J08_000123	Q5A352	A0A2H1A728	Uncharacterized protein	Uncharacterized protein	CAALFM_CR08430WA	2417.3	-1.38308	-2.60825	0.0797885	0.216709	444.648	-3.55951	-11.7902	5.05087e-08	8.82474e-07	362.202	-0.36785	-1.29043	0.654778	0.856406	4470	54.6578	222	2.69875	250	2.93547	20.0973	79	0.921925	128	1.53619	135	1.62674	1.36162	0.0677511		B9J08_003088	7436.73	-3.8416	0	Aldehyde dehydrogenase (NAD(P)(+))
B9J08_002747	A0A1D8PU41	A0A2H0ZLI3	Uncharacterized protein	Uncharacterized protein	CAALFM_CR09940WA	1115.79	-1.0107	-2.01489	0.216049	0.420901	225.191	-4.7967	-27.794	3.98974e-16	1.05557e-13	379.939	-1.03959	-2.05565	0.207314	0.506363	498	17.9496	14	0.563025	28	1.03922	6.51727	5	0.229692	7	0.245098	5	0.201681	0.22549	0.0345989		B9J08_003614	6869.99	-6.44074	0	alcohol dehydrogenase 2
B9J08_005471	Q5A013	A0A2H0ZDQ8	Protein N-terminal and lysine N-methyltransferase EFM7	Protein N-terminal and lysine N-methyltransferase EFM7	EFM7	1470.36	-0.11499	-1.08297	0.895524	0.949038	233.336	-3.4608	-11.0104	1.91206e-11	1.10375e-09	250.169	1.95357	3.87332	0.00866313	0.0764429	766	24.2079	62	2.03422	35	1.13688	9.12632	25	0.96071	26	0.888466	18	0.640051	0.829742	0.0909175		B9J08_000938	2880.22	-1.89867	0	glucose-inactivated glycerol proton symporter
B9J08_004525	Q5ADT4	A0A2H0ZGM8	Aldo_ket_red domain-containing protein	Glycerol 2-dehydrogenase (NADP(+))	GCY1	613.585	0.327727	1.25503	0.684443	0.819858	350.819	-3.90475	-14.9778	7.25266e-08	1.20646e-06	414.156	-1.07355	-2.1046	0.167909	0.454949	1295	42.7165	29	1.00554	66	2.16722	15.2964	13	0.364341	39	1.23034	13	0.433001	0.675895	0.0441865		B9J08_000460	2460.05	-1.78426	0	Aspartate aminotransferase
B9J08_000153	Q5ALU4	A0A2H1A752	Uncharacterized protein	Hsk3p	HSK3	1631.83	-1.38665	-2.61471	0.03562	0.124413	411.248	-4.24939	-19.0193	1.32862e-11	8.20201e-10	668.57	-1.12397	-2.17946	0.0674158	0.279745	125	18.5931	2	0.240196	6	0.897059	6.5768	4	0.436275	7	0.921569	2	0.235294	0.531046	0.0807453		B9J08_003454	1930.57	-1.73761	0	Adaec protein
B9J08_004876	Q5A449	A0A2H0ZGU4	Uncharacterized protein	U2 small nuclear ribonucleoprotein A'	LEA1	2254.75	0.456446	1.37216	0.572159	0.741752	476.124	-2.44647	-5.45081	0.00108774	0.00436984	402.696	-0.0979308	-1.07024	0.900165	0.97066	1772	83.3074	72	3.38961	50	2.28139	29.6595	35	1.65945	128	6.03896	79	3.75613	3.81818	0.128734		B9J08_001679	1035.95	-1.74487	0	Transcription factor CPH2
B9J08_004711	Q5A2I3	A0A2H0ZGF4	Uncharacterized protein	RING-type domain-containing protein	orf19.1314	1516.63	-2.01055	-4.02936	0.0100172	0.0525314	253.345	-2.80798	-7.00305	1.21991e-10	4.77312e-09	110.967	-0.722215	-1.64971	0.243567	0.548163	262	14.9228	12	0.745935	9	0.760163	5.47629	17	1.14024	19	1.20732	22	1.51423	1.28726	0.235061		B9J08_005453	996.474	-2.20647	0	Serine C-palmitoyltransferase
B9J08_001372	A0A1D8PM13	A0A2H1A0R2	Uncharacterized protein	Uncharacterized protein	orf19.1411	1149.89	-0.219019	-1.16394	0.817641	0.905344	157.698	-3.49377	-11.265	1.70164e-08	3.50161e-07	370.308	-0.973957	-1.96422	0.269751	0.576205	875	16.3159	83	1.44421	34	0.730126	6.16341	40	0.816597	38	0.812413	58	1.27685	0.968619	0.157156		B9J08_002840	847.056	-2.7502	0	Stress-responsive transcriptional activator
B9J08_000193	A0A1D8PJT1	A0A2H1A899	Uncharacterized protein	S-adenylmethionine-dependent methyltransferase	orf19.331	5977.3	-0.574928	-1.4896	0.52499	0.707103	1314.1	-6.54563	-93.4184	8.2296e-19	2.28618e-15	2773.79	-1.27325	-2.41706	0.132706	0.403381	2708	118.753	434	17.463	89	3.98944	46.735	4	0.168929	17	0.811463	17	0.742081	0.574158	0.0122854
B9J08_004718	A0A1D8PE79	A0A2H0ZHC3	Uncharacterized protein	Oxysterol-binding protein related protein	orf19.5095	675.314	-1.19708	-2.29275	0.158082	0.343312	144.649	-2.37376	-5.1829	0.000355199	0.00168963	352.452	-2.14317	-4.41731	0.0080009	0.0735827	2331	28.5943	92	1.11776	86	1.0112	10.2411	114	1.15792	132	1.28989	116	1.18634	1.21138	0.118287
B9J08_005222	Q59RA0	A0A2H0ZD19	RIX1 domain-containing protein	Pre-rRNA-processing protein RIX1	RIX1	50.0423	-1.1894	-2.28057	0.0651755	0.19026	18.5097	-2.15527	-4.45451	1.17348e-07	1.83918e-06	18.3784	-0.763501	-1.69761	0.175013	0.465094	3802	86.2969	319	7.24937	37	0.815883	31.4541	815	18.388	763	17.2337	565	12.6965	16.1061	0.51205
B9J08_005450	Q5AKU6	A0A2H0ZDN7	Response regulatory domain-containing protein	Oxidative stress response two-component system protein SSK1	SSK1	66.9727	0.168308	1.12374	0.81394	0.902863	24.9317	-1.72258	-3.30027	0.000194165	0.0010158	16.3524	-0.388327	-1.30887	0.358361	0.654557	1146	21.5174	314	5.94778	78	1.43249	9.63256	28	0.57173	50	0.912975	42	0.839662	0.774789	0.0804344
B9J08_001871	Q5A5P8	A0A2H0ZQB3	Eukaryotic translation initiation factor 1A	Tif11p	TIF11	632.587	-1.23642	-2.35612	0.0669498	0.19331	619.372	-1.97693	-3.93656	0.000122006	0.000675167	324.277	-0.871133	-1.8291	0.163674	0.449783	245	11.1525	20	0.775599	86	3.60784	5.17865	43	3.59913	61	4.3268	47	3.76035	3.89542	0.752209
B9J08_004960	Q5A1D7	A0A2H0ZC99	Uncharacterized protein	Xut1p	XUT1	2777.72	-0.455726	-1.37147	0.620956	0.775185	503.883	-5.81848	-56.4336	7.79312e-17	3.33066e-14	668.774	-0.773129	-1.70897	0.368687	0.66316	3502	46.5684	376	4.82083	107	1.40838	17.5992	17	0.268179	26	0.337987	29	0.413031	0.339732	0.0193039
B9J08_001239			hypothetical protein			1115.69	-0.430439	-1.34764	0.6445	0.79389	193.563	-3.44291	-10.8747	1.62578e-07	2.37082e-06	506.939	-1.20557	-2.30628	0.136	0.40848	1731	18.0816	178	1.84717	63	0.630427	6.85307	322	2.90969	335	2.96422	292	2.58076	2.81822	0.411235
B9J08_000221			hypothetical protein			4217.16	-1.88116	-3.68371	0.0234969	0.0937824	932.571	-3.78325	-13.768	1.13255e-08	2.45249e-07	815.427	-0.613614	-1.53009	0.405739	0.696664	468	29.4617	17	0.950311	48	2.97101	11.1277	27	2.0911	22	1.50725	24	1.60248	1.73361	0.155793
B9J08_003191			hypothetical protein			3225.73	-1.96718	-3.91004	0.0151397	0.0698486	2543.61	-4.57204	-23.786	9.04106e-14	9.84944e-12	2692.57	-1.94126	-3.84042	0.0201135	0.133263	611	14.2112	31	0.800357	146	3.94029	6.31729	12	0.350267	22	0.588235	18	0.453654	0.464052	0.0734575
B9J08_004708			hypothetical protein			2630.92	-1.11704	-2.16901	0.2001	0.399196	550.593	-4.34275	-20.2907	5.01803e-13	4.4968e-11	720.164	0.973462	1.96355	0.315055	0.616338	643	23.6424	76	2.83333	82	3.09385	9.85653	10	0.451456	22	0.878641	15	0.584142	0.63808	0.0647368
B9J08_005519			hypothetical protein			665.799	-0.96252	-1.94871	0.207709	0.408951	324.737	-4.29443	-19.6224	7.07219e-18	9.35107e-15	245.388	-0.750547	-1.68243	0.202434	0.501825	974	42.0418	104	4.57811	72	3.03813	16.5527	9	0.318573	20	0.805658	13	0.562116	0.562116	0.0339592
B9J08_002576			hypothetical protein			940.266	-1.39481	-2.62954	0.114327	0.277054	218.475	-6.70516	-104.341	1.36664e-19	7.59304e-16	401.789	-1.28782	-2.44159	0.111239	0.370697	796	19.7399	73	1.85075	60	1.6027	7.73111	3	0.0646766	3	0.0753376	1	0.0191898	0.053068	0.00686422

## Sheet: ncRNA
'	Product	ncRNA B11244 EV caspo vs. cont - Max group mean	ncRNA B11244 EV caspo vs. cont - Log₂ fold change	ncRNA B11244 EV caspo vs. cont - Fold change	ncRNA B11244 EV caspo vs. cont - P-value	ncRNA B11244 EV caspo vs. cont - FDR p-value	ncRNA B8441 EV caspo vs. cont - Max group mean	ncRNA B8441 EV caspo vs. cont - Log₂ fold change	ncRNA B8441 EV caspo vs. cont - Fold change	ncRNA B8441 EV caspo vs. cont - P-value	ncRNA B8441 EV caspo vs. cont - FDR p-value	ncRNA MMC1 EV caspo vs. cont - Max group mean	ncRNA MMC1 EV caspo vs. cont - Log₂ fold change	ncRNA MMC1 EV caspo vs. cont - Fold change	ncRNA MMC1 EV caspo vs. cont - P-value	ncRNA MMC1 EV caspo vs. cont - FDR p-value
QG37_08486-1	tRNA-Gln	22.3099	4.26451	19.2197	0.141932	0.25111	72.577	3.0032	8.01778	1.58384e-06	1.30666e-05	8.73693	0.831393	1.7794	0.607301	#N/A
QG37_08431-1	tRNA-Arg	4.95757	-0.982036	-1.97525	0.519515	0.597448	720.725	2.99362	7.9647	7.61201e-08	9.81219e-07	10.2593	2.99899	7.99441	0.381398	#N/A
QG37_08489-1	tRNA-Ile	85.6909	6.17733	72.3705	0.0354873	0.0826541	70.8753	2.98917	7.94015	4.06509e-05	0.000201222	26.8026	2.08943	4.25579	0.174148	#N/A
QG37_08388-1	tRNA-Arg	14.0646	4.02314	16.2587	0.165675	0.274635	21.2037	2.93543	7.64985	0.000955896	0.00310274	11.0853	4.11764	17.3593	0.220601	#N/A
ENSRNAT049914606	Eukaryotic large subunit ribosomal RNA	3.41776	2.29421	4.90486	0.0289193	0.0700151	14.2873	2.87127	7.3171	2.25029e-06	1.78223e-05	0	#N/A	#N/A	#N/A	#N/A
QG37_08467-1	tRNA-Arg	21.6642	4.26453	19.2199	0.140339	0.250703	91.319	2.85963	7.25828	4.81525e-07	4.77209e-06	12.9513	0.831769	1.77987	0.586464	#N/A
QG37_08434-1	tRNA-Phe	2.5137	-1.74124	-3.34322	0.473442	0.56993	76.2563	2.66678	6.3501	0.000497784	0.00182521	0	#N/A	#N/A	#N/A	#N/A
QG37_08482-1	tRNA-Lys	10.8331	3.3697	10.3367	0.251631	0.362453	26.167	2.47568	5.56228	0.00232453	0.00645919	0	#N/A	#N/A	#N/A	#N/A
QG37_08446-1	tRNA-Val	297.249	0.208633	1.15559	0.717684	0.776788	1432.57	2.37936	5.20307	5.39246e-08	7.62647e-07	154.601	1.14513	2.21166	0.0911216	0.133799
QG37_08409-1	tRNA-Ile	2.2216	2.14239	4.41492	0.485615	#N/A	6.7169	2.31795	4.98622	0.0235552	0.0471103	3.4752	2.99861	7.99232	0.381462	#N/A
ENSRNAT049914785	5S ribosomal RNA	12.1067	0.898718	1.86441	0.562617	0.631228	456.511	2.19681	4.58464	2.30383e-08	3.80132e-07	19.3567	0.496626	1.41091	0.607089	#N/A
ENSRNAT049914765	tRNA	14.9441	4.26449	19.2193	0.172737	0.283783	34.8282	2.18178	4.53713	0.000884583	0.00291912	40.3995	5.93188	61.0482	0.0774003	#N/A
QG37_08435-1	tRNA-Lys	3.63786	-0.138776	-1.10097	0.936731	0.967098	58.1515	2.14107	4.4109	0.000405028	0.00154222	11.0615	-0.359261	-1.28277	0.838004	#N/A
ENSRNAT049914666	U6 spliceosomal RNA	14.8959	4.26454	19.2201	0.140338	0.250703	65.0015	1.68287	3.21067	0.00547926	0.0132304	17.7485	2.2566	4.77865	0.163414	#N/A
B9J08_001097	tRNA-Lys	21.79	6.27447	77.4109	0.0128127	0.0620016	65.0004	1.52814	2.88413	0.0011719	0.00465409	5.06659	1.5982	3.02766	0.273807	#N/A
QG37_08498-1	tRNA-Leu	112.679	1.61908	3.07179	0.0300805	0.0718807	150.449	1.50599	2.84019	0.00129813	0.00389439	82.8271	1.44155	2.71612	0.107057	#N/A
QG37_08481-1	tRNA-Phe	61.4045	1.35157	2.55189	0.0614137	0.131397	289.844	1.43778	2.70904	0.00307179	0.00800281	43.823	0.275972	1.21081	0.722324	#N/A
QG37_08440-1	tRNA-Ile	29.5838	1.11035	2.15898	0.37157	0.484885	167.75	1.34672	2.54333	0.00399805	0.0101489	89.9566	0.39887	1.31848	0.756722	#N/A
QG37_08433-1	tRNA-Sec	55.6162	0.21311	1.15918	0.76652	0.8174	1785.61	1.05017	2.07078	0.00255324	0.00692524	26.747	4.35691	20.4909	0.19632	#N/A
ENSRNAT049914653	Small nucleolar RNA snR13	43939.1	-0.169613	-1.12476	0.812379	0.849305	17897.6	-1.11569	-2.16698	0.00507139	0.0125517	20984	-0.461403	-1.37688	0.323634	0.391057
ENSRNAT049914767	tRNA	209.398	0.0567708	1.04014	0.940818	0.967098	193.47	-1.2175	-2.32544	0.00765226	0.0178253	163.562	-0.133212	-1.09673	0.867494	0.890525
QG37_08423-1	tRNA-Gly	29.7236	0.613053	1.52949	0.479125	0.56993	114.649	-1.36875	-2.58247	0.00674524	0.0160911	152.311	-1.31372	-2.48581	0.132692	#N/A
ENSRNAT049914816	Small nucleolar RNA snR75	17303.2	-1.25704	-2.39006	0.0552626	0.121052	5397.43	-1.40964	-2.65671	0.000456388	0.001705	6323.73	-0.978772	-1.97079	0.0603428	0.0996341
ENSRNAT049914619	Small nucleolar RNA snR40	28703.9	0.0333158	1.02336	0.956638	0.977897	15302.1	-1.43904	-2.71141	7.81612e-05	0.000344375	13880.8	-1.11934	-2.17247	0.0645427	0.101175
QG37_08461-1	tRNA-Pro	542.257	-0.674128	-1.59563	0.22592	0.340732	233.225	-1.58814	-3.00661	0.000168694	0.000695862	71.7134	0.276202	1.211	0.722093	#N/A
QG37_08466-1	tRNA-Trp	11.0165	3.36974	10.337	0.251624	0.362453	263.243	-1.58817	-3.00667	0.0158173	0.0331147	11.2473	-0.0479623	-1.0338	0.969172	#N/A
ENSRNAT049914694	tRNA	3.00506	2.14236	4.41484	0.485622	0.56993	14.4477	-1.6079	-3.04808	0.0104946	0.0233475	2.34971	2.28392	4.86998	0.514223	#N/A
ENSRNAT049914724	tRNA	245.09	-3.11428	-8.65946	0.161702	0.274635	203.436	-1.67744	-3.19861	0.00152801	0.0043221	350.518	0.835	1.78386	0.146793	0.20033
B9J08_002866	tRNA-Arg	5110.06	-0.156476	-1.11456	0.825908	0.910512	1315.8	-1.79093	-3.46038	0.00018928	0.000993991	1579.28	-0.0112614	-1.00784	0.983566	0.995013
QG37_08412-1	tRNA-Val	42.7769	1.55588	2.94014	0.0843523	0.163377	42.036	-1.88355	-3.68982	0.000602336	0.00209232	81.0189	-1.23888	-2.36014	0.412944	#N/A
QG37_08464-1	tRNA-Gly	7.54109	-3.1131	-8.65237	0.158977	0.273381	44.3105	-1.8838	-3.69046	0.0208621	0.0425844	5.70283	-1.83793	-3.57498	0.432129	#N/A
QG37_08449-1	tRNA-Phe	549.631	-1.41056	-2.65841	0.0630555	0.133359	434.723	-2.13129	-4.38111	7.8267e-05	0.000344375	214.177	-0.72507	-1.65298	0.397041	0.456007
QG37_08487-1	tRNA-Ser	198.14	0.0108616	1.00756	0.990411	0.990411	198.053	-2.1533	-4.44843	0.000533143	0.00190177	73.4388	-0.937725	-1.9155	0.174157	0.226603
QG37_08403-1	tRNA-Arg	242.645	-2.58568	-6.00299	0.255319	0.362453	218.517	-2.54909	-5.85265	0.0023488	0.00645919	32.913	-2.17437	-4.51389	0.108597	#N/A
B9J08_003363	tRNA-Lys	315.129	0.0782242	1.05572	0.886749	0.943887	31.257	-2.61322	-6.11867	0.00240778	0.00861406	157.336	-0.124392	-1.09005	0.834533	0.943961
B9J08_005374	tRNA-Ala	2921.55	-0.178561	-1.13175	0.783977	0.884034	2186.9	-3.28041	-9.71629	2.62758e-11	1.40373e-09	9959.23	-1.89514	-3.71958	0.01498	0.108654
QG37_08491-1	tRNA-Lys	19.3524	-4.61862	-24.5664	0.0328251	0.0774337	137.153	-3.29317	-9.80262	7.21752e-05	0.000344375	149.346	-0.779026	-1.71597	0.499522	#N/A
QG37_08406-1	tRNA-Lys	209.398	-4.05533	-16.6255	0.0580619	0.125687	52.6493	-3.37227	-10.3551	9.83924e-05	0.000423515	0	#N/A	#N/A	#N/A	#N/A
B9J08_002716	tRNA-Ile	1301.36	-0.568625	-1.48311	0.260216	0.469312	1580.22	-4.21526	-18.5746	4.00251e-15	7.17354e-13	997.943	-1.14583	-2.21273	0.0518479	0.236453
B9J08_004127	tRNA-Ile	1285.54	-0.789473	-1.72844	0.126536	0.295693	1436.81	-4.48624	-22.4127	2.53162e-14	3.51642e-12	916.786	-1.04846	-2.06832	0.0824752	0.315065
B9J08_004996	tRNA-Ile	1415	-0.679127	-1.60117	0.183085	0.378412	1135.71	-4.54715	-23.3792	1.25896e-12	1.04356e-10	769.995	-1.02588	-2.0362	0.120118	0.385865
B9J08_003770	tRNA-Ile	1359.58	-0.493377	-1.40774	0.333379	0.544444	1214.25	-5.1545	-35.6172	3.8111e-14	5.04155e-12	867.835	-0.794463	-1.73443	0.217097	0.519128
B9J08_002963	tRNA-Ile	1401.81	-0.666488	-1.5872	0.198026	0.396859	1632.97	-5.16202	-35.8034	9.73868e-16	2.08108e-13	1036.11	-0.833175	-1.7816	0.183325	0.476228
