# Supplementary material for: Caspofungin Affects Extracellular Vesicle Production and Cargo in Candida auris
Source: J Fungi (Basel). 2022 Sep 21;8(10):990. doi: 10.3390/jof8100990 (PMC9605528; doi:10.3390/jof8100990)
Supplement: Supplementary file 1 [file jof-08-00990-s001.zip › Table_S4.xlsx]

## Sheet: mRNA
PEKT02000001	Query ALBICANS	Accession (E-value) AURIS	Description AUR	Description ALB	B11244 EVs Caspo vs. control - Max group mean	B11244 EVs Caspo vs. control - Log₂ fold change	B11244 EVs Caspo vs. control - Fold change	B11244 EVs Caspo vs. control - P-value	B11244 EVs Caspo vs. control - FDR p-value	B11244 EVs Caspo vs. control - Bonferroni	B8441 EVs Caspo vs. control - Max group mean	B8441 EVs Caspo vs. control - Log₂ fold change	B8441 EVs Caspo vs. control - Fold change	B8441 EVs Caspo vs. control - P-value	B8441 EVs Caspo vs. control - FDR p-value	MMC1 EVs Caspo vs. control - Max group mean	MMC1 EVs Caspo vs. control - Log₂ fold change	MMC1 EVs Caspo vs. control - Fold change	MMC1 EVs Caspo vs. control - P-value	MMC1 EVs Caspo vs. control - FDR p-value	Consensus length	Total read count	Average coverage CASPO	Reference length	Name	p-value	Consensus length	Total read count	Average coverage CONTROL	Name	p-value	Razão Caspo/cont
B9J08_001169	Q59T45	A0A2H1A143	Glutamine amidotransferase type-1 domain-containing protein	Putative amidotransferase	9.24178	1.42535	2.68579	0.00181955	0.0141619	1	3.3774	0.592019	1.50735	0.20081	0.311562	4.79092	1.22332	2.33484	0.0323035	0.177411	1730	441	7.26063	2870	High Coverage	3.61177e-05	1342	280	4.54007	High Coverage	3.78704e-06	1.59923		B9J08_003627	6238.65	-2.13303	7.84396e-05	Small heat shock protein 21
B9J08_003070	A0A1D8PPT1	A0A2H0ZLI8	Uncharacterized protein	Uncharacterized protein	20.5195	1.76211	3.39194	1.94888e-05	0.000310403	0.108436	18.9516	0.819058	1.76425	0.112385	0.199046	9.48172	-0.0331506	-1.02324	0.946515	0.984627	1638	18711	155.889	3011	High Coverage	8.8275e-06	1701	370	4.14779	High Coverage	3.59319e-06	37.5836		B9J08_003998	3381.62	-2.75548	7.84396e-05	Acetyl-coenzyme A synthetase
B9J08_003127	Q59TE0	A0A2H0ZLP7	60S Ribosomal protein L17-B	Ribosomal 60S subunit protein L17B	58.703	2.94576	7.70483	7.77123e-09	2.80774e-07	4.32391e-05	141.391	1.04847	2.06833	0.0640736	0.127452	141.006	-0.0592086	-1.04189	0.925192	0.978283	1617	500	7.34363	2558	High Coverage	1.79348e-05	1791	135	2.00743	High Coverage	5.29953e-06	3.65823		B9J08_001464	3022.49	-2.76928	7.84396e-05	phosphate transporter
B9J08_003597	A0A1D8PLS9	A0A2H0ZMZ9	Uncharacterized protein	Uncharacterized protein	6.25431	2.2207	4.66118	0.00584951	0.0359235	1	4.88628	1.17255	2.25409	0.0839455	0.158532	3.03156	0.828711	1.7761	0.417363	#N/A	987	606	11.3433	2374	High Coverage	6.76663e-07	915	37	0.587616	High Coverage	3.93421e-06	19.3039		B9J08_001591	2774.89	-1.94269	7.84396e-05	Glutamate decarboxylase
B9J08_003791	A0A1D8PRB3	A0A2H0ZNL2	Serine hydroxymethyltransferase	Serine hydroxymethyltransferase	257.257	3.4438	10.8814	0.00179554	0.0140118	1	23.6665	-0.256519	-1.19459	0.50497	0.620848	32.9408	-0.962302	-1.94842	0.0580388	0.255391	1800	3342	34.4939	3464	High Coverage	4.83018e-06	1875	471	4.80196	High Coverage	8.48446e-06	7.1833		B9J08_002108	2650.98	-1.96033	7.84396e-05	High-affinity iron permease
B9J08_003949	Q5ANJ1	A0A2H0ZNY6	Uncharacterized protein	Uncharacterized protein	151.925	4.09758	17.1197	8.68963e-07	1.89604e-05	0.00483491	14.2533	-0.220414	-1.16507	0.612401	0.714361	29.8523	0.569869	1.48439	0.461944	0.738756	3366	4142	21.2314	4274	High Coverage	4.74567e-06	3702	402	3.50445	High Coverage	3.57709e-06	6.05842		B9J08_002216	2566.73	-1.93843	7.84396e-05	Cyclin protein
B9J08_004157	A0A1D8PDL0	A0A2H0ZJ81	Uncharacterized protein	Ssh1p	39.6608	2.68881	6.44783	0.00204645	0.0154918	1	11.5909	0.2082	1.15525	0.561293	0.672931	8.63045	0.688772	1.61191	0.154871	0.438786	1666	1060	7.53522	3535	High Coverage	1.85218e-05	2041	180	1.82291	High Coverage	9.0123e-06	4.13361		B9J08_003595	2511.34	-2.0111	7.84396e-05	Moh1p
B9J08_005059	A0A1D8PJL3	A0A2H0ZCK3	Cytokin_check_N domain-containing protein	Cytokin	81.8784	3.61201	12.2271	1.74499e-05	0.000284726	0.0970914	13.1	0.260944	1.19826	0.484462	0.602163	21.1573	0.90868	1.87733	0.25671	0.563325	4215	2633	14.8089	7190			4718	392	2.08887	High Coverage	6.14847e-06	7.08942		B9J08_002220	2503.36	-1.56789	7.84477e-05	Clg1p
B9J08_000030	A0A1D8PRQ2	A0A2H1A2B8	Uncharacterized protein	Uncharacterized protein	30.2858	-1.05954	-2.08426	0.0081403	0.0452926	1	5.18745	-0.974666	-1.96519	0.0901581	0.167756	7.2704	0.0627492	1.04445	0.910529	0.974143	1593	171	2.80628	2834	High Coverage	2.14078e-05	2246	365	5.55081	Low Coverage	3.41534e-05	0.505562		B9J08_002813	2499.27	-1.69961	7.84396e-05	Elongation factor 3
B9J08_000050			hypothetical protein		10.9233	-2.18736	-4.5547	0.00660043	0.0389034	1	4.22835	-1.1241	-2.17965	0.224671	0.338469	4.59096	-0.165028	-1.12119	0.793656	0.926349	856	124	1.95573	2801	High Coverage	1.47379e-05	1179	512	8.48126	High Coverage	4.75044e-05	0.230594		B9J08_000928	2440.98	-3.17897	7.84396e-05	Aqy1p
B9J08_000355	Q59UE8	A0A2H1A7Q1	SMC_N domain-containing protein	DNA repair ATPase	94.2208	-2.0003	-4.00082	0.0030055	0.0209294	1	7.95766	-0.941896	-1.92105	0.0495174	0.103723	23.411	-1.16886	-2.24834	0.048219	0.226358	2921	236	1.77303	5243	High Coverage	4.15868e-09	2871	1112	9.67843	High Coverage	2.69577e-05	0.183194		B9J08_003099	10596.3	-1.91792	0.00120569	Thiamine thiazole synthase
B9J08_000441	Q5A508	A0A2H1A7X6	Uncharacterized protein	Uncharacterized protein	141.306	-1.58399	-2.99799	0.00226828	0.0166436	1	26.3007	-0.240403	-1.18132	0.514609	0.631023	61.3367	-1.02442	-2.03415	0.0624189	0.268075	2098	151	1.77466	3031	High Coverage	3.23269e-05	2360	434	5.16595	High Coverage	1.49228e-05	0.34353		B9J08_004450	4067.92	-2.06399	0.0158842	Pyrimidine biynthesis enzyme THI5
B9J08_000887	A0A1D8PTJ0	A0A2H1A686	Uncharacterized protein	DNA-dependent ATPase	222.277	-4.06244	-16.7077	0.000166437	0.00201127	0.926056	39.1195	-0.39066	-1.31099	0.469772	0.588778	9.75776	1.04783	2.06742	0.0884228	0.328638	2605	139	0.986301	5183	High Coverage	2.85732e-06	2535	1665	11.7951	High Coverage	5.17463e-05	0.0836196		B9J08_000483	910.556	-1.88098	0.00123718	Heat shock protein SSA1
B9J08_000926	Q5APB7	A0A2H1A6E0	Uncharacterized protein	SKI complex subunit tetratricopeptide repeat protein	83.7743	-1.91977	-3.78362	0.00467192	0.0301911	1	6.13361	0.182111	1.13454	0.642024	0.735027	15.2683	-0.819617	-1.76494	0.147342	0.4262	3391	221	1.35731	6146	High Coverage	7.29578e-06	3057	918	6.6741	High Coverage	1.1645e-05	0.203369		B9J08_004930	895.007	-2.57868	1.014e-07	Phenylpyruvate decarboxylase
B9J08_001430	Q59KF3	A0A2H1A1Y3	AdoMet-dependent rRNA methyltransferase SPB1	AdoMet-dependent rRNA methyltransferase SPB1	88.7188	-2.12163	-4.35186	0.0013192	0.0110211	1	10.774	-0.114646	-1.08271	0.787	0.852022	35.2973	-1.52088	-2.86966	0.00837486	0.0750891	2018	122	1.06418	4394	High Coverage	5.04558e-06	2196	566	5.44015	Low Coverage	2.20039e-06	0.195616		B9J08_004170	813.079	-1.19854	0.0264587	ATP-dependent RNA helicase DBP2
B9J08_001715	Q5ANN6	A0A2H0ZY80	Uridine kinase	Uridine kinase	323.182	-2.31404	-4.97274	0.00283413	0.0199356	1	22.3485	-0.421354	-1.33918	0.362644	0.489041	29.9	1.02378	2.03323	0.0832238	0.316622	1625	156	1.77121	3689	High Coverage	7.93746e-06	1845	778	9.21822	High Coverage	2.16346e-06	0.192143		B9J08_001064	630.266	-1.22472	0.0191895	phosphatidylglycerol phospholipase
B9J08_002494	A0A1D8PNS3	A0A2H0ZVS3	Importin N-terminal domain-containing protein	Mtr10p	399.948	-5.21948	-37.2581	8.85706e-06	0.000155951	0.0492807	7.28053	0.43451	1.35145	0.212927	0.325006	3.25866	0.133732	1.09713	0.762631	0.913761	2662	131	0.953167	4847	High Coverage	2.99318e-06	2562	2695	14.7852	High Coverage	1.6935e-07	0.0644675		B9J08_002886	612.88	-2.24414	9.9409e-06	Glycerophosphocholine permease GIT4
B9J08_002613	A0A1D8PRK8	A0A2H0ZL50	Uncharacterized protein	Ino2p	38.9959	-1.42588	-2.68678	0.000920252	0.00820558	1	7.85706	-0.0695359	-1.04938	0.874194	0.916073	14.1553	-1.07321	-2.10411	0.0210722	0.136968	2307	278	2.73904	3284	High Coverage	1.38891e-08	2262	543	5.53745	High Coverage	2.74202e-06	0.494638		B9J08_000969	597.467	-2.04775	4.96301e-05	potassium/sodium efflux P-type ATPase, fungal-type
B9J08_002790	Q59WD1	A0A2H0ZR67	C2H2-type domain-containing protein	Rme1p	18.8715	-1.60239	-3.03647	0.000534639	0.00535023	1	3.23388	-0.908682	-1.87733	0.114865	0.202728	6.94324	-0.201009	-1.1495	0.767962	0.915345	1694	3591	36.9186	3245	High Coverage	1.11212e-06	1561	9542	98.3778	High Coverage	1.45212e-05	0.375274		B9J08_003088	7436.73	-3.8416	0	Aldehyde dehydrogenase (NAD(P)(+))
B9J08_002881			hypothetical protein		214.503	-3.28031	-9.71565	0.00120006	0.0101785	1	4.66154	0.387236	1.30789	0.443406	0.565426	6.33048	0.347187	1.27208	0.473982	0.748456	1307	1281	10.956	3020	High Coverage	2.12275e-08	1526	673	6.67219	High Coverage	2.04617e-06	1.64203		B9J08_003614	6869.99	-6.44074	0	alcohol dehydrogenase 2
B9J08_003305	P43069	A0A2H0ZM88	Uncharacterized protein	Cell division control protein 25	54.1185	-1.84216	-3.58545	0.00739924	0.0424725	1	7.84843	-0.454833	-1.37062	0.23929	0.355196	6.69104	0.116839	1.08436	0.782684	0.921728	2872	186	1.09573	6038	High Coverage	2.19436e-05	3695	1293	6.8531	High Coverage	6.98155e-05	0.159888		B9J08_000938	2880.22	-1.89867	0	glucose-inactivated glycerol proton symporter
B9J08_003440	A0A1D8PPG7	A0A2H0ZMH9	Ketol-acid reductoisomerase, mitochondrial	Ketol-acid reductoisomerase, mitochondrial	1024.41	-3.47426	-11.1137	0.00269723	0.0191421	1	41.9902	0.674807	1.59638	0.137193	0.233316	42.92	0.831071	1.77901	0.173468	0.462214	2115	278	3.03622	3203	High Coverage	0.000108105	1890	1643	17.0006	High Coverage	2.35528e-06	0.178594		B9J08_000460	2460.05	-1.78426	0	Aspartate aminotransferase
B9J08_004355	A0A1D8PNX9	A0A2H0ZIQ8	GATA-type domain-containing protein	Nitrogen-responsive transcriptional regulator	95.5339	-1.76824	-3.40639	0.00707696	0.0408854	1	18.177	-0.938235	-1.91618	0.046981	0.0992719	35.3616	-0.646898	-1.5658	0.280561	0.586064	1954	226	1.65673	4058	High Coverage	4.99805e-05	2059	663	5.71168	High Coverage	1.13267e-05	0.29006		B9J08_003454	1930.57	-1.73761	0	Adaec protein
B9J08_004871			hypothetical protein		79.1433	-1.5755	-2.98038	0.00151204	0.012267	1	9.39384	-0.637982	-1.55615	0.135957	0.231639	16.6449	-1.14847	-2.21678	0.01092	0.0890026	1733	192	2.15577	3242	High Coverage	1.22601e-06	2078	429	5.15638	High Coverage	3.82272e-06	0.418077		B9J08_001679	1035.95	-1.74487	0	Transcription factor CPH2
B9J08_005184	A0A1D8PI95	A0A2H0ZCY7	Peptide hydrolase	Peptide hydrolase	208.938	-1.90354	-3.7413	0.00833101	0.0460773	1	34.9289	-0.865	-1.82134	0.0637268	0.126905	25.0068	0.0437299	1.03078	0.940845	0.982604	1709	123	1.31131	3572			1643	488	5.58035	High Coverage	9.40064e-07	0.234987		B9J08_005453	996.474	-2.20647	0	Serine C-palmitoyltransferase
																																		B9J08_002840	847.056	-2.7502	0	Stress-responsive transcriptional activator

## Sheet: ncRNA
Name	Product	ncRNA B11244 EV caspo vs. cont - Max group mean	ncRNA B11244 EV caspo vs. cont - Log₂ fold change	ncRNA B11244 EV caspo vs. cont - Fold change	ncRNA B11244 EV caspo vs. cont - P-value	ncRNA B11244 EV caspo vs. cont - FDR p-value	ncRNA B11244 EV caspo vs. cont - Bonferroni	ncRNA B8441 EV caspo vs. cont - Max group mean	ncRNA B8441 EV caspo vs. cont - Log₂ fold change	ncRNA B8441 EV caspo vs. cont - Fold change	ncRNA B8441 EV caspo vs. cont - P-value	ncRNA B8441 EV caspo vs. cont - FDR p-value	ncRNA B8441 EV caspo vs. cont - Bonferroni	ncRNA MMC1 EV caspo vs. cont - Max group mean	ncRNA MMC1 EV caspo vs. cont - Log₂ fold change	ncRNA MMC1 EV caspo vs. cont - Fold change	ncRNA MMC1 EV caspo vs. cont - P-value	ncRNA MMC1 EV caspo vs. cont - FDR p-value	ncRNA MMC1 EV caspo vs. cont - Bonferroni
QG37_08465-1	tRNA-Ala	389.541	2.63575	6.21498	4.30046e-06	2.08233e-05	0.000808486	95.3545	0.145285	1.10595	0.79419	0.855363	1	175.505	-0.924393	-1.89789	0.212898	0.268436	1
ENSRNAT049914671	Small nucleolar RNA snR51	3725.12	1.71085	3.27354	8.269e-06	3.80374e-05	0.00155457	2851.74	-0.828247	-1.77553	0.0149942	0.0319232	1	1803.58	-0.857224	-1.81155	0.0115846	0.0235757	1
ENSRNAT049914678	tRNA	659.681	1.65704	3.1537	3.6175e-10	3.3281e-09	6.8009e-08	1477.25	-0.0375561	-1.02637	0.929954	0.950553	1	1547.79	-1.08641	-2.12345	0.109016	0.154218	1
ENSRNAT049914817	Small nucleolar RNA Z122	2939.82	1.4567	2.7448	0.000883295	0.00280218	0.166059	2109.14	-0.951631	-1.93406	0.0158884	0.0331147	1	972.979	-0.665622	-1.58625	0.243076	0.303192	1
ENSRNAT049914754	tRNA	14565.8	-1.23515	-2.35406	0.00228883	0.00679265	0.4303	17766.1	-0.902351	-1.86911	0.0198696	0.0409811	1	10144	0.471753	1.38679	0.260711	0.321728	1
