# Supplementary material for: Caspofungin Affects Extracellular Vesicle Production and Cargo in Candida auris
Source: J Fungi (Basel). 2022 Sep 21;8(10):990. doi: 10.3390/jof8100990 (PMC9605528; doi:10.3390/jof8100990)
Supplement: Supplementary file 1 [file jof-08-00990-s001.zip › Table_S5.xlsx]

## Sheet: mRNA filter
Name	Query ALBICANS	Accession (E-value) AURIS	Description AUR	Description ALB	OthernameALB	B11244 EVs Caspo vs. control - Max group mean	B11244 EVs Caspo vs. control - Fold change	B11244 EVs Caspo vs. control - FDR p-value	B8441 EVs Caspo vs. control - Max group mean	B8441 EVs Caspo vs. control - Fold change	B8441 EVs Caspo vs. control - FDR p-value	MMC1 EVs Caspo vs. control - Max group mean	MMC1 EVs Caspo vs. control - Log₂ fold change	MMC1 EVs Caspo vs. control - Fold change	MMC1 EVs Caspo vs. control - FDR p-value	Total read count	Average coverage	Total read count	Average coverage	Total read count	Average coverage	AVERAGE CONT	Total read count	Average coverage	Total read count	Average coverage	Total read count	Average coverage	AVERAGE CASPO	RAZÃO CASPO/CONT	RAZÃO CONT/CASPO
B9J08_002753			hypothetical protein			408.746	1.64452	0.516852	316.11	2.02734	0.0707229	164.183	1.86916	3.65321	0.0123806	26	3.48188	27	3.33333	11	1.4058	2.74034	123	17.4384	124	17.5254	52	7.39493	14.1196	5.15249	0.531847

## Sheet: ncRNA
Name	Description AUR	B11244 EVs Caspo vs. control - Max group mean	B11244 EVs Caspo vs. control - Fold change	B11244 EVs Caspo vs. control - FDR p-value	B8441 EVs Caspo vs. control - Max group mean	B8441 EVs Caspo vs. control - Fold change	B8441 EVs Caspo vs. control - FDR p-value	MMC1 EVs Caspo vs. control - Max group mean	MMC1 EVs Caspo vs. control - Log₂ fold change	MMC1 EVs Caspo vs. control - Fold change	MMC1 EVs Caspo vs. control - FDR p-value
B9J08_002586	tRNA-Pro	10560.2	3.09332	0.255163	2195.31	2.69264	0.0609063	3145.61	3.52871	11.5411	9.83873e-05
B9J08_003520	tRNA-Tyr	0	#N/A	#N/A	0	#N/A	#N/A	75.9773	4.10624	17.2227	0.0156941
B9J08_001334	tRNA-Val	0	#N/A	#N/A	4.17272	1.61963	0.684834	61.6032	7.52031	183.586	0.0375557
B9J08_002378	tRNA-Val	0	#N/A	#N/A	2.11836	5.6235	0.453488	54.2108	4.10546	17.2134	0.0226757
ENSRNAT049914622	tRNA	495.07	1.53001	0.520188	552.371	1.51523	0.249532	397.908	3.91471	15.0816	0.000188831
ENSRNAT049914745	Small nucleolar RNA snR43	620.542	-1.15895	0.729529	993.929	1.60567	0.108563	365.794	-1.08596	-2.12278	0.00800023
ENSRNAT049914766	5S ribosomal RNA	990.616	1.53807	0.141501	880.102	1.46867	0.242523	272.119	1.22539	2.33819	0.00421656
ENSRNAT049914780	tRNA	6813.82	-1.62988	0.191384	1521.04	1.27275	0.366974	827.326	3.12087	8.6991	4.29494e-09
ENSRNAT049914796	tRNA	2580.28	-1.08205	0.731688	4392.46	-1.30471	0.513817	877.348	1.43709	2.70774	0.00802688
ENSRNAT049914799	tRNA	283.197	1.35607	0.440801	470.117	-1.63669	0.136936	400.64	2.005	4.01389	3.22594e-05
