# Supplementary material for: Caspofungin Affects Extracellular Vesicle Production and Cargo in Candida auris
Source: J Fungi (Basel). 2022 Sep 21;8(10):990. doi: 10.3390/jof8100990 (PMC9605528; doi:10.3390/jof8100990)
Supplement: Supplementary file 1 [file jof-08-00990-s001.zip › Table_S6.xlsx]

## Sheet: B11244 CONTROL
Query	Number of HSPs	Lowest E-value	Accession (E-value)	Query ALBICANS	Accession (E-value) AURIS	Description ALB	OthernameALB	Greatest identity %	Greatest positive %	Greatest HSP length	Greatest bit score
385_2_0000080	1	1.5898e-19	B9J08_001918	Q5A4F3	A0A2H1A010	Adhesion and hyphal regulator 1	AHR1	100	100	50	91.4547
385_1_0003913	2	1.5898e-19	B9J08_005055	Q5AEK9	A0A2H0ZCL0	C3H1-type domain-containing protein	orf19.259	100	100	50	91.4547
385_3_0000710	3	2.74244e-14	B9J08_004072	P83782	A0A2H0ZPA5	Cytochrome b-c1 complex subunit 2, mitochondrial	QCR2	100	100	40	73.4211
385_3_0001777	2	1.15411e-10	B9J08_005459	Q59S45	A0A2H0ZDS9	DNA damage-binding protein CMR1	CAALFM_C701270CA	100	100	33	60.7975
385_3_0003783	2	4.71751e-20	B9J08_001415	Q5AFB1	A0A2H1A1X2	E3 ubiquitin-protein ligase	orf19.2697	100	100	51	93.2581
385_2_0000276	3	7.52453e-16	B9J08_003944	Q59PL9	A0A2H0ZUN3	Eukaryotic translation initiation factor 3 subunit A	RPG1A	100	100	43	78.8312
385_3_0004045	3	2.25847e-16	B9J08_000296	A0A1D8PM29	A0A2H1A8E6	Exocyst complex component SEC15	SEC15	100	100	44	80.6345
385_3_0004166	2	4.71751e-20	B9J08_001857	A0A1D8PPF9	A0A2H0ZZS2	Exocyst subunit	SEC8	100	100	51	93.2581
385_1_0003956	2	1.406e-09	B9J08_001207	A0A1D8PKV4	A0A2H1A195	Fum12p	FUM12	100	100	31	57.1907
385_2_0000458	1	2.0224e-17	B9J08_001301	Q5A4X3	A0A2H1A1J6	Glucan 1\3-alpha-glucosidase ROT2	ROT2	100	100	46	84.2413
385_2_0001385	1	2.77176e-16	B9J08_000613	A0A1D8PDU9	A0A2H1A5E4	Glutamate synthase (NADH)	GLT1	95.9184	95.9184	49	80.6345
385_3_0003573	3	1.21759e-07	B9J08_005050	A0A1D8PJG8	A0A2H0ZCJ6	KxDL domain-containing protein	orf19.247	100	100	27	49.9773
385_2_0002836	1	2.0224e-17	B9J08_003858	Q5ALX5	A0A2H0ZNM9	Mediator of RNA polymerase II transcription subunit 13	SSN2	100	100	46	84.2413
385_2_0000565	2	6.76475e-17	B9J08_003353	A0A1D8PMH2	A0A2H0ZMB0	Methionyl-tRNA formyltransferase	FMT1	100	100	45	82.4379
385_1_0000548	3	4.07132e-12	B9J08_001443	A0A1D8PT36	A0A2H1A1Z0	Mhp1p	MHP1	97.4359	97.4359	39	67.1093
385_2_0002801	1	2.0224e-17	B9J08_005237	Q9UVL1	A0A2H0ZE24	Non-histone chromomal protein 6	NHP6	100	100	46	84.2413
385_1_0000457	1	3.98679e-08	B9J08_002855	A0A1D8PJ01	A0A2H0ZKV9	Plasma membrane ATPase	PMA1	100	100	28	51.7806
385_3_0002450	2	9.57482e-14	B9J08_002854	A0A1D8PJ46	A0A2H0ZRM9	PUM-HD domain-containing protein	orf19.5381	100	100	39	71.6177
385_1_0001491	2	4.40878e-11	B9J08_004197	Q5A2L2	A0A2H0ZJ89	Ribose phosphate diphosphokinase subunit	PRS5	97.2973	97.2973	37	63.5025
385_2_0002891	1	6.0357e-18	B9J08_001903	A0A1D8PJ89	A0A2H0ZQH4	Serine/threonine-protein phosphatase	PPT1	100	100	47	86.0446
385_3_0002829	1	4.71751e-20	B9J08_004628	Q5AKY8	A0A2H0ZG39	SsDNA endodeoxyribonuclease	orf19.4988	100	100	51	93.2581
385_2_0002849	2	4.71751e-20	B9J08_002869	A0A1D8PG09	A0A2H0ZLW7	Stf2p	STF2	100	100	51	93.2581
385_3_0000773	2	2.00594e-18	B9J08_001354	O43133	A0A2H1A1Q9	TATA-box-binding protein	TBP1	98.0392	98.0392	51	88.7497
385_2_0002486	3	2.00594e-18	B9J08_002383	A0A1D8PKI4	A0A2H0ZVC0	TFIIH complex subunit	orf19.7444	98.0392	98.0392	51	88.7497
385_2_0002450	2	3.39277e-12	B9J08_001166	A0A1D8PHF1	A0A2H0ZZW3	U1 snRNP complex subunit	orf19.6866	100	100	36	66.2076
385_1_0001188	2	3.58214e-11	B9J08_002526	A0A1D8PDI5	A0A2H0ZVR5	Ubiquitin-binding protein	CUE5	100	100	34	62.6008
385_1_0001205	1	1.03685e-12	B9J08_002736	A0A1D8PQF4	A0A2H0ZLE2	Ubiquitin-protein ligase	orf19.2131	100	100	37	68.0109
385_3_0000064	2	1.79843e-18	B9J08_001433	A0A1D8PPZ0	A0A2H1A1Y1	Uncharacterized protein	orf19.5547	100	100	48	87.848
385_3_0001119	1	1.05952e-06	B9J08_001440	A0A1D8PQ50	A0A2H1A1Z4	Uncharacterized protein	orf19.5626	100	100	25	46.3705
385_1_0004731	3	3.68056e-09	B9J08_002189	A0A1D8PG52	A0A2H0ZWN5	Uncharacterized protein	orf19.2076	100	100	30	55.3874
385_1_0004151	2	3.69256e-10	B9J08_002379	A0A1D8PPM1	A0A2H0ZW91	Uncharacterized protein	orf19.3438	100	100	32	58.9941
385_1_0000785	2	1.57012e-08	B9J08_002620	A0A1D8PJ62	A0A2H0ZK48	Uncharacterized protein	orf19.2513	96.875	96.875	32	54.4857
385_1_0004332	2	8.29373e-15	B9J08_002985	Q59ZZ4	A0A2H0ZLA8	Uncharacterized protein	CAALFM_CR03510WA	100	100	41	75.2244
385_2_0000563	2	1.28501e-08	B9J08_005326	A0A1D8PGZ4	A0A2H0ZDE6	Uncharacterized protein	orf19.836	100	100	29	53.584
385_1_0003602	2	6.75998e-18	B9J08_000162	A0A1D8PGH5	A0A2H1A753	UV-damaged DNA-binding protein	RAD7	98	98	50	86.9463
385_1_0004340	1	2.74244e-14	B9J08_000414	A0A1D8PJJ7	A0A2H1A7V3	Zcf1p	ZCF1	100	100	40	73.4211
385_2_0000065	2	2.50126e-15	B9J08_002978	A0A1D8PSF1	A0A2H0ZL85	zf-C2HC5 domain-containing protein	CAALFM_CR03330WA	100	100	42	77.0278
385_2_0000148	2	3.39277e-12	B9J08_000517			Uncharacterized protein		100	100	36	66.2076
385_2_0000020	3	2.74244e-14	B9J08_002481			Uncharacterized protein		100	100	40	73.4211

## Sheet: B8441 CONTROL
Query	Number of HSPs	Lowest E-value	Accession (E-value)	Query ALBICANS	Accession (E-value) AURIS	Description ALB	OthernameALB	Greatest identity %	Greatest positive %	Greatest HSP length	Greatest bit score
387_2_0000442	1	4.71751e-20	B9J08_000004			hypothetical protein		100	100	51	93.2581
387_2_0000210	1	4.71751e-20	B9J08_000018	A0A1D8PDD2	A0A2H1A3E1	phospholipid-transporting ATPase	orf19.783	100	100	51	93.2581
387_2_0000102	1	2.95846e-06	B9J08_000066	Q59Z69	A0A2H1A6W2	Ubiquitin-protein ligase	orf19.2229	100	100	24	44.5672
387_3_0000418	1	6.76475e-17	B9J08_000095	A0A1D8PIE8	A0A2H1A6Z9	Zn(2)-C6 fungal-type domain-containing protein	RHA1	100	100	45	82.4379
387_1_0000120	2	3.15628e-13	B9J08_000105	A0A1D8PTQ2	A0A2H1A2H2	Decapping enzyme complex catalytic subunit	DCP2	100	100	38	69.8143
387_2_0000591	2	4.71751e-20	B9J08_000206	A0A1D8PJC6	A0A2H1A7A7	Protein transport protein SEC23	orf19.1638	100	100	51	93.2581
387_2_0000502	1	1.15411e-10	B9J08_000270	Q59QC7	A0A2H1A7H1	Sterol uptake control protein 2	UPC2	100	100	33	60.7975
387_2_0000227	3	1.5898e-19	B9J08_000310	A0A1D8PLY0	A0A2H1A7J5	FG-nucleoporin	orf19.5040	100	100	50	91.4547
387_2_0000303	2	4.71751e-20	B9J08_000312	A0A1D8PLX4	A0A2H1A7L3	tRNA (Guanine(18)-2'-O)-methyltransferase	orf19.5038	100	100	51	93.2581
387_2_0000026	1	2.50126e-15	B9J08_000336	A0A1D8PF42	A0A2H1A7M8	Uncharacterized protein	orf19.2296	100	100	42	77.0278
387_1_0001237	2	4.71751e-20	B9J08_000492	Q5AKW2	A0A2H1A826	Myin 2	MYO2	100	100	51	93.2581
387_2_0000124	2	7.64711e-17	B9J08_000609			hypothetical protein		97.9167	97.9167	48	83.3396
387_2_0000430	1	6.0357e-18	B9J08_000709	Q5ANK5	A0A2H1A5R4	Uncharacterized protein	orf19.5896	100	100	47	86.0446
387_2_0000001	1	1.5898e-19	B9J08_000746			hypothetical protein		100	100	50	91.4547
387_3_0000257	1	2.50126e-15	B9J08_000798	Q5AFI4	A0A2H1A609	Cell-surface associated glycoprotein DFI1	DFI1	100	100	42	77.0278
387_2_0000543	2	1.21759e-07	B9J08_000828	A0A1D8PPM2	A0A2H1A640	Uncharacterized protein	orf19.3437	100	100	27	49.9773
387_2_0000510	3	1.5898e-19	B9J08_000849			hypothetical protein		100	100	50	91.4547
387_3_0000486	1	3.69256e-10	B9J08_000942	Q59VY2	A0A2H1A6F3	Methyltransferase-like protein	ABP140	100	100	32	58.9941
387_3_0000477	2	1.79843e-18	B9J08_001238	Q59TV7	A0A2H0ZZP5	Bifunctional thymidylate/uridylate kinase	orf19.1137	100	100	48	87.848
387_2_0000256	2	1.5898e-19	B9J08_001338	Q5A2A0	A0A2H1A2Q1	Proteasome regulatory particle base subunit	RPT1	100	100	50	91.4547
387_2_0000070	1	4.71751e-20	B9J08_001372	A0A1D8PM13	A0A2H1A0R2	Uncharacterized protein	orf19.1411	100	100	51	93.2581
387_2_0000292	3	4.71751e-20	B9J08_001443	A0A1D8PT36	A0A2H1A1Z0	Mhp1p	MHP1	100	100	51	93.2581
387_1_0001173	2	4.71751e-20	B9J08_001449	A0A1D8PMZ4	A0A2H1A354	Hms1p	HMS1	100	100	51	93.2581
387_2_0000348	3	2.0224e-17	B9J08_001490			hypothetical protein		100	100	46	84.2413
387_3_0000472	1	4.71751e-20	B9J08_001559	Q5AH11	A0A2H0ZXU0	Pheromone-regulated membrane protein 10	PRM10	100	100	51	93.2581
387_1_0001562	2	4.71751e-20	B9J08_001632	A0A1D8PPX7	A0A2H0ZY10	Nab3p	NAB3	100	100	51	93.2581
387_2_0000306	3	1.17166e-09	B9J08_001876	A0A1D8PKR9	A0A2H0ZYQ9	Acid phosphatase	orf19.6747	100	100	31	57.1907
387_3_0000299	1	4.71751e-20	B9J08_001936	Q59WF2	A0A2H0ZYX3	MFS domain-containing protein	orf19.2350	100	100	51	93.2581
387_2_0000491	3	3.64268e-07	B9J08_002010	Q59S78	A0A2H0ZX73	Small COPII coat GTPase SAR1	SAR1	100	100	26	48.1739
387_2_0000368	2	6.0357e-18	B9J08_002102	A0A1D8PGU1	A0A2H0ZXK8	Avt7p	AVT7	100	100	47	86.0446
387_2_0000090	2	1.15411e-10	B9J08_002107	A0A1D8PFV6	A0A2H0ZWG7	FAA	orf19.7244	100	100	33	60.7975
387_3_0000293	3	6.0357e-18	B9J08_002122	A0A1D8PRE2	A0A2H0ZR76	Nicotinamidase	PNC1	100	100	47	86.0446
387_2_0000123	2	8.29373e-15	B9J08_002220	Q59RN8	A0A2H0ZWS2	Clg1p	CLG1	100	100	41	75.2244
387_2_0000141	2	1.79843e-18	B9J08_002294	Q59W50	A0A2H0ZV03	Pre-mRNA-splicing factor CWC2	CWC2	100	100	48	87.848
387_2_0000130	2	1.10525e-11	B9J08_002396	A0A1D8PIH1	A0A2H0ZVD1	t-SNARE coiled-coil homology domain-containing protein	orf19.1386	100	100	35	64.4042
387_3_0000179	3	4.71751e-20	B9J08_002481			hypothetical protein		100	100	51	93.2581
387_2_0000529	2	5.35076e-19	B9J08_002498			hypothetical protein		100	100	49	89.6514
387_2_0000520	2	1.5898e-19	B9J08_002512	Q5AKW4	A0A2H0ZXJ8	phosphoacetylglucosamine mutase	AGM1	100	100	50	91.4547
387_1_0000948	2	4.71751e-20	B9J08_002545	Q5A6T8	A0A2H0ZVX7	White-opaque regulator 3	WOR3	100	100	51	93.2581
387_1_0003177	2	2.00594e-18	B9J08_002628	A0A1D8PJX7	A0A2H0ZK71	Zcf16p	ZCF16	98.0392	98.0392	51	88.7497
387_2_0000506	3	1.05952e-06	B9J08_002641	A0A1D8PRW2	A0A2H0ZK70	Uncharacterized protein	CAALFM_CR01090WA	100	100	25	46.3705
387_2_0000514	1	2.00594e-18	B9J08_002683	A0A1D8PRL8	A0A2H0ZQY6	Aminotran	CAALFM_CR00130CA	98.0392	98.0392	51	88.7497
387_2_0000337	2	1.22223e-14	B9J08_002711	A0A1D8PR97	A0A2H0ZKJ3	glucose-induced degradation complex subunit	orf19.5131	100	100	41	75.2244
387_2_0000437	2	1.10525e-11	B9J08_002975	A0A1D8PSH8	A0A2H0ZS25	Uncharacterized protein	CAALFM_CR03540WA	100	100	35	64.4042
387_2_0000475	2	4.71751e-20	B9J08_003080	A0A1D8PGR8	A0A2H0ZMD5	RRM domain-containing protein	orf19.5828	100	100	51	93.2581
387_3_0000437	1	1.5898e-19	B9J08_003098	Q5ANB6	A0A2H0ZS18	tRNA (Guanine-N2-)-methyltransferase	orf19.5987	100	100	50	91.4547
387_3_0000359	2	7.88284e-16	B9J08_003129			hypothetical protein		100	100	43	78.8312
387_3_0000353	3	5.1773e-06	B9J08_003135	A0A1D8PH84	A0A2H0ZS41	Uncharacterized protein	orf19.154	96.2963	96.2963	27	45.4688
387_2_0000144	2	1.79843e-18	B9J08_003315	Q59ZW2	A0A2H0ZM98	Inclusion body clearance protein IML2	IML2	100	100	48	87.848
387_2_0000356	2	4.71751e-20	B9J08_003410	Q5ADL9	A0A2H0ZSV6	Defective in cullin neddylation protein 1	DCN1	100	100	51	93.2581
387_1_0002286	2	1.79843e-18	B9J08_003452	Q5AHE2	A0A2H0ZTC9	Uga11p	UGA11	100	100	48	87.848
387_2_0000167	2	4.71751e-20	B9J08_003502	A0A1D8PRY9	A0A2H0ZUP9	Protein transport protein Sec61 subunit beta	CAALFM_CR01490CA	100	100	51	93.2581
387_3_0000483	2	1.15411e-10	B9J08_003608	A0A1D8PEB3	A0A2H0ZUZ1	Uncharacterized protein	orf19.384	100	100	33	60.7975
387_3_0000219	2	1.28501e-08	B9J08_003789	Q59PP0	A0A2H0ZNH4	DNA mismatch repair protein HSM3	HSM3	100	100	29	53.584
387_2_0000012	2	3.98679e-08	B9J08_003872	A0A1D8PRE0	A0A2H0ZVI9	SnoRNA-binding rRNA-processing protein	ENP1	100	100	28	51.7806
387_2_0000547	2	4.71751e-20	B9J08_003874	A0A1D8PRE9	A0A2H0ZNP3	Imidazole glycerol phosphate synthase hisHF	HIS7	100	100	51	93.2581
387_2_0000545	1	1.5898e-19	B9J08_003949	Q5ANJ1	A0A2H0ZNY6	Uncharacterized protein	orf19.5910	100	100	50	91.4547
387_2_0000412	2	4.71751e-20	B9J08_003963	A0A1D8PFN8	A0A2H0ZNY2	Rmp1p	RMP1	100	100	51	93.2581
387_1_0004476	2	5.35076e-19	B9J08_004019	A0A1D8PHZ9	A0A2H0ZVM5	Uncharacterized protein	orf19.2204	100	100	49	89.6514
387_2_0000588	3	5.35076e-19	B9J08_004044	Q5APD5	A0A2H0ZPC3	Uncharacterized protein	orf19.4830	100	100	49	89.6514
387_2_0000452	2	4.71751e-20	B9J08_004133	Q5A2T3	A0A2H0ZI62	Blm3p	BLM3	100	100	51	93.2581
387_2_0000354	2	4.71751e-20	B9J08_004245	Q5A888	A0A2H0ZIF8	3-keto-steroid reductase	ERG27	100	100	51	93.2581
387_3_0000212	2	1.5898e-19	B9J08_004264	A0A1D8PTJ9	A0A2H0ZJH6	Hgt14p	HGT14	100	100	50	91.4547
387_2_0000318	3	2.50126e-15	B9J08_004419	A0A1D8PL41	A0A2H0ZIX9	Ubiquitin-ubiquitin ligase	orf19.4191.1	100	100	42	77.0278
387_2_0000207	2	4.71751e-20	B9J08_004442	A0A1D8PK67	A0A2H0ZJ10	Uncharacterized protein	orf19.6970	100	100	51	93.2581
387_2_0000220	5	4.71751e-20	B9J08_004448			hypothetical protein		100	100	51	93.2581
387_2_0000377	2	3.15628e-13	B9J08_004575	A0A1D8PDN0	A0A2H0ZFW7	Uncharacterized protein	orf19.2478	100	100	38	69.8143
387_2_0000419	2	2.25847e-16	B9J08_004686			hypothetical protein		100	100	44	80.6345
387_3_0000036	2	3.98679e-08	B9J08_004697	Q5AGE5	A0A2H0ZH79	Copper transport protein 86	CTR86	100	100	28	51.7806
387_1_0004487	2	3.64268e-07	B9J08_004940	A0A1D8PCB2	A0A2H0ZC77	Nrm1p	NRM1	100	100	26	48.1739
387_2_0000277	1	1.5898e-19	B9J08_005016	A0A1D8PHC5	A0A2H0ZCH8	Uncharacterized protein	orf19.3552	100	100	50	91.4547
387_3_0000495	2	4.71751e-20	B9J08_005097	Q5AGZ0	A0A2H0ZCQ4	Iron-sulfur cluster assembly protein	ISU1	100	100	51	93.2581
387_2_0000288	1	4.71751e-20	B9J08_005102	A0A1D8PSZ5	A0A2H0ZCQ1	Uncharacterized protein	CAALFM_CR05460WA	100	100	51	93.2581
387_2_0000577	3	4.71751e-20	B9J08_005454	A0A1D8PFT4	A0A2H0ZDP3	Protein-tyrine-phosphatase	OCA6	100	100	51	93.2581
387_3_0000182	1	4.71751e-20	B9J08_005488	Q5A6P2	A0A2H0ZF31	RNA cytidine acetyltransferase	NAT10	100	100	51	93.2581

## Sheet: MMC1 CONTROL
Query	Number of HSPs	Lowest E-value	Accession (E-value)	Query ALBICANS	Accession (E-value) AURIS	Description ALB	Greatest identity %	Greatest positive %	Greatest HSP length	Greatest bit score
MMC1_1_0000382	1	2.25847e-16	B9J08_000095	A0A1D8PIE8	A0A2H1A6Z9	Zn(2)-C6 fungal-type domain-containing protein	100	100	44	80.6345
MMC1_1_0001617	2	3.69256e-10	B9J08_000310	A0A1D8PLY0	A0A2H1A7J5	FG-nucleoporin	100	100	32	58.9941
MMC1_1_0000345	1	3.64268e-07	B9J08_000501	A0A1D8PI19	A0A2H1A840	Phm7p	100	100	26	48.1739
MMC1_3_0000821	2	4.71751e-20	B9J08_000502	Q5A1Z7	A0A2H1A836	Uncharacterized protein	100	100	51	93.2581
MMC1_3_0002486	2	4.71751e-20	B9J08_000507			succinate dehydrogenase [ubiquinone] flavoprotein subunit, mitochondrial	100	100	51	93.2581
MMC1_1_0001626	3	1.5898e-19	B9J08_000622	Q5AI42	A0A2H1A5G8	Octanoyltransferase	100	100	50	91.4547
MMC1_1_0001449	3	1.5898e-19	B9J08_000709	Q5ANK5	A0A2H1A5R4	Uncharacterized protein	100	100	50	91.4547
MMC1_1_0001493	2	3.98679e-08	B9J08_000828	A0A1D8PPM2	A0A2H1A640	Uncharacterized protein	100	100	28	51.7806
MMC1_1_0001546	3	2.0224e-17	B9J08_001022	A0A1D8PRS9	A0A2H1A7F2	RWD domain-containing protein	100	100	46	84.2413
MMC1_1_0000745	2	4.71751e-20	B9J08_001119			hypothetical protein	100	100	51	93.2581
MMC1_2_0000738	2	4.71751e-20	B9J08_001283	Q5AD50	A0A2H1A2I4	DNA-directed RNA polymerase I subunit	100	100	51	93.2581
MMC1_1_0001287	4	4.71751e-20	B9J08_001338	Q5A2A0	A0A2H1A2Q1	Proteasome regulatory particle base subunit	100	100	51	93.2581
MMC1_1_0000781	2	1.05952e-06	B9J08_001376	A0A1D8PLT4	A0A2H1A1S4	Karyopherin	100	100	25	46.3705
MMC1_1_0000125	1	1.03685e-12	B9J08_001449	A0A1D8PMZ4	A0A2H1A354	Hms1p	100	100	37	68.0109
MMC1_1_0001846	1	4.71751e-20	B9J08_001484	A0A1D8PRL6	A0A2H1A258	Acetyl-CoA C-acyltransferase	100	100	51	93.2581
MMC1_1_0000713	2	2.25847e-16	B9J08_001487			hypothetical protein	100	100	44	80.6345
MMC1_1_0000118	2	6.75998e-18	B9J08_001600	Q5A7A9	A0A2H0ZXX7	Uncharacterized protein	100	100	47	86.0446
MMC1_1_0002083	3	2.87442e-16	B9J08_001602	A0A1D8PE45	A0A2H0ZYT3	Nicotinate-nucleotide pyrophosphorylase [carboxylating]	96.0784	96.0784	51	80.6345
MMC1_3_0002174	2	1.5898e-19	B9J08_001632	A0A1D8PPX7	A0A2H0ZY10	Nab3p	100	100	50	91.4547
MMC1_1_0001148	2	4.71751e-20	B9J08_001642	A0A1D8PG26	A0A2H0ZY21	Uncharacterized protein	100	100	51	93.2581
MMC1_1_0001092	1	1.5898e-19	B9J08_001679	Q59RL7	A0A2H0ZY52	Transcription factor CPH2	100	100	50	91.4547
MMC1_1_0000982	2	3.15628e-13	B9J08_001715	Q5ANN6	A0A2H0ZY80	Uridine kinase	100	100	38	69.8143
MMC1_1_0002245	1	1.5898e-19	B9J08_001918	Q5A4F3	A0A2H1A010	Adhesion and hyphal regulator 1	100	100	50	91.4547
MMC1_1_0000049	1	4.71751e-20	B9J08_001919			hypothetical protein	100	100	51	93.2581
MMC1_2_0000793	2	4.71751e-20	B9J08_001960	A0A1D8PR64	A0A2H0ZPC7	DNA polymerase	100	100	51	93.2581
MMC1_1_0000456	3	4.71751e-20	B9J08_002071	A0A1D8PTC9	A0A2H0ZX90	Uncharacterized protein	100	100	51	93.2581
MMC1_1_0001523	2	1.5898e-19	B9J08_002092	A0A1D8PKB3	A0A2H0ZXJ3	25S rRNA (Uracil2634-N3)-methyltransferase	100	100	50	91.4547
MMC1_1_0000593	3	4.71751e-20	B9J08_002122	A0A1D8PRE2	A0A2H0ZR76	Nicotinamidase	100	100	51	93.2581
MMC1_1_0002432	2	1.05952e-06	B9J08_002357			hypothetical protein	100	100	25	46.3705
MMC1_1_0002220	2	3.58214e-11	B9J08_002402			hypothetical protein	100	100	34	62.6008
MMC1_2_0001002	2	9.57482e-14	B9J08_002440	A0A1D8PU06	A0A2H0ZVK5	Tubulin-binding prefolding complex subunit	100	100	39	71.6177
MMC1_1_0001391	3	4.71751e-20	B9J08_002481			hypothetical protein	100	100	51	93.2581
MMC1_1_0000994	2	4.71751e-20	B9J08_002502	A0A1D8PFF9	A0A2H0ZXI8	E2 ubiquitin-conjugating protein	100	100	51	93.2581
MMC1_3_0000728	3	1.05952e-06	B9J08_002511	Q5AKW5	A0A2H0ZWL1	Uncharacterized protein	100	100	25	46.3705
MMC1_3_0001320	2	1.5898e-19	B9J08_002512	Q5AKW4	A0A2H0ZXJ8	phosphoacetylglucosamine mutase	100	100	50	91.4547
MMC1_1_0002318	1	4.71751e-20	B9J08_002521	A0A1D8PMM1	A0A2H0ZVU1	DNA topoisomerase 2	100	100	51	93.2581
MMC1_1_0002068	2	4.71751e-20	B9J08_002522	A0A1D8PMF0	A0A2H0ZWL4	Uncharacterized protein	100	100	51	93.2581
MMC1_1_0001515	2	2.74244e-14	B9J08_002545	Q5A6T8	A0A2H0ZVX7	White-opaque regulator 3	100	100	40	73.4211
MMC1_1_0001705	1	4.71751e-20	B9J08_002611	A0A1D8PRN8	A0A2H0ZK46	Non-specific serine/threonine protein kinase	100	100	51	93.2581
MMC1_3_0002832	3	1.5898e-19	B9J08_002617	A0A1D8PJ45	A0A2H0ZK61	Putative flavin adenine dinucleotide transporter	100	100	50	91.4547
MMC1_1_0002105	2	2.50126e-15	B9J08_002663			hypothetical protein	100	100	42	77.0278
MMC1_1_0000433	1	1.5898e-19	B9J08_002683	A0A1D8PRL8	A0A2H0ZQY6	Aminotran	100	100	50	91.4547
MMC1_1_0002081	3	4.71751e-20	B9J08_002694	A0A1D8PTZ5	A0A2H0ZL98	TENA	100	100	51	93.2581
MMC1_1_0000673	2	1.28501e-08	B9J08_002818	Q9HEW1	A0A2H0ZSR6	cAMP-dependent protein kinase regulatory subunit	100	100	29	53.584
MMC1_1_0001823	1	2.00594e-18	B9J08_002834	Q59X67	A0A2H0ZKU0	Enhanced filamentous growth protein 1	98.0392	98.0392	51	88.7497
MMC1_1_0000216	1	1.5898e-19	B9J08_002839	Q59UQ7	A0A2H0ZKU3	Solute carrier RCH1	100	100	50	91.4547
MMC1_2_0000947	2	4.71751e-20	B9J08_002854	A0A1D8PJ46	A0A2H0ZRM9	PUM-HD domain-containing protein	100	100	51	93.2581
MMC1_1_0000156	1	4.71751e-20	B9J08_002855	A0A1D8PJ01	A0A2H0ZKV9	Plasma membrane ATPase	100	100	51	93.2581
MMC1_2_0000379	4	6.76475e-17	B9J08_002882	Q5A1M1	A0A2H0ZKZ1	Tfs1p	100	100	45	82.4379
MMC1_1_0001458	2	4.71751e-20	B9J08_002959	Q59T43	A0A2H0ZL73	Uncharacterized protein	100	100	51	93.2581
MMC1_3_0000541	4	4.71751e-20	B9J08_002966	Q59ZX6	A0A2H0ZL74	U3 small nucleolar RNA-associated protein 10	100	100	51	93.2581
MMC1_2_0000664	2	2.00594e-18	B9J08_002969	A0A1D8PFT9	A0A2H0ZLC4	Rab family GTPase	98.0392	98.0392	51	88.7497
MMC1_1_0001476	2	2.95846e-06	B9J08_003002			hypothetical protein	100	100	24	44.5672
MMC1_1_0001640	3	4.71751e-20	B9J08_003099	Q5ANB7	A0A2H0ZS62	Thiamine thiazole synthase	100	100	51	93.2581
MMC1_3_0000851	3	3.64268e-07	B9J08_003103	Q59P52	A0A2H0ZMI0	phospherine aminotransferase	100	100	26	48.1739
MMC1_1_0000367	1	1.05952e-06	B9J08_003106	Q5A2T4	A0A2H0ZLM5	Uncharacterized protein	100	100	25	46.3705
MMC1_1_0000024	2	5.35076e-19	B9J08_003109			hypothetical protein	100	100	49	89.6514
MMC1_1_0000662	2	4.71751e-20	B9J08_003117	Q59LQ5	A0A2H0ZLN7	Pre-mRNA-splicing factor CWC25	100	100	51	93.2581
MMC1_1_0001091	1	3.69256e-10	B9J08_003231	Q59T80	A0A2H0ZTW0	Carnitine O-acetyltransferase	100	100	32	58.9941
MMC1_1_0002192	3	3.39277e-12	B9J08_003337			hypothetical protein	100	100	36	66.2076
MMC1_1_0001681	2	4.71751e-20	B9J08_003342	Q5AD20	A0A2H0ZM80	AMMECR1 domain-containing protein	100	100	51	93.2581
MMC1_1_0002315	2	3.98679e-08	B9J08_003391			hypothetical protein	100	100	28	51.7806
MMC1_1_0000479	2	4.71751e-20	B9J08_003396	Q5AAU3	A0A2H0ZMD1	Protein transport protein SEC31	100	100	51	93.2581
MMC1_1_0001155	1	5.54893e-19	B9J08_003408			hypothetical protein	100	100	49	89.6514
MMC1_1_0001324	2	4.71751e-20	B9J08_003410	Q5ADL9	A0A2H0ZSV6	Defective in cullin neddylation protein 1	100	100	51	93.2581
MMC1_2_0000390	1	5.35076e-19	B9J08_003480			hypothetical protein	100	100	49	89.6514
MMC1_1_0000429	1	1.5898e-19	B9J08_003487			hypothetical protein	100	100	50	91.4547
MMC1_3_0002998	2	4.71751e-20	B9J08_003488	Q5A864	A0A2H0ZMN5	Cruciform cutting endonuclease	100	100	51	93.2581
MMC1_1_0000924	2	4.71751e-20	B9J08_003606	A0A1D8PEU9	A0A2H0ZTL2	Uncharacterized protein	100	100	51	93.2581
MMC1_3_0000107	4	2.95846e-06	B9J08_003706			hypothetical protein	100	100	24	44.5672
MMC1_1_0002244	2	2.00594e-18	B9J08_003841	Q59TS3	A0A2H0ZNK6	Bta1p	98.0392	98.0392	51	88.7497
MMC1_2_0000963	1	4.71751e-20	B9J08_003845	Q5AB98	A0A2H0ZNN2	Cdc13p	100	100	51	93.2581
MMC1_1_0002186	2	1.17166e-09	B9J08_003872	A0A1D8PRE0	A0A2H0ZVI9	SnoRNA-binding rRNA-processing protein	100	100	31	57.1907
MMC1_1_0001831	2	1.5898e-19	B9J08_003874	A0A1D8PRE9	A0A2H0ZNP3	Imidazole glycerol phosphate synthase hisHF	100	100	50	91.4547
MMC1_1_0001977	2	1.5898e-19	B9J08_003935	O94150	A0A2H0ZNX5	37S Ribosomal protein S9, mitochondrial	100	100	50	91.4547
MMC1_3_0001362	1	4.71751e-20	B9J08_004135	Q5ADX8	A0A2H0ZI24	Wor4p	100	100	51	93.2581
MMC1_1_0000654	2	5.35076e-19	B9J08_004141	A0A1D8PFI0	A0A2H0ZI74	Protein YIP	100	100	49	89.6514
MMC1_2_0000300	1	4.71751e-20	B9J08_004146	A0A1D8PFL9	A0A2H0ZKB9	Ribosomal 60S subunit protein L14B	100	100	51	93.2581
MMC1_3_0002347	4	4.71751e-20	B9J08_004176			hypothetical protein	100	100	51	93.2581
MMC1_3_0001601	1	2.95846e-06	B9J08_004192	A0A1D8PI00	A0A2H0ZIA3	NAD-specific glutamate dehydrogenase	100	100	24	44.5672
MMC1_1_0001232	3	4.71751e-20	B9J08_004236	A0A1D8PQ21	A0A2H0ZIE7	Uncharacterized protein	100	100	51	93.2581
MMC1_1_0000911	2	4.71751e-20	B9J08_004245	Q5A888	A0A2H0ZIF8	3-keto-steroid reductase	100	100	51	93.2581
MMC1_1_0001326	3	4.71751e-20	B9J08_004298	Q5AK64	A0A2H0ZJR1	Glutamyl-tRNA(Gln) amidotransferase subunit A, mitochondrial	100	100	51	93.2581
MMC1_1_0001891	2	9.57482e-14	B9J08_004314				100	100	39	71.6177
MMC1_3_0000648	3	6.76475e-17	B9J08_004365	A0A1D8PNY6	A0A2H0ZIR8	Sfc1p	100	100	45	82.4379
MMC1_1_0000833	2	1.21759e-07	B9J08_004372	A0A1D8PGU4	A0A2H0ZIT5	Delta-aminolevulinic acid dehydratase	100	100	27	49.9773
MMC1_2_0000642	1	5.74711e-19	B9J08_004378	Q5A7M9	A0A2H0ZIS4	Glycerol-1-phosphatase	100	100	49	89.6514
MMC1_1_0000362	1	4.71751e-20	B9J08_004427	Q59SL4	A0A2H0ZIY4	Uncharacterized protein	100	100	51	93.2581
MMC1_3_0003148	4	1.5898e-19	B9J08_004448			hypothetical protein	100	100	50	91.4547
MMC1_2_0000423	1	6.51855e-18	B9J08_004450	Q5A3Y5	A0A2H0ZK72	4-amino-5-hydroxymethyl-2-methylpyrimidine phosphate synthase	100	100	47	86.0446
MMC1_2_0001204	2	5.74711e-19	B9J08_004458	A0A1D8PLA4	A0A2H0ZJ08	Zcf27p	100	100	49	89.6514
MMC1_2_0000696	1	1.5898e-19	B9J08_004459	A0A1D8PLB7	A0A2H0ZJ21	Acetolactate synthase regulatory subunit	100	100	50	91.4547
MMC1_3_0000322	3	3.58214e-11	B9J08_004509	A0A1D8PTZ1	A0A2H0ZFS8	Uncharacterized protein	100	100	34	62.6008
MMC1_1_0001612	2	4.71751e-20	B9J08_004514	A0A1D8PTW1	A0A2H0ZFQ4	Uncharacterized protein	100	100	51	93.2581
MMC1_1_0000198	2	4.71751e-20	B9J08_004686			hypothetical protein	100	100	51	93.2581
MMC1_1_0000474	2	4.71751e-20	B9J08_004687	Q5A6M6	A0A2H0ZH61	Coatomer subunit beta	100	100	51	93.2581
MMC1_2_0001194	2	4.71751e-20	B9J08_004711	Q5A2I3	A0A2H0ZGF4	RING-type domain-containing protein	100	100	51	93.2581
MMC1_1_0001853	3	4.71751e-20	B9J08_004839	A0A1D8PT02	A0A2H0ZHU4	Flavodoxin-like fold family protein	100	100	51	93.2581
MMC1_1_0000596	1	4.71751e-20	B9J08_004862	Q5AHB8	A0A2H0ZGS7	Chromatin modification-related protein YNG2	100	100	51	93.2581
MMC1_1_0000466	1	1.5898e-19	B9J08_004866	A0A1D8PQ17	A0A2H0ZGZ0	Pantothenate kinase	100	100	50	91.4547
MMC1_1_0001521	3	4.71751e-20	B9J08_004928	Q5AGZ8	A0A2H0ZD57	ATP-dependent 6-phosphofructokinase	100	100	51	93.2581
MMC1_3_0001970	3	4.71751e-20	B9J08_004930	Q59MU3	A0A2H0ZC67	Phenylpyruvate decarboxylase	100	100	51	93.2581
MMC1_1_0001675	1	4.71751e-20	B9J08_004940	A0A1D8PCB2	A0A2H0ZC77	Nrm1p	100	100	51	93.2581
MMC1_3_0001136	3	1.5898e-19	B9J08_004943	A0A1D8PCB9	A0A2H0ZC88	C-8 sterol isomerase	100	100	50	91.4547
MMC1_1_0002153	1	1.05952e-06	B9J08_004988			hypothetical protein	100	100	25	46.3705
MMC1_1_0000743	2	3.15628e-13	B9J08_004990	Q5A900	A0A2H0ZCD6	Ribosomal 40S subunit protein S2	100	100	38	69.8143
MMC1_1_0001992	2	1.5898e-19	B9J08_005018	P12461	A0A2H0ZCG7	Thymidylate synthase	100	100	50	91.4547
MMC1_1_0001150	2	4.71751e-20	B9J08_005019	Q59ZH1	A0A2H0ZCG2	4HBT domain-containing protein	100	100	51	93.2581
MMC1_1_0000601	2	2.95846e-06	B9J08_005217	A0A1D8PM60	A0A2H0ZER4	Uncharacterized protein	100	100	24	44.5672
MMC1_1_0000368	2	3.58214e-11	B9J08_005326	A0A1D8PGZ4	A0A2H0ZDE6	Uncharacterized protein	100	100	34	62.6008
MMC1_3_0001425	1	4.71751e-20	B9J08_005329			hypothetical protein	100	100	51	93.2581
MMC1_1_0002047	2	2.00594e-18	B9J08_005370	A0A1D8PPR9	A0A2H0ZDG4	YL1	98.0392	98.0392	51	88.7497
MMC1_1_0000698	2	2.25847e-16	B9J08_005372	Q5A4P8	A0A2H0ZDG9	Uncharacterized protein	100	100	44	80.6345

## Sheet: B8441 CASPOFUNGIN
Query	Number of HSPs	Lowest E-value	Accession (E-value)	Query ALBICANS	Accession (E-value) AURIS	Description ALB	OthernameALB	Greatest identity %	Greatest positive %	Greatest HSP length	Greatest bit score
387_CASPO3_0002023	4	4.71751e-20	B9J08_000004			Uncharacterized protein		100	100	51	93.2581
387_CASPO3_0000960	2	7.52453e-16	B9J08_000018	A0A1D8PDD2	A0A2H1A3E1	phospholipid-transporting ATPase	orf19.783	100	100	43	78.8312
387_CASPO2_0002124	2	6.76475e-17	B9J08_000033			Uncharacterized protein		100	100	45	82.4379
387_CASPO2_0002223	2	1.5898e-19	B9J08_000034	A0A1D8PKE7	A0A2H1A6U0	Oac1p	OAC1	100	100	50	91.4547
387_CASPO1_0003074	2	4.71751e-20	B9J08_000040	A0A1D8PKK5	A0A2H1A6T8	Uncharacterized protein	orf19.7406	100	100	51	93.2581
387_CASPO1_0003044	2	9.57482e-14	B9J08_000047	A0A1D8PKN1	A0A2H1A6U3	Dolichyl-diphospholigaccharide--protein glycotransferase	orf19.7426	100	100	39	71.6177
387_CASPO2_0001904	3	2.25847e-16	B9J08_000054	Q5AIA1	A0A2H1A6W0	Glucan 1,3-beta-glucosidase 2	EXG2	100	100	44	80.6345
387_CASPO3_0002727	2	4.71751e-20	B9J08_000073	Q59Q43	A0A2H1A6X6	Protein SYM1	SYM1	100	100	51	93.2581
387_CASPO1_0000695	1	5.35076e-19	B9J08_000074	Q59Q44	A0A2H1A6X9	Serine/threonine-protein phosphatase 2A 56 kDa regulatory subunit	RTS1	100	100	49	89.6514
387_CASPO1_0001253	2	4.71751e-20	B9J08_000085	A0A1D8PHN4	A0A2H1A6Y9	Uncharacterized protein	orf19.5491	100	100	51	93.2581
387_CASPO2_0000303	2	1.5898e-19	B9J08_000093	Q59YC3	A0A2H1A6Z7	Ca(2+)-binding ATP:ADP antiporter	orf19.1403	100	100	50	91.4547
387_CASPO1_0002916	1	4.71751e-20	B9J08_000095	A0A1D8PIE8	A0A2H1A6Z9	Zn(2)-C6 fungal-type domain-containing protein	RHA1	100	100	51	93.2581
387_CASPO3_0003036	3	4.71751e-20	B9J08_000105	A0A1D8PTQ2	A0A2H1A2H2	Decapping enzyme complex catalytic subunit	DCP2	100	100	51	93.2581
387_CASPO1_0002907	2	2.50126e-15	B9J08_000106	Q5A390	A0A2H1A701	Uncharacterized protein	CAALFM_CR08130WA	100	100	42	77.0278
387_CASPO1_0001722	2	1.03685e-12	B9J08_000114	Q5A340	A0A2H1A2I1	Fructose-2,6-bisphosphatase	CAALFM_CR08550WA	100	100	37	68.0109
387_CASPO3_0000087	2	4.71751e-20	B9J08_000128	A0A1D8PLB8	A0A2H1A719	Putative lipase	orf19.4678	100	100	51	93.2581
387_CASPO2_0001785	2	9.57482e-14	B9J08_000133	A0A1D8PI59	A0A2H1A733	Structural maintenance of chromomes protein	SMC2	100	100	39	71.6177
387_CASPO2_0000282	3	3.69256e-10	B9J08_000162	A0A1D8PGH5	A0A2H1A753	UV-damaged DNA-binding protein	RAD7	100	100	32	58.9941
387_CASPO2_0000546	4	4.71751e-20	B9J08_000170	A0A1D8PEK3	A0A2H1A764	Fth1p	FTH1	100	100	51	93.2581
387_CASPO2_0002833	1	4.71751e-20	B9J08_000174	Q5A362	A0A2H1A772	Cystathionine gamma-lyase	CYS3	100	100	51	93.2581
387_CASPO2_0000749	2	1.5898e-19	B9J08_000176	Q5A7S0	A0A2H1A777	Golgi transport complex subunit	orf19.5397	100	100	50	91.4547
387_CASPO3_0002979	2	4.71751e-20	B9J08_000178	Q5AJ84	A0A2H1A784	SCP2 domain-containing protein	orf19.1709	100	100	51	93.2581
387_CASPO3_0001402	2	4.71751e-20	B9J08_000183	A0A1D8PJ98	A0A2H1A776	phosphatidate phosphatase	orf19.1698	100	100	51	93.2581
387_CASPO1_0000054	1	4.71751e-20	B9J08_000189	A0A1D8PCI9	A0A2H1A779	Protein kinase	ABC1	100	100	51	93.2581
387_CASPO2_0000440	2	1.05952e-06	B9J08_000190	A0A1D8PCH1	A0A2H1A783	ArAE	orf19.3332	100	100	25	46.3705
387_CASPO2_0001779	2	3.58214e-11	B9J08_000196	A0A1D8PQA2	A0A2H1A797	Linker nucleoporin	NUP82	100	100	34	62.6008
387_CASPO3_0001526	2	1.03685e-12	B9J08_000197			Uncharacterized protein		100	100	37	68.0109
387_CASPO1_0001922	2	1.05952e-06	B9J08_000206	A0A1D8PJC6	A0A2H1A7A7	Protein transport protein SEC23	orf19.1638	100	100	25	46.3705
387_CASPO1_0000759	2	1.5898e-19	B9J08_000222	A0A1D8PQL5	A0A2H1A7C0	CDP-diacylglycerol--glycerol-3-phosphate 3-phosphatidyltransferase	L1	100	100	50	91.4547
387_CASPO2_0000516	2	2.0224e-17	B9J08_000227	A0A1D8PQL7	A0A2H1A7B6	Uncharacterized protein	orf19.7078	100	100	46	84.2413
387_CASPO1_0003000	3	4.71751e-20	B9J08_000241	A0A1D8PF03	A0A2H1A7E3	Transcription factor TFIIIC subunit	orf19.2325	100	100	51	93.2581
387_CASPO1_0002197	3	2.50126e-15	B9J08_000247	A0A1D8PEZ7	A0A2H1A2Y3	Uncharacterized protein	orf19.2318.1	100	100	42	77.0278
387_CASPO3_0002030	2	3.98679e-08	B9J08_000252	Q59WG7	A0A2H1A7F1	Protein BIG1	BIG1	100	100	28	51.7806
387_CASPO2_0002275	2	1.79843e-18	B9J08_000256	A0A1D8PEZ3	A0A2H1A8I8	Uncharacterized protein	orf19.2328	100	100	48	87.848
387_CASPO1_0002863	2	1.15411e-10	B9J08_000262	Q59QB4	A0A2H1A7G1	Vacuolar calcium ion transporter	VCX1	100	100	33	60.7975
387_CASPO2_0001523	2	1.79843e-18	B9J08_000272	Q59QC5	A0A2H1A7H3	Clathrin-associated protein AP-3 complex component APS3	APS3	100	100	48	87.848
387_CASPO2_0002661	3	3.64268e-07	B9J08_000284	A0A1D8PSU4	A0A2H1A2Z2	Dit1p	DIT1	100	100	26	48.1739
387_CASPO1_0003189	3	3.39277e-12	B9J08_000294	Q59QC2	A0A2H1A2Z8	Chromatin modification-related protein EAF6	EAF6	100	100	36	66.2076
387_CASPO3_0000114	3	3.98679e-08	B9J08_000296	A0A1D8PM29	A0A2H1A8E6	Exocyst complex component SEC15	SEC15	100	100	28	51.7806
387_CASPO2_0000792	3	4.71751e-20	B9J08_000298	Q59P95	A0A2H1A7I5	Ureidoglycolate hydrolase	orf19.1421	100	100	51	93.2581
387_CASPO2_0001419	2	4.71751e-20	B9J08_000303	A0A1D8PLX6	A0A2H1A482	UBX domain-containing protein	orf19.1595	100	100	51	93.2581
387_CASPO1_0001104	3	1.5898e-19	B9J08_000310	A0A1D8PLY0	A0A2H1A7J5	FG-nucleoporin	orf19.5040	100	100	50	91.4547
387_CASPO1_0000814	2	4.71751e-20	B9J08_000312	A0A1D8PLX4	A0A2H1A7L3	tRNA (Guanine(18)-2'-O)-methyltransferase	orf19.5038	100	100	51	93.2581
387_CASPO3_0002336	2	4.71751e-20	B9J08_000313	A0A1D8PLX5	A0A2H1A7K8	Hrq2p	HRQ2	100	100	51	93.2581
387_CASPO3_0000074	2	4.71751e-20	B9J08_000316	A0A1D8PEP2	A0A2H1A7J8	Uncharacterized protein	orf19.4828	100	100	51	93.2581
387_CASPO1_0001764	5	4.71751e-20	B9J08_000326	A0A1D8PEF0	A0A2H1A7L6	Protoporphyrinogen oxidase	HEM14	100	100	51	93.2581
387_CASPO1_0003363	1	6.0357e-18	B9J08_000336	A0A1D8PF42	A0A2H1A7M8	Uncharacterized protein	orf19.2296	100	100	47	86.0446
387_CASPO1_0003092	2	4.71751e-20	B9J08_000342	A0A1D8PED5	A0A2H1A7M9	Ymc2p	YMC2	100	100	51	93.2581
387_CASPO2_0001360	2	4.71751e-20	B9J08_000346	A0A1D8PSC5	A0A2H1A7N8	Ribosomal 60S subunit protein L28	RPL28	100	100	51	93.2581
387_CASPO1_0000254	2	4.71751e-20	B9J08_000348			Uncharacterized protein		100	100	51	93.2581
387_CASPO3_0002792	3	4.71751e-20	B9J08_000361			Uncharacterized protein		100	100	51	93.2581
387_CASPO3_0001634	3	4.71751e-20	B9J08_000366	A0A1D8PS74	A0A2H1A7Q8	Uncharacterized protein	CAALFM_CR02380CA	100	100	51	93.2581
387_CASPO3_0000144	2	3.69256e-10	B9J08_000368	A0A1D8PJQ4	A0A2H1A366	MFS domain-containing protein	orf19.341	100	100	32	58.9941
387_CASPO1_0001323	2	4.71751e-20	B9J08_000374	A0A1D8PK79	A0A2H1A7R4	Smi1bp	SMI1B	100	100	51	93.2581
387_CASPO3_0000378	2	1.17166e-09	B9J08_000388	Q5ACU9	A0A2H1A7S5	Transcription factor	NDT80	100	100	31	57.1907
387_CASPO3_0000076	1	3.69256e-10	B9J08_000403			Uncharacterized protein		100	100	32	58.9941
387_CASPO3_0003045	3	2.50126e-15	B9J08_000410	Q5AEM5	A0A2H1A7U8	Oxidation resistance protein 1	OXR1	100	100	42	77.0278
387_CASPO2_0002374	3	4.71751e-20	B9J08_000414	A0A1D8PJJ7	A0A2H1A7V3	Zcf1p	ZCF1	100	100	51	93.2581
387_CASPO3_0001520	2	4.71751e-20	B9J08_000415	A0A1D8PJH3	A0A2H1A7W2	Dolichol kinase	orf19.261	100	100	51	93.2581
387_CASPO2_0002768	2	4.98204e-08	B9J08_000430	Q5A1V3	A0A2H1A4K1	ADP-Ribose 1''-phosphate phosphatase	POA1	96.7742	96.7742	31	52.6823
387_CASPO1_0001514	2	1.28501e-08	B9J08_000433	A0A1D8PMZ8	A0A2H1A8U4	S-adenylmethionine decarboxylase proenzyme	S2	100	100	29	53.584
387_CASPO1_0003274	1	4.71751e-20	B9J08_000445	Q5AEF0	A0A2H1A7X0	Putative transferase CAF17, mitochondrial	CAF17	100	100	51	93.2581
387_CASPO3_0000843	2	4.71751e-20	B9J08_000446	Q59MQ8	A0A2H1A7Y5	Carnitine O-acetyltransferase	CTN3	100	100	51	93.2581
387_CASPO1_0001011	1	4.71751e-20	B9J08_000456	A0A1D8PNR0	A0A2H1A975	Uncharacterized protein	orf19.6675	100	100	51	93.2581
387_CASPO1_0003286	3	4.71751e-20	B9J08_000465	A0A1D8PTK1	A0A2H1A8X8	Chorismate synthase	ARO2	100	100	51	93.2581
387_CASPO3_0000922	2	1.5898e-19	B9J08_000468	Q59RR0	A0A2H1A805	Cell wall transcription factor ACE2	ACE2	100	100	50	91.4547
387_CASPO1_0002070	1	1.79843e-18	B9J08_000474	A0A1D8PTE0	A0A2H1A810	1-phosphatidylInositol 4-kinase	STT4	100	100	48	87.848
387_CASPO2_0001376	2	4.71751e-20	B9J08_000480	Q59WG3	A0A2H1A815	AAA family ATPase	CDC48	100	100	51	93.2581
387_CASPO3_0002553	2	4.71751e-20	B9J08_000486	A0A1D8PFR4	A0A2H1A3H0	Actin	ACT1	100	100	51	93.2581
387_CASPO1_0002538	2	4.71751e-20	B9J08_000490			Uncharacterized protein		100	100	51	93.2581
387_CASPO1_0000733	1	3.39277e-12	B9J08_000491	Q5AKX8	A0A2H1A828	Cyb2p	CYB2	100	100	36	66.2076
387_CASPO3_0002781	2	4.71751e-20	B9J08_000492	Q5AKW2	A0A2H1A826	Myin 2	MYO2	100	100	51	93.2581
387_CASPO3_0000573	2	1.79843e-18	B9J08_000496	Q59VZ3	A0A2H1A827	Set6p	2006-09-01	100	100	48	87.848
387_CASPO1_0001479	2	4.71751e-20	B9J08_000499	A0A1D8PID6	A0A2H1A823	Spo11p	SPO11	100	100	51	93.2581
387_CASPO2_0000307	2	1.5898e-19	B9J08_000500	A0A1D8PID0	A0A2H1A834	Uncharacterized protein	orf19.3586	100	100	50	91.4547
387_CASPO2_0002278	3	4.71751e-20	B9J08_000502	Q5A1Z7	A0A2H1A836	Uncharacterized protein	CAALFM_CR02880WA	100	100	51	93.2581
387_CASPO2_0000975	2	4.71751e-20	B9J08_000507			Uncharacterized protein		100	100	51	93.2581
387_CASPO1_0001096	1	1.5898e-19	B9J08_000508	A0A1D8PDD9	A0A2H1A5Z9	Protein kinase domain-containing protein	orf19.764	100	100	50	91.4547
387_CASPO1_0003070	1	4.71751e-20	B9J08_000509	Q5ABD3	A0A2H1A629	Asm3p	ASM3	100	100	51	93.2581
387_CASPO2_0000685	2	4.71751e-20	B9J08_000516	A0A1D8PPD3	A0A2H1A552	Carboxylic ester hydrolase	orf19.4210	100	100	51	93.2581
387_CASPO3_0000169	4	2.0224e-17	B9J08_000517			Uncharacterized protein		100	100	46	84.2413
387_CASPO1_0002992	3	1.5898e-19	B9J08_000519	A0A1D8PPC1	A0A2H1A639	Dolichol phosphate-mannose biynthesis regulatory protein	DPM2	100	100	50	91.4547
387_CASPO3_0000067	2	3.50176e-15	B9J08_000521	A0A1D8PPC2	A0A2H1A539	Uncharacterized protein	orf19.1202	100	100	42	77.0278
387_CASPO1_0002336	3	1.03685e-12	B9J08_000526			Uncharacterized protein		100	100	37	68.0109
387_CASPO2_0002541	16	2.95846e-06	B9J08_000527	A0A1D8PNJ4	A0A2H1A3I7	Uncharacterized protein	orf19.4307	100	100	24	44.5672
387_CASPO1_0000578	3	4.07132e-12	B9J08_000533	A0A1D8PU74	A0A2H1A517	Transcriptional regulator	SPT3	97.4359	97.4359	39	67.1093
387_CASPO2_0001756	2	4.71751e-20	B9J08_000536	A0A1D8PU79	A0A2H1A574	Uncharacterized protein	CAALFM_CR10420WA	100	100	51	93.2581
387_CASPO2_0002839	2	1.5898e-19	B9J08_000548	Q59S85	A0A2H1A645	Mitochondrial inner membrane magnesium transporter LPE10	L10	100	100	50	91.4547
387_CASPO3_0000638	2	4.71751e-20	B9J08_000556	A0A1D8PPZ5	A0A2H1A596	Uncharacterized protein	orf19.5534	100	100	51	93.2581
387_CASPO2_0002217	3	4.71751e-20	B9J08_000599	A0A1D8PDS6	A0A2H1A5D2	Uncharacterized protein	orf19.6271	100	100	51	93.2581
387_CASPO2_0002019	2	4.71751e-20	B9J08_000601	A0A1D8PDT2	A0A2H1A6C6	Uncharacterized protein	orf19.6268	100	100	51	93.2581
387_CASPO1_0000280	2	4.71751e-20	B9J08_000608	Q5AAP7	A0A2H1A5F0	DUF2012 domain-containing protein	orf19.6264	100	100	51	93.2581
387_CASPO1_0000173	2	1.5898e-19	B9J08_000611			Uncharacterized protein		100	100	50	91.4547
387_CASPO1_0002491	1	4.71751e-20	B9J08_000613	A0A1D8PDU9	A0A2H1A5E4	Glutamate synthase (NADH)	GLT1	100	100	51	93.2581
387_CASPO3_0003016	3	1.79843e-18	B9J08_000618	A0A1D8PCZ2	A0A2H1A3S6	Uncharacterized protein	orf19.3007.2	100	100	48	87.848
387_CASPO3_0001407	2	4.71751e-20	B9J08_000620	A0A1D8PD53	A0A2H1A6B8	FHA domain-containing protein	orf19.4471	100	100	51	93.2581
387_CASPO1_0001329	3	4.71751e-20	B9J08_000622	Q5AI42	A0A2H1A5G8	Octanoyltransferase	orf19.3010	100	100	51	93.2581
387_CASPO3_0001867	3	1.5898e-19	B9J08_000624	A0A1D8PD49	A0A2H1A541	Uncharacterized protein	orf19.4470	100	100	50	91.4547
387_CASPO3_0002357	3	3.98679e-08	B9J08_000628	A0A1D8PMS8	A0A2H1A5H1	Sister chromatid cohesion protein	orf19.3080	100	100	28	51.7806
387_CASPO1_0000419	2	4.71751e-20	B9J08_000631	A0A1D8PMS7	A0A2H1A6G2	Exocyst subunit	SEC10	100	100	51	93.2581
387_CASPO3_0002208	3	4.71751e-20	B9J08_000634	Q5A108	A0A2H1A548	Uncharacterized protein	orf19.3088	100	100	51	93.2581
387_CASPO3_0002653	5	4.71751e-20	B9J08_000648	A0A1D8PKL0	A0A2H1A5J7	Peptidyl-prolyl cis-trans isomerase (Fragment)	CYP5	100	100	51	93.2581
387_CASPO3_0002780	2	4.71751e-20	B9J08_000657	A0A1D8PT53	A0A2H1A5I2	Putative ATP-dependent permease	ADP1	100	100	51	93.2581
387_CASPO1_0001566	2	1.8676e-18	B9J08_000663			Uncharacterized protein		100	100	48	87.848
387_CASPO1_0000766	2	4.71751e-20	B9J08_000673	Q59MK3	A0A2H1A6K5	rRNA-processing protein	orf19.3220	100	100	51	93.2581
387_CASPO3_0000413	49	4.71751e-20	B9J08_000675			Uncharacterized protein		100	100	51	93.2581
387_CASPO1_0001238	2	4.71751e-20	B9J08_000676			Uncharacterized protein		100	100	51	93.2581
387_CASPO3_0000437	1	4.71751e-20	B9J08_000677	A0A1D8PMP4	A0A2H1A577	Arr3p	ARR3	100	100	51	93.2581
387_CASPO3_0002240	3	4.71751e-20	B9J08_000680	A0A1D8PR66	A0A2H1A5M5	E3 ubiquitin-protein ligase	orf19.5175	100	100	51	93.2581
387_CASPO1_0001276	2	4.71751e-20	B9J08_000682	A0A1D8PID4	A0A2H1A3Z2	Hydroxyacylglutathione hydrolase	GLO2	100	100	51	93.2581
387_CASPO3_0000128	2	4.71751e-20	B9J08_000693	A0A1D8PRR9	A0A2H1A443	Exportin	CRM1	100	100	51	93.2581
387_CASPO1_0001212	1	1.5898e-19	B9J08_000694	P83778	A0A2H1A5P2	Malate dehydrogenase, cytoplasmic	MDH1	100	100	50	91.4547
387_CASPO1_0000138	2	1.5898e-19	B9J08_000707	A0A1D8PD40	A0A2H1A5A0	Uncharacterized protein	orf19.4465	100	100	50	91.4547
387_CASPO2_0001234	2	4.71751e-20	B9J08_000717	A0A1D8PQS3	A0A2H1A5A8	Uncharacterized protein	orf19.7006	100	100	51	93.2581
387_CASPO2_0001842	2	4.71751e-20	B9J08_000719	A0A1D8PQS6	A0A2H1A5S3	5'-(N(7)-methyl 5'-triphosphoguanine)-(mRNA) diphosphatase	orf19.6901	100	100	51	93.2581
387_CASPO3_0002909	1	4.71751e-20	B9J08_000720	Q59S50	A0A2H1A5R7	ATP-dependent RNA helicase DBP7	DBP7	100	100	51	93.2581
387_CASPO2_0000425	2	4.71751e-20	B9J08_000746			Uncharacterized protein		100	100	51	93.2581
387_CASPO1_0000986	3	4.71751e-20	B9J08_000747	A0A1D8PRQ4	A0A2H1A5U9	Uncharacterized protein	CAALFM_CR00430CA	100	100	51	93.2581
387_CASPO2_0002379	2	1.05952e-06	B9J08_000756	A0A1D8PJM4	A0A2H1A6T6	Allantoin permease	DAL4	100	100	25	46.3705
387_CASPO1_0001668	1	4.71751e-20	B9J08_000764	Q5AMP4	A0A2H1A5V9	Malate dehydrogenase	MDH1-1	100	100	51	93.2581
387_CASPO1_0002222	2	3.15628e-13	B9J08_000769	A0A1D8PLA6	A0A2H1A5W2	Uncharacterized protein	orf19.4658	100	100	38	69.8143
387_CASPO2_0000571	2	4.71751e-20	B9J08_000770	Q9HFX3	A0A2H1A5W5	Putative RNA splicing factor	2SV	100	100	51	93.2581
387_CASPO2_0001710	2	4.71751e-20	B9J08_000772	A0A1D8PL95	A0A2H1A5Z3	Rlm1p	RLM1	100	100	51	93.2581
387_CASPO1_0003405	1	4.71751e-20	B9J08_000773	A0A1D8PNM2	A0A2H1A5Y7	Protein transport protein sec16	orf19.4346	100	100	51	93.2581
387_CASPO3_0001135	1	4.71751e-20	B9J08_000798	Q5AFI4	A0A2H1A609	Cell-surface associated glycoprotein DFI1	DFI1	100	100	51	93.2581
387_CASPO1_0003322	3	4.71751e-20	B9J08_000817			Uncharacterized protein		100	100	51	93.2581
387_CASPO1_0002845	2	4.71751e-20	B9J08_000819	A0A1D8PEB4	A0A2H1A616	Gcr3p	GCR3	100	100	51	93.2581
387_CASPO1_0002176	3	5.35076e-19	B9J08_000835			Uncharacterized protein		100	100	49	89.6514
387_CASPO1_0000880	2	4.71751e-20	B9J08_000841	A0A1D8PQE9	A0A2H1A635	PH domain-containing protein	orf19.2129	100	100	51	93.2581
387_CASPO3_0001949	2	1.28883e-09	B9J08_000844			Uncharacterized protein		100	100	31	57.1907
387_CASPO1_0003290	3	4.71751e-20	B9J08_000849			Uncharacterized protein		100	100	51	93.2581
387_CASPO1_0001112	2	4.71751e-20	B9J08_000856	Q5A5E0	A0A2H1A674	Dihydrofolate reductase	DFR1	100	100	51	93.2581
387_CASPO2_0001676	1	4.71751e-20	B9J08_000857	A0A1D8PMG3	A0A2H1A658	Pps1p	PPS1	100	100	51	93.2581
387_CASPO3_0001242	1	4.71751e-20	B9J08_000863	A0A1D8PH55	A0A2H1A651	4-aminobutyrate transaminase	UGA1	100	100	51	93.2581
387_CASPO3_0001392	1	4.71751e-20	B9J08_000896			Uncharacterized protein		100	100	51	93.2581
387_CASPO2_0000388	2	4.71751e-20	B9J08_000897	A0A1D8PQI0	A0A2H1A6B3	ANK	orf19.7109	100	100	51	93.2581
387_CASPO2_0000188	3	4.71751e-20	B9J08_000898	A0A1D8PQJ6	A0A2H1A696	tRNA-specific adenine deaminase	orf19.7110	100	100	51	93.2581
387_CASPO1_0000583	2	4.71751e-20	B9J08_000902	A0A1D8PK74	A0A2H1A6B4	Tea1p	TEA1	100	100	51	93.2581
387_CASPO1_0003127	3	3.98679e-08	B9J08_000909			Uncharacterized protein		100	100	28	51.7806
387_CASPO1_0000402	2	4.71751e-20	B9J08_000919	Q5A1A9	A0A2H1A6C2	Predicted GPI-anchored protein 43	PGA43	100	100	51	93.2581
387_CASPO2_0002737	1	4.71751e-20	B9J08_000922	A0A1D8PRP3	A0A2H1A6D3	Mms22p	MMS22	100	100	51	93.2581
387_CASPO2_0002056	1	4.71751e-20	B9J08_000938	Q5A8J5	A0A2H1A5R8	glucose-inactivated glycerol proton symporter	HGT10	100	100	51	93.2581
387_CASPO1_0001682	1	4.71751e-20	B9J08_000942	Q59VY2	A0A2H1A6F3	Methyltransferase-like protein	ABP140	100	100	51	93.2581
387_CASPO1_0001589	2	4.71751e-20	B9J08_000958			Uncharacterized protein		100	100	51	93.2581
387_CASPO2_0001600	2	1.5898e-19	B9J08_000961	A0A1D8PCQ2	A0A2H1A790	Uncharacterized protein	orf19.2926	100	100	50	91.4547
387_CASPO2_0001978	2	4.71751e-20	B9J08_000980	A0A1D8PS79	A0A2H1A6I6	Isocitrate dehydrogenase [NADP]	IDP2	100	100	51	93.2581
387_CASPO1_0003224	2	4.71751e-20	B9J08_000984	P0CY24	A0A2H1A6H9	Serine/threonine-protein kinase CST20	CST20	100	100	51	93.2581
387_CASPO1_0000017	3	1.21759e-07	B9J08_000986			Uncharacterized protein		100	100	27	49.9773
387_CASPO3_0002597	2	4.71751e-20	B9J08_000995	A0A1D8PLL2	A0A2H1A4Z1	Sulfate permease	SUL2	100	100	51	93.2581
387_CASPO1_0000761	2	1.5898e-19	B9J08_001003	Q5AJA6	A0A2H1A7I2	FGGY	orf19.1686	100	100	50	91.4547
387_CASPO1_0000410	1	2.50126e-15	B9J08_001011			Uncharacterized protein		100	100	42	77.0278
387_CASPO2_0001550	2	4.71751e-20	B9J08_001021	Q5A857	A0A2H1A6M4	TPR	CAALFM_CR00830WA	100	100	51	93.2581
387_CASPO1_0002503	4	4.71751e-20	B9J08_001023	Q5A853	A0A2H1A7K1	Uncharacterized protein	CAALFM_CR00810WA	100	100	51	93.2581
387_CASPO1_0000529	2	4.71751e-20	B9J08_001027	Q5AH76	A0A2H1A6L3	C2 NT-type domain-containing protein	orf19.6457	100	100	51	93.2581
387_CASPO3_0001848	3	4.71751e-20	B9J08_001030	A0A1D8PR61	A0A2H1A6M2	Foie-gras	orf19.6453	100	100	51	93.2581
387_CASPO1_0001371	1	4.71751e-20	B9J08_001042	A0A1D8PTD9	A0A2H1A7H2	Dsl1p	DSL1	100	100	51	93.2581
387_CASPO2_0001750	3	3.69256e-10	B9J08_001047	Q5A8Y7	A0A2H1A524	DNA-directed RNA polymerase II subunit	RPB7	100	100	32	58.9941
387_CASPO3_0001720	1	4.71751e-20	B9J08_001048	A0A1D8PCK0	A0A2H1A6Q6	SUMO ligase	SIZ1	100	100	51	93.2581
387_CASPO2_0002870	2	4.71751e-20	B9J08_001050			Uncharacterized protein		100	100	51	93.2581
387_CASPO1_0002838	3	4.71751e-20	B9J08_001073	A0A1D8PPW9	A0A2H1A0T5	Aminomethyltransferase	GCV1	100	100	51	93.2581
387_CASPO2_0002145	2	1.5898e-19	B9J08_001091	A0A1D8PNI0	A0A2H1A0W8	SNAP receptor	P12	100	100	50	91.4547
387_CASPO3_0000379	3	1.5898e-19	B9J08_001098	A0A1D8PJL8	A0A2H1A0W6	Purine nucleide phosphorylase	PNP1	100	100	50	91.4547
387_CASPO1_0002198	3	4.71751e-20	B9J08_001099	Q5AEF2	A0A2H1A035	Protein transport protein SEC13	SEC13	100	100	51	93.2581
387_CASPO1_0002674	2	4.71751e-20	B9J08_001101	A0A1D8PJL2	A0A2H1A0Y3	Uncharacterized protein	orf19.314	100	100	51	93.2581
387_CASPO3_0001184	3	4.71751e-20	B9J08_001107	Q59UY7	A0A2H1A102	Transcriptional regulatory protein SEF1	SEF1	100	100	51	93.2581
387_CASPO1_0002406	3	3.64268e-07	B9J08_001116	A0A1D8PPI4	A0A2H1A0Z0	Lipase	orf19.100	100	100	26	48.1739
387_CASPO2_0001387	2	4.71751e-20	B9J08_001120	Q5AQ33	A0A2H1A003	Heat shock transcription factor	CTA8	100	100	51	93.2581
387_CASPO3_0000544	1	4.71751e-20	B9J08_001121	Q5AFK0	A0A2H1A105	Metal-binding activator 1	MAC1	100	100	51	93.2581
387_CASPO2_0001979	2	3.68056e-09	B9J08_001122	Q5A8K2	A0A2H1A0Z8	Alanine--tRNA ligase	ALA1	100	100	30	55.3874
387_CASPO1_0001254	2	4.71751e-20	B9J08_001130	A0A1D8PHZ6	A0A2H1A205	Pds5p	PDS5	100	100	51	93.2581
387_CASPO2_0000515	2	3.15628e-13	B9J08_001138	A0A1D8PHX3	A0A2H0ZZY1	Serine/threonine-protein kinase TOR	TOR1	100	100	38	69.8143
387_CASPO3_0000752	2	2.87442e-16	B9J08_001144	Q59U73	A0A2H1A115	Mediator of RNA polymerase II transcription subunit 4	MED4	100	100	44	80.6345
387_CASPO2_0002178	3	4.71751e-20	B9J08_001145	A0A1D8PHW7	A0A2H1A163	G-patch domain-containing protein	orf19.1877	100	100	51	93.2581
387_CASPO2_0002192	3	1.10525e-11	B9J08_001147	A0A1D8PI37	A0A2H1A145	Uncharacterized protein	orf19.1873	100	100	35	64.4042
387_CASPO3_0000316	1	3.69256e-10	B9J08_001152	A0A1D8PHX5	A0A2H1A132	Uncharacterized protein	orf19.1864	100	100	32	58.9941
387_CASPO3_0001409	30	4.71751e-20	B9J08_001155			Uncharacterized protein		100	100	52	93.2581
387_CASPO1_0001327	12	4.71751e-20	B9J08_001158	A0A1D8PQL9	A0A2H1A156	mRNA-processing endoribonuclease	orf19.7059	100	100	51	93.2581
387_CASPO2_0001872	2	4.71751e-20	B9J08_001166	A0A1D8PHF1	A0A2H0ZZW3	U1 snRNP complex subunit	orf19.6866	100	100	51	93.2581
387_CASPO2_0000004	2	4.71751e-20	B9J08_001169	Q59T45	A0A2H1A143	Putative amidotransferase	orf19.6872	100	100	51	93.2581
387_CASPO1_0000227	2	4.71751e-20	B9J08_001172	A0A1D8PS32	A0A2H1A162	Uncharacterized protein	CAALFM_CR01820WA	100	100	51	93.2581
387_CASPO3_0000022	2	4.71751e-20	B9J08_001173	Q5A985	A0A2H1A153	NAD-dependent protein deacetylase HST2	HST2	100	100	51	93.2581
387_CASPO1_0002814	2	5.35076e-19	B9J08_001182	A0A1D8PGM5	A0A2H1A174	GLOBIN domain-containing protein	orf19.1541	100	100	49	89.6514
387_CASPO3_0002925	2	3.15628e-13	B9J08_001189			Uncharacterized protein		100	100	38	69.8143
387_CASPO1_0001064	2	8.29373e-15	B9J08_001190	Q5ALP7	A0A2H0ZZV6	RNA polymerase specificity factor	orf19.1528	100	100	41	75.2244
387_CASPO1_0000485	4	4.71751e-20	B9J08_001199	Q5AEH6	A0A2H1A175	Uncharacterized protein	orf19.284	100	100	51	93.2581
387_CASPO1_0002568	3	4.71751e-20	B9J08_001217	Q59X24	A0A2H0ZZR7	Exopolyphosphatase	orf19.4107	100	100	51	93.2581
387_CASPO1_0001573	2	1.5898e-19	B9J08_001220	Q59X26	A0A2H1A197	Chromome segregation in meiis protein 3	CSM3	100	100	50	91.4547
387_CASPO1_0001569	2	4.71751e-20	B9J08_001221	Q59X27	A0A2H1A256	GAF domain-containing protein	orf19.4104	100	100	51	93.2581
387_CASPO2_0002493	3	1.05952e-06	B9J08_001225	Q5ADN6	A0A2H1A1A2	SPX domain-containing protein	orf19.6805	100	100	25	46.3705
387_CASPO2_0000134	2	3.68056e-09	B9J08_001226			Uncharacterized protein		100	100	30	55.3874
387_CASPO2_0000770	2	1.5898e-19	B9J08_001238	Q59TV7	A0A2H0ZZP5	Bifunctional thymidylate/uridylate kinase	orf19.1137	100	100	50	91.4547
387_CASPO3_0001595	3	1.5898e-19	B9J08_001243	Q9P975	A0A2H1A2C2	Eukaryotic translation initiation factor 4E	TIF45	100	100	50	91.4547
387_CASPO3_0002736	1	1.5898e-19	B9J08_001245			Uncharacterized protein		100	100	50	91.4547
387_CASPO1_0001959	3	1.5898e-19	B9J08_001246	A0A1D8PU96	A0A2H1A1C5	DNA replication complex GINS protein SLD5	SLD5	100	100	50	91.4547
387_CASPO1_0002683	2	2.25847e-16	B9J08_001248	A0A1D8PU88	A0A2H1A1I1	Kleisin alpha	MCD1	100	100	44	80.6345
387_CASPO2_0002809	2	9.57482e-14	B9J08_001256	A0A1D8PUA6	A0A2H1A1D4	DNA-directed RNA polymerase subunit	RPO21	100	100	39	71.6177
387_CASPO2_0000602	2	1.5898e-19	B9J08_001258	A0A1D8PU93	A0A2H0ZZN1	Replication factor C subunit 4	RFC4	100	100	50	91.4547
387_CASPO1_0003188	4	2.25847e-16	B9J08_001262			Uncharacterized protein		100	100	44	80.6345
387_CASPO2_0000214	2	1.5898e-19	B9J08_001268			Uncharacterized protein		100	100	50	91.4547
387_CASPO1_0000700	1	4.71751e-20	B9J08_001274	Q5AB80	A0A2H0ZZQ3	Kel1p	KEL1	100	100	51	93.2581
387_CASPO3_0000219	2	1.5898e-19	B9J08_001289	Q5AD13	A0A2H1A0Y0	Filamentous growth regulator 15	FGR15	100	100	50	91.4547
387_CASPO2_0001585	1	4.71751e-20	B9J08_001294			Uncharacterized protein		100	100	51	93.2581
387_CASPO2_0002161	2	4.71751e-20	B9J08_001296	Q5A4W7	A0A2H1A1I0	Fatty acid synthase subunit beta	FAS1	100	100	51	93.2581
387_CASPO1_0001935	2	1.5898e-19	B9J08_001299	Q5A4X6	A0A2H1A1J8	SRR1 domain-containing protein	orf19.970	100	100	50	91.4547
387_CASPO1_0002284	1	4.71751e-20	B9J08_001301	Q5A4X3	A0A2H1A1J6	Glucan 1\3-alpha-glucosidase ROT2	ROT2	100	100	51	93.2581
387_CASPO1_0000810	3	4.71751e-20	B9J08_001304	Q5A4Y0	A0A2H1A1J9	tRNA-dihydrouridine synthase	DUS4	100	100	51	93.2581
387_CASPO2_0002135	2	5.35076e-19	B9J08_001306	Q5A4Y4	A0A2H1A1J1	Uncharacterized protein	orf19.962	100	100	49	89.6514
387_CASPO1_0002343	1	4.71751e-20	B9J08_001307	Q5A4Z0	A0A2H1A1I6	Uncharacterized protein	orf19.956	100	100	51	93.2581
387_CASPO2_0001317	2	1.5898e-19	B9J08_001309	Q5A4Z2	A0A2H1A1K3	Uncharacterized protein	orf19.954	100	100	50	91.4547
387_CASPO2_0000506	2	1.5898e-19	B9J08_001321	A0A1D8PJR1	A0A2H1A1M9	Uso5p	USO5	100	100	50	91.4547
387_CASPO3_0002226	2	1.21759e-07	B9J08_001324	Q5AED0	A0A2H0ZZF7	Glyco	orf19.338	100	100	27	49.9773
387_CASPO3_0000924	3	1.5898e-19	B9J08_001329	Q59YJ9	A0A2H0ZZG5	mRNA-binding translational activator	GIS2	100	100	50	91.4547
387_CASPO1_0001043	2	1.5898e-19	B9J08_001338	Q5A2A0	A0A2H1A2Q1	Proteasome regulatory particle base subunit	RPT1	100	100	50	91.4547
387_CASPO3_0000121	3	1.5898e-19	B9J08_001341			Uncharacterized protein		100	100	50	91.4547
387_CASPO1_0001223	2	6.0357e-18	B9J08_001352	A0A1D8PF18	A0A2H1A1P3	Peroxin/Ferlin domain-containing protein	orf19.2313	100	100	47	86.0446
387_CASPO2_0002150	2	6.76475e-17	B9J08_001354	O43133	A0A2H1A1Q9	TATA-box-binding protein	TBP1	100	100	45	82.4379
387_CASPO2_0000924	2	4.71751e-20	B9J08_001358	O43101	A0A2H1A2T0	H/ACA ribonucleoprotein complex subunit CBF5	CBF5	100	100	51	93.2581
387_CASPO1_0001800	1	4.71751e-20	B9J08_001372	A0A1D8PM13	A0A2H1A0R2	Uncharacterized protein	orf19.1411	100	100	51	93.2581
387_CASPO2_0000210	2	4.71751e-20	B9J08_001373	Q59PA6	A0A2H1A0J9	Vac7p	VAC7	100	100	51	93.2581
387_CASPO3_0000697	2	4.71751e-20	B9J08_001376	A0A1D8PLT4	A0A2H1A1S4	Karyopherin	MSN5	100	100	51	93.2581
387_CASPO1_0003199	3	4.71751e-20	B9J08_001401	Q5AMR0	A0A2H1A1U7	Hgh1p	HGH1	100	100	51	93.2581
387_CASPO1_0000482	3	1.5898e-19	B9J08_001406	A0A1D8PLK1	A0A2H1A1W9	Proteasome core particle subunit beta 6	orf19.2755	100	100	50	91.4547
387_CASPO3_0000632	2	4.71751e-20	B9J08_001409			Uncharacterized protein		100	100	51	93.2581
387_CASPO1_0001702	2	1.03685e-12	B9J08_001415	Q5AFB1	A0A2H1A1X2	E3 ubiquitin-protein ligase	orf19.2697	100	100	37	68.0109
387_CASPO1_0001703	3	1.5898e-19	B9J08_001422	P0CH67	A0A2H0ZZ73	Lipoyl synthase, mitochondrial	LAB5	100	100	50	91.4547
387_CASPO2_0002662	2	4.71751e-20	B9J08_001424	A0A1D8PLJ2	A0A2H1A1Z8	Bem3p	BEM3	100	100	51	93.2581
387_CASPO3_0002093	1	3.15628e-13	B9J08_001427	A0A1D8PRF5	A0A2H1A1X5	Sla2p	SLA2	100	100	38	69.8143
387_CASPO1_0002191	2	1.21759e-07	B9J08_001429			Uncharacterized protein		100	100	27	49.9773
387_CASPO1_0001517	2	1.5898e-19	B9J08_001435	A0A1D8PPZ7	A0A2H1A1Z2	Mif2p	MIF2	100	100	50	91.4547
387_CASPO2_0002672	1	8.29373e-15	B9J08_001436	A0A1D8PQ00	A0A2H1A1Z9	Uncharacterized protein	orf19.5552	100	100	41	75.2244
387_CASPO1_0002010	3	1.5898e-19	B9J08_001437	A0A1D8PTP3	A0A2H1A1Y4	Uncharacterized protein	CAALFM_CR08270WA	100	100	50	91.4547
387_CASPO1_0002145	3	4.71751e-20	B9J08_001443	A0A1D8PT36	A0A2H1A1Z0	Mhp1p	MHP1	100	100	51	93.2581
387_CASPO1_0002062	1	5.35076e-19	B9J08_001449	A0A1D8PMZ4	A0A2H1A354	Hms1p	HMS1	100	100	49	89.6514
387_CASPO3_0000475	2	6.76475e-17	B9J08_001465	Q59W68	A0A2H1A223	Dpp1p	DPP1	100	100	45	82.4379
387_CASPO1_0001182	2	4.71751e-20	B9J08_001470	A0A1D8PF44	A0A2H1A224	Uncharacterized protein	orf19.660	100	100	51	93.2581
387_CASPO1_0001304	2	1.21759e-07	B9J08_001475	Q5AJY9	A0A2H1A234	Hydrolase	orf19.4031	100	100	27	49.9773
387_CASPO1_0002182	1	4.71751e-20	B9J08_001481			Uncharacterized protein		100	100	51	93.2581
387_CASPO1_0001667	2	6.76475e-17	B9J08_001487			Uncharacterized protein		100	100	45	82.4379
387_CASPO1_0001831	3	4.71751e-20	B9J08_001490			Uncharacterized protein		100	100	51	93.2581
387_CASPO3_0002566	1	4.71751e-20	B9J08_001493	Q5A5P2	A0A2H1A237	Serine/threonine protein kinase	AKL1	100	100	51	93.2581
387_CASPO2_0002816	3	4.71751e-20	B9J08_001496	Q5A5N8	A0A2H1A254	Pso2p	PSO2	100	100	51	93.2581
387_CASPO2_0001404	2	4.71751e-20	B9J08_001501	Q5A5N2	A0A2H1A255	DNA-dependent ATPase	RDH54	100	100	51	93.2581
387_CASPO2_0002236	2	3.68056e-09	B9J08_001503	Q5A5N0	A0A2H1A247	Uroporphyrinogen decarboxylase	orf19.5369	100	100	30	55.3874
387_CASPO1_0002481	2	1.5898e-19	B9J08_001508			Uncharacterized protein		100	100	50	91.4547
387_CASPO2_0000783	2	4.71751e-20	B9J08_001509	Q5A0Y0	A0A2H1A268	Exm2p	EXM2	100	100	51	93.2581
387_CASPO1_0000976	2	4.71751e-20	B9J08_001524			Uncharacterized protein		100	100	51	93.2581
387_CASPO3_0002428	1	4.71751e-20	B9J08_001559	Q5AH11	A0A2H0ZXU0	Pheromone-regulated membrane protein 10	PRM10	100	100	51	93.2581
387_CASPO2_0000787	2	4.71751e-20	B9J08_001578	A0A1D8PFA3	A0A2H0ZXV5	AB hydrolase-1 domain-containing protein	orf19.1159	100	100	51	93.2581
387_CASPO3_0000404	2	7.64711e-17	B9J08_001580	A0A1D8PEN6	A0A2H0ZXU1	Type 2C protein phosphatase	PTC1	97.9167	97.9167	48	83.3396
387_CASPO2_0000960	1	4.71751e-20	B9J08_001581			Uncharacterized protein		100	100	51	93.2581
387_CASPO3_0002307	1	4.71751e-20	B9J08_001585	A0A1D8PEQ9	A0A2H0ZXV9	Vacuolar protein sorting-associated protein 41	VPS41	100	100	51	93.2581
387_CASPO2_0000093	2	4.71751e-20	B9J08_001586	Q59WC9	A0A2H0ZXV3	Golgi transport complex subunit	SEC34	100	100	51	93.2581
387_CASPO1_0001969	2	1.15411e-10	B9J08_001588			Uncharacterized protein		100	100	33	60.7975
387_CASPO1_0003193	2	4.71751e-20	B9J08_001600	Q5A7A9	A0A2H0ZXX7	Uncharacterized protein	orf19.5052	100	100	51	93.2581
387_CASPO2_0001432	4	4.71751e-20	B9J08_001602	A0A1D8PE45	A0A2H0ZYT3	Nicotinate-nucleotide pyrophosphorylase [carboxylating]	orf19.5054	100	100	51	93.2581
387_CASPO2_0000883	2	4.71751e-20	B9J08_001608	A0A1D8PE66	A0A2H0ZY00	Erd1p	ERD1	100	100	51	93.2581
387_CASPO3_0000602	2	5.74711e-19	B9J08_001613	Q59WE5	A0A2H1A0L0	Pho100p	PHO100	100	100	49	89.6514
387_CASPO3_0001506	2	4.71751e-20	B9J08_001617	Q59WE1	A0A2H0ZXY5	Uncharacterized protein	orf19.4428	100	100	51	93.2581
387_CASPO2_0000820	2	4.71751e-20	B9J08_001621	A0A1D8PEJ2	A0A2H0ZXY3	Uncharacterized protein	orf19.4783	100	100	51	93.2581
387_CASPO3_0002625	2	4.71751e-20	B9J08_001632	A0A1D8PPX7	A0A2H0ZY10	Nab3p	NAB3	100	100	51	93.2581
387_CASPO1_0001194	2	4.71751e-20	B9J08_001633	A0A1D8PPX6	A0A2H0ZXZ3	Uncharacterized protein	orf19.5525	100	100	51	93.2581
387_CASPO1_0003053	2	4.71751e-20	B9J08_001636	Q5AC22	A0A2H0ZY17	Mob1p	MOB1	100	100	51	93.2581
387_CASPO1_0002362	2	7.52453e-16	B9J08_001655	A0A1D8PTZ2	A0A2H1A0H4	Uncharacterized protein	CAALFM_CR09490WA	100	100	43	78.8312
387_CASPO2_0000941	2	4.71751e-20	B9J08_001670	Q5AG73	A0A2H0ZY36	Methylthioribulose-1-phosphate dehydratase	MDE1	100	100	51	93.2581
387_CASPO1_0003082	3	4.71751e-20	B9J08_001689			Uncharacterized protein		100	100	51	93.2581
387_CASPO1_0000936	3	3.39277e-12	B9J08_001692	Q59SM3	A0A2H0ZY85	Origin recognition complex subunit 5	CAALFM_CR06960WA	100	100	36	66.2076
387_CASPO1_0000250	1	4.71751e-20	B9J08_001708			Uncharacterized protein		100	100	51	93.2581
387_CASPO1_0003401	2	4.71751e-20	B9J08_001709			Uncharacterized protein		100	100	51	93.2581
387_CASPO2_0000430	2	1.5898e-19	B9J08_001711	A0A1D8PMU0	A0A2H0ZY82	Genetic interactor of prohibitin 5, mitochondrial	orf19.5694	100	100	50	91.4547
387_CASPO3_0001224	2	1.5898e-19	B9J08_001713	A0A1D8PJP4	A0A2H0ZY97	Alanine transaminase	ALT1	100	100	50	91.4547
387_CASPO3_0000902	3	4.71751e-20	B9J08_001718			Uncharacterized protein		100	100	51	93.2581
387_CASPO2_0002149	3	4.71751e-20	B9J08_001724	A0A1D8PFB0	A0A2H0ZPY9	ATP-binding cassette long-chain fatty acid transporter	PXA2	100	100	51	93.2581
387_CASPO3_0001786	3	1.03685e-12	B9J08_001734			Uncharacterized protein		100	100	37	68.0109
387_CASPO2_0002342	2	3.58214e-11	B9J08_001743	A0A1D8PJA9	A0A2H0ZYC7	Uncharacterized protein	orf19.1658	100	100	34	62.6008
387_CASPO3_0000505	1	4.71751e-20	B9J08_001747	Q5ADV5	A0A2H0ZZH1	Genetic interactor of prohibitins 3, mitochondrial	GEP3	100	100	51	93.2581
387_CASPO1_0000257	2	1.79843e-18	B9J08_001760	Q5A669	A0A2H0ZYD0	Uncharacterized protein	orf19.3821	100	100	48	87.848
387_CASPO2_0000251	2	5.35076e-19	B9J08_001780	Q5A7K3	A0A2H0ZYF1	SNARE-binding exocyst subunit	SEC6	100	100	49	89.6514
387_CASPO2_0000618	3	4.71751e-20	B9J08_001782	Q5A7K1	A0A2H0ZYI6	mRNA splicing protein	orf19.5465	100	100	51	93.2581
387_CASPO1_0000122	1	4.71751e-20	B9J08_001786	A0A1D8PLL5	A0A2H0ZZG9	Arg83p	ARG83	100	100	51	93.2581
387_CASPO3_0002376	3	3.58214e-11	B9J08_001789			Uncharacterized protein		100	100	34	62.6008
387_CASPO1_0000758	2	4.71751e-20	B9J08_001798	Q59XQ1	A0A2H0ZQ53	3'(2'),5'-bisphosphate nucleotidase 2	HAL22	100	100	51	93.2581
387_CASPO1_0001020	3	4.71751e-20	B9J08_001819	A0A1D8PDR1	A0A2H0ZYL0	Cullin	RTT101	100	100	51	93.2581
387_CASPO1_0003017	3	1.28501e-08	B9J08_001827	A0A1D8PPQ5	A0A2H0ZZM8	Putative pyridoxal kinase	orf19.3411	100	100	29	53.584
387_CASPO3_0000725	2	4.71751e-20	B9J08_001833	A0A1D8PDN2	A0A2H0ZRM8	Glutamine amidotransferase subunit	orf19.2455	100	100	51	93.2581
387_CASPO2_0000106	3	4.71751e-20	B9J08_001837	Q5A6S7	A0A2H0ZZP3	RRF domain-containing protein	CAALFM_CR03950WA	100	100	51	93.2581
387_CASPO3_0002750	2	4.71751e-20	B9J08_001844			Uncharacterized protein		100	100	51	93.2581
387_CASPO3_0000395	3	3.68056e-09	B9J08_001849	A0A1D8PSM6	A0A2H0ZYP2	Protein-transporting protein	SEC63	100	100	30	55.3874
387_CASPO1_0000525	2	1.79843e-18	B9J08_001857	A0A1D8PPF9	A0A2H0ZZS2	Exocyst subunit	SEC8	100	100	48	87.848
387_CASPO3_0000579	2	4.71751e-20	B9J08_001861	Q59NN4	A0A2H0ZYN4	Long-chain fatty acid transporter	FAT1	100	100	51	93.2581
387_CASPO2_0002298	2	1.5898e-19	B9J08_001865	A0A1D8PPG0	A0A2H0ZYQ7	RNA polymerase II subunit B1 CTD phosphatase	orf19.3659	100	100	50	91.4547
387_CASPO2_0000494	2	1.5898e-19	B9J08_001873	A0A1D8PIS4	A0A2H0ZYT1	Trehale 6-phosphate synthase/phosphatase complex subunit	TPS3	100	100	50	91.4547
387_CASPO1_0003142	2	2.74244e-14	B9J08_001875	Q9P940	A0A2H0ZYR6	Triephosphate isomerase	TPI1	100	100	40	73.4211
387_CASPO1_0001441	1	4.71751e-20	B9J08_001893	Q5AJB1	A0A2H0ZQG6	V-type proton ATPase catalytic subunit A	TFP1	100	100	51	93.2581
387_CASPO2_0000795	2	1.5898e-19	B9J08_001894	A0A1D8PJ92	A0A2H0ZYV0	Uncharacterized protein	orf19.1679	100	100	50	91.4547
387_CASPO1_0001648	2	4.71751e-20	B9J08_001897	Q5AJB7	A0A2H0ZYT0	Cullin	CDC53	100	100	51	93.2581
387_CASPO1_0000174	1	1.5898e-19	B9J08_001898	Q5AJC4	A0A2H0ZZY2	Uncharacterized protein	orf19.1667	100	100	50	91.4547
387_CASPO2_0000811	2	4.71751e-20	B9J08_001915	A0A1D8PKD3	A0A2H0ZYV9	Nucleolar GTP-binding protein 1	NOG1	100	100	51	93.2581
387_CASPO1_0002631	1	4.71751e-20	B9J08_001918	Q5A4F3	A0A2H1A010	Adhesion and hyphal regulator 1	AHR1	100	100	51	93.2581
387_CASPO1_0001916	1	4.71751e-20	B9J08_001919			Uncharacterized protein		100	100	51	93.2581
387_CASPO2_0002652	1	4.71751e-20	B9J08_001920			Uncharacterized protein		100	100	51	93.2581
387_CASPO1_0001500	2	1.5898e-19	B9J08_001924	A0A1D8PPV5	A0A2H0ZYZ3	Coatomer subunit beta'	SEC27	100	100	50	91.4547
387_CASPO2_0002105	1	4.71751e-20	B9J08_001948	Q5A2T6	A0A2H0ZW10	Siderophore transporter	SIT1	100	100	51	93.2581
387_CASPO1_0000934	2	4.71751e-20	B9J08_001949			Uncharacterized protein		100	100	51	93.2581
387_CASPO2_0000319	1	1.5898e-19	B9J08_001958			Uncharacterized protein		100	100	50	91.4547
387_CASPO1_0001854	2	4.71751e-20	B9J08_001977	Q59MZ6	A0A2H0ZX31	Uncharacterized protein	CAALFM_CR04760CA	100	100	51	93.2581
387_CASPO1_0000262	1	1.5898e-19	B9J08_001981	Q59MZ9	A0A2H0ZW24	Putative alpha-1,3-mannyltransferase MNT4	MNT4	100	100	50	91.4547
387_CASPO2_0002037	2	3.69256e-10	B9J08_001998			Uncharacterized protein		100	100	32	58.9941
387_CASPO2_0002234	3	4.71751e-20	B9J08_002010	Q59S78	A0A2H0ZX73	Small COPII coat GTPase SAR1	SAR1	100	100	51	93.2581
387_CASPO1_0002851	2	4.71751e-20	B9J08_002013	Q5A922	A0A2H0ZW55	Altered inheritance of mitochondria protein 9, mitochondrial	AIM9	100	100	51	93.2581
387_CASPO3_0001826	2	1.64657e-19	B9J08_002015	A0A1D8PCF2	A0A2H0ZW83	Cta9p	CTA9	100	100	50	91.4547
387_CASPO3_0002751	3	1.79843e-18	B9J08_002017	A0A1D8PCF7	A0A2H0ZW68	Uncharacterized protein	orf19.3318	100	100	48	87.848
387_CASPO1_0000069	1	1.5898e-19	B9J08_002023	Q5AFV3	A0A2H0ZW58	Structure-specific endonuclease subunit SLX4	SLX4	100	100	50	91.4547
387_CASPO1_0000170	2	4.71751e-20	B9J08_002026	Q5AF81	A0A2H0ZW57	Monothiol glutaredoxin	GRX3	100	100	51	93.2581
387_CASPO2_0000205	3	4.71751e-20	B9J08_002030	A0A1D8PFM1	A0A2H0ZXA1	DNA mismatch repair protein	MSH6	100	100	51	93.2581
387_CASPO2_0000767	2	1.5898e-19	B9J08_002034	Q5AL27	A0A2H0ZW67	Palmitoyltransferase AKR1	AKR1	100	100	50	91.4547
387_CASPO1_0002366	1	4.71751e-20	B9J08_002036	A0A1D8PFL6	A0A2H0ZPJ1	Uncharacterized protein	orf19.4951	100	100	51	93.2581
387_CASPO1_0002721	2	4.71751e-20	B9J08_002039	Q5AL24	A0A2H0ZX45	Nicotinamide-nucleotide adenylyltransferase	orf19.4953	100	100	51	93.2581
387_CASPO3_0001273	3	1.5898e-19	B9J08_002051	A0A1D8PMZ2	A0A2H0ZX59	Rad2 family nuclease	EXO1	100	100	50	91.4547
387_CASPO3_0000415	3	2.95846e-06	B9J08_002062	A0A1D8PN57	A0A2H0ZXE1	mRNA-binding phosphate metabolism regulator	orf19.1939	100	100	24	44.5672
387_CASPO3_0000279	2	1.2231e-13	B9J08_002069	A0A1D8PTB4	A0A2H0ZWC2	Alpha-factor pheromone receptor	STE2	100	100	39	71.6177
387_CASPO3_0000835	8	6.0357e-18	B9J08_002071	A0A1D8PTC9	A0A2H0ZX90	Uncharacterized protein	CAALFM_CR06820WA	100	100	47	86.0446
387_CASPO2_0002402	2	4.71751e-20	B9J08_002084	A0A1D8PTJ1	A0A2H0ZPS7	Uncharacterized protein	CAALFM_CR07570WA	100	100	51	93.2581
387_CASPO2_0000252	2	1.21759e-07	B9J08_002089	A0A1D8PMX7	A0A2H0ZWE2	Ifg3p	IFG3	100	100	27	49.9773
387_CASPO1_0000351	2	4.71751e-20	B9J08_002092	A0A1D8PKB3	A0A2H0ZXJ3	25S rRNA (Uracil2634-N3)-methyltransferase	orf19.7366	100	100	51	93.2581
387_CASPO1_0000433	3	4.71751e-20	B9J08_002093	A0A1D8PKC4	A0A2H0ZWE4	Ubiquitin carboxyl-terminal hydrolase	UBP1	100	100	51	93.2581
387_CASPO1_0001071	2	4.71751e-20	B9J08_002094	A0A1D8PKD0	A0A2H0ZWG3	Uncharacterized protein	orf19.7368	100	100	51	93.2581
387_CASPO1_0001221	2	4.71751e-20	B9J08_002102	A0A1D8PGU1	A0A2H0ZXK8	Avt7p	AVT7	100	100	51	93.2581
387_CASPO2_0001605	2	4.71751e-20	B9J08_002103	A0A1D8PU60	A0A2H0ZWF4	Uncharacterized protein	CAALFM_CR10180WA	100	100	51	93.2581
387_CASPO3_0000541	2	4.71751e-20	B9J08_002105	A0A1D8PFW9	A0A2H0ZWD9	Sphingolipid transporter	NCR1	100	100	51	93.2581
387_CASPO2_0000906	2	4.71751e-20	B9J08_002107	A0A1D8PFV6	A0A2H0ZWG7	FAA	orf19.7244	100	100	51	93.2581
387_CASPO3_0001755	2	4.71751e-20	B9J08_002115	Q59R20	A0A2H0ZWE8	Proline--tRNA ligase	orf19.6701	100	100	51	93.2581
387_CASPO1_0000520	3	4.71751e-20	B9J08_002122	A0A1D8PRE2	A0A2H0ZR76	Nicotinamidase	PNC1	100	100	51	93.2581
387_CASPO3_0000770	2	1.5898e-19	B9J08_002138	Q5AGV1	A0A2H0ZWJ4	Gir2p	GIR2	100	100	50	91.4547
387_CASPO1_0000198	2	4.71751e-20	B9J08_002146	A0A1D8PR42	A0A2H0ZWI3	ATP-binding cassette glutathione S-conjugate transporter	YCF1	100	100	51	93.2581
387_CASPO1_0001962	2	4.71751e-20	B9J08_002148	A0A1D8PR34	A0A2H1A0F4	TPT domain-containing protein	orf19.6480	100	100	51	93.2581
387_CASPO1_0001049	3	4.71751e-20	B9J08_002151	A0A1D8PNK0	A0A2H1A1G0	Dap2p	DAP2	100	100	51	93.2581
387_CASPO2_0000313	2	4.71751e-20	B9J08_002155	A0A1D8PRS1	A0A2H1A0I8	Uncharacterized protein	CAALFM_CR00690CA	100	100	51	93.2581
387_CASPO1_0002793	3	3.58214e-11	B9J08_002162	Q59S27	A0A2H0ZXM7	Histone chaperone RTT106	RTT106	100	100	34	62.6008
387_CASPO1_0001768	1	4.71751e-20	B9J08_002164	A0A1D8PPA8	A0A2H0ZWL7	2-aminoadipate transaminase	orf19.1180	100	100	51	93.2581
387_CASPO3_0001776	3	1.5898e-19	B9J08_002176			Uncharacterized protein		100	100	50	91.4547
387_CASPO1_0002388	1	6.76475e-17	B9J08_002177	Q5ALR8	A0A2H0ZWM8	Antagonist of mitotic exit network protein 1	AMN1	100	100	45	82.4379
387_CASPO2_0002764	3	4.71751e-20	B9J08_002189	A0A1D8PG52	A0A2H0ZWN5	Uncharacterized protein	orf19.2076	100	100	51	93.2581
387_CASPO2_0000527	2	1.5898e-19	B9J08_002195	A0A1D8PG40	A0A2H0ZWP0	DNA polymerase epsilon noncatalytic subunit	DPB4	100	100	50	91.4547
387_CASPO3_0000172	2	1.5898e-19	B9J08_002205	Q5AMQ1	A0A2H0ZWP6	Uncharacterized protein	orf19.4595	100	100	50	91.4547
387_CASPO2_0002210	3	5.35076e-19	B9J08_002214	P56553	A0A2H0ZWR1	Cell growth-regulated gene 1 protein	CGR1	100	100	49	89.6514
387_CASPO1_0002413	1	1.79843e-18	B9J08_002228			Uncharacterized protein		100	100	48	87.848
387_CASPO3_0000873	2	4.71751e-20	B9J08_002236	Q59S63	A0A2H0ZWT2	tRNA pseudouridine synthase 1	PUS1	100	100	51	93.2581
387_CASPO2_0001473	2	1.79843e-18	B9J08_002239			Uncharacterized protein		100	100	48	87.848
387_CASPO1_0000857	2	4.71751e-20	B9J08_002264	Q5ANC6	A0A2H0ZUX4	3-oxoacyl-[acyl-carrier-protein] synthase	CEM1	100	100	51	93.2581
387_CASPO1_0001513	3	1.10525e-11	B9J08_002271	Q5AEB5	A0A2H0ZUY1	Ulp1p	ULP1	100	100	35	64.4042
387_CASPO2_0001766	1	2.0224e-17	B9J08_002279	A0A1D8PSC7	A0A2H0ZV24	Zcf11p	ZCF11	100	100	46	84.2413
387_CASPO2_0000267	2	3.68056e-09	B9J08_002292			Uncharacterized protein		100	100	30	55.3874
387_CASPO2_0002490	3	1.79843e-18	B9J08_002293	Q59W52	A0A2H0ZV20	Pre-mRNA-splicing ATP-dependent RNA helicase PRP28	PRP28	100	100	48	87.848
387_CASPO1_0000648	4	4.71751e-20	B9J08_002294	Q59W50	A0A2H0ZV03	Pre-mRNA-splicing factor CWC2	CWC2	100	100	51	93.2581
387_CASPO3_0001380	1	4.71751e-20	B9J08_002309			Uncharacterized protein		100	100	51	93.2581
387_CASPO2_0002575	2	1.5898e-19	B9J08_002324	A0A1D8PCY0	A0A2H0ZV54	Aro80p	ARO80	100	100	50	91.4547
387_CASPO2_0001163	1	1.5898e-19	B9J08_002328	Q5AI87	A0A2H0ZW81	Carboxymethylenebutenolidase	orf19.2966	100	100	50	91.4547
387_CASPO2_0002811	4	3.68056e-09	B9J08_002330			Uncharacterized protein		100	100	30	55.3874
387_CASPO3_0000355	2	4.71751e-20	B9J08_002335	Q59XA3	A0A2H0ZY92	Ctf8p	CTF8	100	100	51	93.2581
387_CASPO3_0002844	2	1.5898e-19	B9J08_002338	Q59N30	A0A2H0ZW47	Pseudouridine synthase	orf19.6297	100	100	50	91.4547
387_CASPO1_0001422	3	4.71751e-20	B9J08_002339	Q59N29	A0A2H0ZX15	ATP-dependent rRNA helicase SPB4	SPB4	100	100	51	93.2581
387_CASPO3_0000009	1	4.71751e-20	B9J08_002348	A0A1D8PRF4	A0A2H0ZW63	Nucleolar complex-associated protein 3	orf19.7197	100	100	51	93.2581
387_CASPO1_0000757	2	4.71751e-20	B9J08_002350	A0A1D8PFS4	A0A2H0ZV74	6-phosphogluconate dehydrogenase, decarboxylating	GND1	100	100	51	93.2581
387_CASPO1_0003210	1	4.71751e-20	B9J08_002351	Q9Y872	A0A2H0ZV96	Sulfate adenylyltransferase	MET3	100	100	51	93.2581
387_CASPO1_0000634	2	1.5898e-19	B9J08_002353	A0A1D8PJ67	A0A2H0ZYA5	HMG box domain-containing protein	orf19.1730	100	100	50	91.4547
387_CASPO1_0000293	2	4.71751e-20	B9J08_002355	A0A1D8PJ57	A0A2H0ZV85	DUF155 domain-containing protein	orf19.3158	100	100	51	93.2581
387_CASPO1_0002285	2	1.5898e-19	B9J08_002357			Uncharacterized protein		100	100	50	91.4547
387_CASPO2_0000721	2	4.71751e-20	B9J08_002360	A0A1D8PJ36	A0A2H0ZX58	Thioredoxin domain-containing protein	orf19.2516	100	100	51	93.2581
387_CASPO3_0000616	2	4.71751e-20	B9J08_002362	A0A1D8PJ34	A0A2H0ZVA2	DUF676 domain-containing protein	orf19.6166	100	100	51	93.2581
387_CASPO1_0003315	2	4.71751e-20	B9J08_002371	A0A1D8PJI6	A0A2H0ZVC1	AP complex subunit beta	APL2	100	100	51	93.2581
387_CASPO3_0002013	2	4.71751e-20	B9J08_002379	A0A1D8PPM1	A0A2H0ZW91	Uncharacterized protein	orf19.3438	100	100	51	93.2581
387_CASPO1_0001808	3	4.71751e-20	B9J08_002383	A0A1D8PKI4	A0A2H0ZVC0	TFIIH complex subunit	orf19.7444	100	100	51	93.2581
387_CASPO3_0002665	3	6.75998e-18	B9J08_002384	A0A1D8PKK7	A0A2H0ZVB4	Uncharacterized protein	orf19.7443	100	100	47	86.0446
387_CASPO2_0001216	2	1.5898e-19	B9J08_002389	A0A1D8PKI5	A0A2H0ZW99	ATP-binding cassette alpha-factor transporter	HST6	100	100	50	91.4547
387_CASPO2_0002254	1	1.5898e-19	B9J08_002391	A0A1D8PII5	A0A2H0ZVB2	Protein disulfide isomerase	orf19.1392	100	100	50	91.4547
387_CASPO3_0000443	3	4.71751e-20	B9J08_002396	A0A1D8PIH1	A0A2H0ZVD1	t-SNARE coiled-coil homology domain-containing protein	orf19.1386	100	100	51	93.2581
387_CASPO1_0000365	2	4.71751e-20	B9J08_002400	Q59YE9	A0A2H0ZWF1	Kinase	IPK2	100	100	51	93.2581
387_CASPO3_0002364	4	5.35076e-19	B9J08_002402			Uncharacterized protein		100	100	49	89.6514
387_CASPO1_0000436	2	3.69256e-10	B9J08_002411	A0A1D8PK87	A0A2H0ZXA0	Dolichyl-diphosphooligaccharide--protein glycosyltransferase subunit 1	OST1	100	100	32	58.9941
387_CASPO2_0002431	2	1.5898e-19	B9J08_002414	A0A1D8PKC9	A0A2H0ZVE8	Dynamin-related GTPase	DNM1	100	100	50	91.4547
387_CASPO1_0000052	1	1.79843e-18	B9J08_002417			Uncharacterized protein		100	100	48	87.848
387_CASPO1_0001450	2	4.71751e-20	B9J08_002424	A0A1D8PIE7	A0A2H0ZVH4	DNA replication licensing factor MCM7	CDC47	100	100	51	93.2581
387_CASPO1_0001552	3	1.21759e-07	B9J08_002431	Q59SD1	A0A2H0ZXA6	Vacuolar protein sorting-associated protein 28	VPS28	100	100	27	49.9773
387_CASPO2_0000677	2	1.15411e-10	B9J08_002440	A0A1D8PU06	A0A2H0ZVK5	Tubulin-binding prefolding complex subunit	YKE2	100	100	33	60.7975
387_CASPO1_0001034	2	1.7575e-09	B9J08_002453	A0A1D8PH42	A0A2H0ZVI8	Branched-chain-amino-acid aminotransferase	BAT21	100	100	31	57.1907
387_CASPO1_0001079	2	4.71751e-20	B9J08_002459	A0A1D8PDD1	A0A2H0ZVJ9	Lipid-binding protein	PIL1	100	100	51	93.2581
387_CASPO1_0003398	1	4.71751e-20	B9J08_002460	A0A1D8PDC0	A0A2H0ZVM0	Rad21	REC8	100	100	51	93.2581
387_CASPO3_0000718	1	4.71751e-20	B9J08_002475	A0A1D8PRY6	A0A2H0ZVL4	Uncharacterized protein	CAALFM_CR01380WA	100	100	51	93.2581
387_CASPO1_0000633	2	5.35076e-19	B9J08_002498			Uncharacterized protein		100	100	49	89.6514
387_CASPO1_0001879	3	1.21759e-07	B9J08_002502	A0A1D8PFF9	A0A2H0ZXI8	E2 ubiquitin-conjugating protein	orf19.6358	100	100	27	49.9773
387_CASPO3_0001767	3	4.71751e-20	B9J08_002504	A0A1D8PFI2	A0A2H0ZVT3	U4/U6-U5 snRNP complex subunit	orf19.6356	100	100	51	93.2581
387_CASPO3_0002225	4	5.35076e-19	B9J08_002509			Uncharacterized protein		100	100	49	89.6514
387_CASPO1_0002549	3	4.71751e-20	B9J08_002511	Q5AKW5	A0A2H0ZWL1	Uncharacterized protein	orf19.5012	100	100	51	93.2581
387_CASPO2_0001226	2	4.71751e-20	B9J08_002512	Q5AKW4	A0A2H0ZXJ8	phosphoacetylglucosamine mutase	AGM1	100	100	51	93.2581
387_CASPO1_0001459	2	1.5898e-19	B9J08_002522	A0A1D8PMF0	A0A2H0ZWL4	Uncharacterized protein	orf19.1277	100	100	50	91.4547
387_CASPO2_0002742	2	2.74244e-14	B9J08_002524	Q5A432	A0A2H0ZVS4	Transcriptional regulatory protein GAT1	GAT1	100	100	40	73.4211
387_CASPO2_0001449	2	4.71751e-20	B9J08_002526	A0A1D8PDI5	A0A2H0ZVR5	Ubiquitin-binding protein	CUE5	100	100	51	93.2581
387_CASPO1_0002619	1	4.71751e-20	B9J08_002542	Q5AA26	A0A2H0ZWN4	Protein SIP5	SIP5	100	100	51	93.2581
387_CASPO3_0002634	2	4.71751e-20	B9J08_002549	Q5AGE4	A0A2H0ZVW7	3'\5'-cyclic-nucleotide phosphodiesterase PDE1	PDE1	100	100	51	93.2581
387_CASPO1_0001546	3	4.71751e-20	B9J08_002553	A0A1D8PND7	A0A2H0ZWU8	Uncharacterized protein	orf19.4228	100	100	51	93.2581
387_CASPO1_0001737	4	3.98679e-08	B9J08_002556	Q5A1L3	A0A2H0ZVW0	CX9C domain-containing protein	orf19.588	100	100	28	51.7806
387_CASPO1_0000792	1	4.71751e-20	B9J08_002557			Uncharacterized protein		100	100	51	93.2581
387_CASPO2_0001546	2	4.71751e-20	B9J08_002559	A0A1D8PSR5	A0A2H0ZVX1	Uncharacterized protein	CAALFM_CR04410WA	100	100	51	93.2581
387_CASPO2_0001933	3	4.71751e-20	B9J08_002561			Uncharacterized protein		100	100	51	93.2581
387_CASPO1_0002971	1	1.17166e-09	B9J08_002562	A0A1D8PSS1	A0A2H0ZWQ8	Chromatin modification protein	CAALFM_CR04450CA	100	100	31	57.1907
387_CASPO1_0001595	2	4.71751e-20	B9J08_002564	Q5A6L6	A0A2H0ZVX6	phosphatidylInositol N-acetylglucosaminyltransferase	GPI2	100	100	51	93.2581
387_CASPO3_0002346	3	1.10525e-11	B9J08_002566	P83776	A0A2H0ZVW8	Hexokinase-2	HXK2	100	100	35	64.4042
387_CASPO3_0000363	2	2.50126e-15	B9J08_002567	A0A1D8PSS3	A0A2H0ZVX3	Mim1p	MIM1	100	100	42	77.0278
387_CASPO1_0001346	21	7.52453e-16	B9J08_002575	A0A1D8PQI1	A0A2H0ZW01	Putative zinc metalloprotease	VPS70	100	100	43	78.8312
387_CASPO2_0001649	2	2.74244e-14	B9J08_002577	A0A1D8PIK3	A0A2H0ZVY3	M20	orf19.1369	100	100	40	73.4211
387_CASPO3_0001008	3	1.17166e-09	B9J08_002589	Q5AB94	A0A2H0ZK22	Vacuolar protein sorting-associated protein 29	orf19.6076	100	100	31	57.1907
387_CASPO1_0002253	2	4.71751e-20	B9J08_002594	Q5AI90	A0A2H0ZQQ6	NAD-dependent protein deacylase	CAALFM_C102740CA	100	100	51	93.2581
387_CASPO1_0002572	2	1.21759e-07	B9J08_002599			Uncharacterized protein		100	100	27	49.9773
387_CASPO1_0001511	5	4.71751e-20	B9J08_002608	A0A1D8PTR7	A0A2H0ZQS4	Tropomyin	TPM2	100	100	51	93.2581
387_CASPO1_0000954	2	4.71751e-20	B9J08_002611	A0A1D8PRN8	A0A2H0ZK46	Non-specific serine/threonine protein kinase	KIN2	100	100	51	93.2581
387_CASPO3_0002533	3	6.76475e-17	B9J08_002617	A0A1D8PJ45	A0A2H0ZK61	Putative flavin adenine dinucleotide transporter	FLC1	100	100	45	82.4379
387_CASPO1_0002771	2	4.71751e-20	B9J08_002620	A0A1D8PJ62	A0A2H0ZK48	Uncharacterized protein	orf19.2513	100	100	51	93.2581
387_CASPO3_0000848	3	1.5898e-19	B9J08_002641	A0A1D8PRW2	A0A2H0ZK70	Uncharacterized protein	CAALFM_CR01090WA	100	100	50	91.4547
387_CASPO1_0000629	1	4.71751e-20	B9J08_002645	Q59ZY8	A0A2H0ZK89	Uncharacterized protein	CAALFM_CR03560WA	100	100	51	93.2581
387_CASPO1_0000330	2	4.71751e-20	B9J08_002663			Uncharacterized protein		100	100	51	93.2581
387_CASPO1_0001529	2	4.71751e-20	B9J08_002671	A0A1D8PSW4	A0A2H0ZKA8	Crossover junction endodeoxyribonuclease	CAALFM_CR05010WA	100	100	51	93.2581
387_CASPO1_0001486	2	4.71751e-20	B9J08_002673	A0A1D8PQB0	A0A2H0ZKB1	Ubiquitin-protein ligase	orf19.1217	100	100	51	93.2581
387_CASPO1_0003376	1	6.76475e-17	B9J08_002676	Q5AAF4	A0A2H0ZKB8	Formin BNR1	BNR1	100	100	45	82.4379
387_CASPO1_0002032	2	1.79843e-18	B9J08_002677	A0A1D8PRL4	A0A2H0ZKC7	Mis12p	MIS12	100	100	48	87.848
387_CASPO1_0002409	3	4.71751e-20	B9J08_002682	Q5AAG6	A0A2H0ZKB2	Mitogen-activated protein kinase MKC1	MKC1	100	100	51	93.2581
387_CASPO1_0000838	1	4.71751e-20	B9J08_002683	A0A1D8PRL8	A0A2H0ZQY6	Aminotran	CAALFM_CR00130CA	100	100	51	93.2581
387_CASPO1_0001402	2	1.5898e-19	B9J08_002685	Q5AKV4	A0A2H0ZR70	Dal7p	DAL7	100	100	50	91.4547
387_CASPO1_0003277	2	4.71751e-20	B9J08_002686			Uncharacterized protein		100	100	51	93.2581
387_CASPO1_0000053	2	1.10525e-11	B9J08_002688			Uncharacterized protein		100	100	35	64.4042
387_CASPO1_0001416	3	4.71751e-20	B9J08_002693	A0A1D8PSW9	A0A2H0ZQZ6	Mitochondrial 54S Ribosomal protein YmL44	CAALFM_CR05150WA	100	100	51	93.2581
387_CASPO1_0001938	3	4.71751e-20	B9J08_002694	A0A1D8PTZ5	A0A2H0ZL98	TENA	CAALFM_CR09350CA	100	100	51	93.2581
387_CASPO2_0002494	2	4.71751e-20	B9J08_002701	A0A1D8PRL2	A0A2H0ZKI4	Ribosome dissociation factor GTPase	orf19.7144	100	100	51	93.2581
387_CASPO2_0000222	2	3.58214e-11	B9J08_002705	A0A1D8PR91	A0A2H0ZR85	Uncharacterized protein	orf19.5141	100	100	34	62.6008
387_CASPO1_0001578	2	4.71751e-20	B9J08_002709			Uncharacterized protein		100	100	51	93.2581
387_CASPO1_0000355	2	4.71751e-20	B9J08_002711	A0A1D8PR97	A0A2H0ZKJ3	glucose-induced degradation complex subunit	orf19.5131	100	100	51	93.2581
387_CASPO1_0000126	2	4.71751e-20	B9J08_002712	A0A1D8PR99	A0A2H0ZKF4	Protein disulfide isomerase	PDI1	100	100	51	93.2581
387_CASPO1_0000034	2	4.71751e-20	B9J08_002714	A0A1D8PRA6	A0A2H0ZKF6	Uncharacterized protein	orf19.5126	100	100	51	93.2581
387_CASPO2_0001129	2	4.71751e-20	B9J08_002717	A0A1D8PM71	A0A2H0ZQZ5	Fgr10p	FGR10	100	100	51	93.2581
387_CASPO2_0001894	2	6.0357e-18	B9J08_002723	A0A1D8PNH1	A0A2H0ZKG8	Uncharacterized protein	orf19.4245	100	100	47	86.0446
387_CASPO2_0002013	3	1.03685e-12	B9J08_002742	Q874I4	A0A2H0ZKN0	Dihydroorotate dehydrogenase (quinone), mitochondrial	URA9	100	100	37	68.0109
387_CASPO1_0003263	3	4.71751e-20	B9J08_002753			Uncharacterized protein		100	100	51	93.2581
387_CASPO1_0002790	1	4.71751e-20	B9J08_002754	A0A1D8PU48	A0A2H0ZKJ5	Fgr34p	FGR34	100	100	51	93.2581
387_CASPO3_0000011	2	1.5898e-19	B9J08_002755	A0A1D8PU44	A0A2H0ZKJ9	Mss51p	MSS51	100	100	50	91.4547
387_CASPO3_0001810	1	1.5898e-19	B9J08_002758	A0A1D8PU52	A0A2H0ZKK7	U2 snRNP complex subunit	CAALFM_CR10060WA	100	100	50	91.4547
387_CASPO1_0002934	3	1.15411e-10	B9J08_002766			Uncharacterized protein		100	100	33	60.7975
387_CASPO1_0000727	2	3.39277e-12	B9J08_002769	A0A1D8PU61	A0A2H0ZSP4	S-(hydroxymethyl)glutathione dehydrogenase	FDH3	100	100	36	66.2076
387_CASPO1_0000439	2	4.71751e-20	B9J08_002773			Uncharacterized protein		100	100	51	93.2581
387_CASPO1_0000113	2	4.71751e-20	B9J08_002775	A0A1D8PGT0	A0A2H0ZR53	Protein-arginine N-methyltransferase	orf19.5783	100	100	51	93.2581
387_CASPO3_0000943	3	4.71751e-20	B9J08_002782	A0A1D8PHY8	A0A2H0ZKS3	Flavin	orf19.2284	100	100	51	93.2581
387_CASPO1_0001267	3	4.71751e-20	B9J08_002795	G1UB37	A0A2H0ZKP3	Major facilitator superfamily multidrug transporter FLU1	FLU1	100	100	51	93.2581
387_CASPO2_0002264	2	1.10525e-11	B9J08_002797	A0A1D8PHT4	A0A2H0ZLN2	SWIB domain-containing protein	orf19.2265	100	100	35	64.4042
387_CASPO1_0002562	3	4.71751e-20	B9J08_002807	Q59Z52	A0A2H0ZLP4	O-acyltransferase	ARE2	100	100	51	93.2581
387_CASPO3_0000324	3	1.03685e-12	B9J08_002810	A0A1D8PN22	A0A2H0ZKV6	Sm domain-containing protein	orf19.1968.1	100	100	37	68.0109
387_CASPO1_0003252	2	4.71751e-20	B9J08_002820	Q5AD56	A0A2H0ZKT1	General negative regulator of transcription subunit 3	NOT3	100	100	51	93.2581
387_CASPO3_0002431	1	1.5898e-19	B9J08_002838			Uncharacterized protein		100	100	50	91.4547
387_CASPO3_0000781	1	4.71751e-20	B9J08_002849	A0A1D8PJ04	A0A2H0ZKV4	Serine/threonine protein kinase	orf19.5376	100	100	51	93.2581
387_CASPO1_0000981	1	4.71751e-20	B9J08_002855	A0A1D8PJ01	A0A2H0ZKV9	Plasma membrane ATPase	PMA1	100	100	51	93.2581
387_CASPO1_0003223	2	4.71751e-20	B9J08_002856	A0A1D8PJ29	A0A2H0ZKW3	Chs8p	CHS8	100	100	51	93.2581
387_CASPO3_0002869	2	4.71751e-20	B9J08_002869	A0A1D8PG09	A0A2H0ZLW7	Stf2p	STF2	100	100	51	93.2581
387_CASPO2_0000915	2	1.79843e-18	B9J08_002876	A0A1D8PMF8	A0A2H0ZKY3	Calmodulin	CMD1	100	100	48	87.848
387_CASPO3_0002570	1	6.0357e-18	B9J08_002877	A0A1D8PMG9	A0A2H0ZKZ2	PH domain-containing protein	orf19.4715	100	100	47	86.0446
387_CASPO2_0001804	4	2.0224e-17	B9J08_002882	Q5A1M1	A0A2H0ZKZ1	Tfs1p	TFS1	100	100	46	84.2413
387_CASPO3_0002445	1	4.71751e-20	B9J08_002919	Q5APD2	A0A2H0ZL35	Malate synthase	MLS1	100	100	51	93.2581
387_CASPO1_0000872	2	4.71751e-20	B9J08_002926	A0A1D8PN63	A0A2H0ZRL8	ABC1 domain-containing protein	orf19.4144	100	100	51	93.2581
387_CASPO2_0000585	2	4.71751e-20	B9J08_002931	A0A1D8PKB5	A0A2H0ZM25	Zcf35p	ZCF35	100	100	51	93.2581
387_CASPO1_0001970	2	4.71751e-20	B9J08_002937	Q59QR8	A0A2H0ZRM7	Bub3p	BUB3	100	100	51	93.2581
387_CASPO2_0001447	2	1.10525e-11	B9J08_002939	A0A1D8PNL5	A0A2H0ZL51	Uncharacterized protein	orf19.4349	100	100	35	64.4042
387_CASPO2_0002239	2	1.5898e-19	B9J08_002942	A0A1D8PQK4	A0A2H0ZM33	Aa	orf19.7100	100	100	50	91.4547
387_CASPO1_0000303	1	4.71751e-20	B9J08_002953			Uncharacterized protein		100	100	51	93.2581
387_CASPO2_0001026	1	7.52453e-16	B9J08_002958			Uncharacterized protein		100	100	43	78.8312
387_CASPO1_0001822	2	4.71751e-20	B9J08_002959	Q59T43	A0A2H0ZL73	Uncharacterized protein	orf19.6874	100	100	51	93.2581
387_CASPO1_0002977	2	4.71751e-20	B9J08_002965			Uncharacterized protein		100	100	51	93.2581
387_CASPO3_0000297	2	4.71751e-20	B9J08_002966	Q59ZX6	A0A2H0ZL74	U3 small nucleolar RNA-associated protein 10	UTP10	100	100	51	93.2581
387_CASPO1_0000112	3	4.71751e-20	B9J08_002968			Uncharacterized protein		100	100	51	93.2581
387_CASPO2_0000980	3	4.71751e-20	B9J08_002975	A0A1D8PSH8	A0A2H0ZS25	Uncharacterized protein	CAALFM_CR03540WA	100	100	51	93.2581
387_CASPO3_0000677	2	4.71751e-20	B9J08_002985	Q59ZZ4	A0A2H0ZLA8	Uncharacterized protein	CAALFM_CR03510WA	100	100	51	93.2581
387_CASPO1_0003385	2	4.71751e-20	B9J08_002990	A0A1D8PJI5	A0A2H0ZLA6	Sulfatase domain-containing protein	orf19.1608	100	100	51	93.2581
387_CASPO2_0002162	2	4.71751e-20	B9J08_002994	A0A1D8PRQ1	A0A2H0ZRV6	phosphoribylaminoimidazolesuccinocarboxamide synthase	ADE1	100	100	51	93.2581
387_CASPO2_0001950	3	1.21759e-07	B9J08_002996	Q5A501	A0A2H0ZLA3	ESCRT-III subunit protein	VPS2	100	100	27	49.9773
387_CASPO1_0001678	4	2.00594e-18	B9J08_003005	A0A1D8PQD5	A0A2H0ZS63	Cytochrome c oxidase subunit	orf19.1082.1	98.0392	98.0392	51	88.7497
387_CASPO3_0002658	1	3.69256e-10	B9J08_003007			Uncharacterized protein		100	100	32	58.9941
387_CASPO1_0001442	2	3.58214e-11	B9J08_003018			Uncharacterized protein		100	100	34	62.6008
387_CASPO2_0001606	3	5.54893e-19	B9J08_003030	Q59X39	A0A2H0ZLE6	Glutamyl-tRNA(Gln) amidotransferase subunit F, mitochondrial	GTF1	100	100	49	89.6514
387_CASPO3_0002515	2	5.74711e-19	B9J08_003034	A0A1D8PIH0	A0A2H0ZMC3	Kinesin-like protein	KAR3	100	100	49	89.6514
387_CASPO1_0001472	2	4.71751e-20	B9J08_003045			Uncharacterized protein		100	100	51	93.2581
387_CASPO1_0002203	20	4.71751e-20	B9J08_003051			Uncharacterized protein		100	100	51	93.2581
387_CASPO1_0002263	1	4.71751e-20	B9J08_003056	A0A1D8PFX9	A0A2H0ZME3	Uncharacterized protein	orf19.7235	100	100	51	93.2581
387_CASPO1_0003228	2	4.71751e-20	B9J08_003077	Q5A0H8	A0A2H0ZLI2	Polyubiquitin-binding protein	orf19.5833	100	100	51	93.2581
387_CASPO3_0002787	3	1.5898e-19	B9J08_003080	A0A1D8PGR8	A0A2H0ZMD5	RRM domain-containing protein	orf19.5828	100	100	50	91.4547
387_CASPO3_0000077	3	4.71751e-20	B9J08_003083	Q5A0H4	A0A2H0ZLH9	Aminodeoxychorismate lyase	orf19.5837	100	100	51	93.2581
387_CASPO2_0002358	2	4.71751e-20	B9J08_003086	Q5A0H0	A0A2H0ZS08	Uncharacterized protein	orf19.5841	100	100	51	93.2581
387_CASPO1_0002273	3	1.17166e-09	B9J08_003087	Q5ALI9	A0A2H0ZS53	RRN7-type domain-containing protein	orf19.1589	100	100	31	57.1907
387_CASPO1_0003381	1	1.5898e-19	B9J08_003098	Q5ANB6	A0A2H0ZS18	tRNA (Guanine-N2-)-methyltransferase	orf19.5987	100	100	50	91.4547
387_CASPO1_0000823	1	4.71751e-20	B9J08_003100	Q59P50	A0A2H0ZLK1	Endoribonuclease YSH1	YSH1	100	100	51	93.2581
387_CASPO1_0001751	2	2.74244e-14	B9J08_003101	A0A1D8PHP3	A0A2H0ZS57	Small nuclear ribonucleoprotein Sm D2	SMD2	100	100	40	73.4211
387_CASPO1_0000247	2	4.71751e-20	B9J08_003105	Q59P56	A0A2H0ZLJ9	Threonine dehydratase	ILV1	100	100	51	93.2581
387_CASPO2_0000832	1	4.71751e-20	B9J08_003106	Q5A2T4	A0A2H0ZLM5	Uncharacterized protein	orf19.2180	100	100	51	93.2581
387_CASPO1_0000380	2	4.71751e-20	B9J08_003117	Q59LQ5	A0A2H0ZLN7	Pre-mRNA-splicing factor CWC25	CWC25	100	100	51	93.2581
387_CASPO3_0002292	3	4.71751e-20	B9J08_003129			Uncharacterized protein		100	100	51	93.2581
387_CASPO1_0002141	3	1.5898e-19	B9J08_003142	A0A1D8PHF9	A0A2H0ZLN9	RanBD1 domain-containing protein	orf19.3583	100	100	50	91.4547
387_CASPO2_0001725	1	1.79843e-18	B9J08_003144	A0A1D8PRJ8	A0A2H0ZML9	F-box domain-containing protein	orf19.7149	100	100	48	87.848
387_CASPO2_0000886	3	4.71751e-20	B9J08_003150	Q59PV3	A0A2H0ZS65	WD-repeat containing protein	SWD2	100	100	51	93.2581
387_CASPO1_0000673	2	4.71751e-20	B9J08_003152	A0A1D8PE41	A0A2H0ZLP9	Ist2p	IST2	100	100	51	93.2581
387_CASPO2_0002466	1	3.98679e-08	B9J08_003167	A0A1D8PC76	A0A2H0ZMP0	Aldehyde dehydrogenase	orf19.6066	100	100	28	51.7806
387_CASPO1_0000526	3	1.5898e-19	B9J08_003170	Q5ABA8	A0A2H0ZLT3	Uncharacterized protein	orf19.6062	100	100	50	91.4547
387_CASPO1_0002268	2	4.71751e-20	B9J08_003176	Q59MG2	A0A2H0ZMM4	Hsp90 cochaperone	orf19.5206	100	100	51	93.2581
387_CASPO2_0002537	3	4.71751e-20	B9J08_003177	Q59MG1	A0A2H0ZMQ0	2-(3-amino-3-carboxypropyl)histidine synthase subunit 1	DPH1	100	100	51	93.2581
387_CASPO1_0000221	4	2.0224e-17	B9J08_003201	A0A1D8PH99	A0A2H0ZLW2	Uncharacterized protein	orf19.4123	100	100	46	84.2413
387_CASPO1_0000283	3	1.10525e-11	B9J08_003219	A0A1D8PMC5	A0A2H0ZLX3	Aromatic-amino-acid:2-oxoglutarate transaminase	ARO9	100	100	35	64.4042
387_CASPO2_0001059	3	4.71751e-20	B9J08_003227			Uncharacterized protein		100	100	51	93.2581
387_CASPO2_0001597	1	6.0357e-18	B9J08_003231	Q59T80	A0A2H0ZTW0	Carnitine O-acetyltransferase	CTN1	100	100	47	86.0446
387_CASPO1_0000288	2	4.71751e-20	B9J08_003234	Q5ABB8	A0A2H0ZLW9	HSP70/90 family co-chaperone	CNS1	100	100	51	93.2581
387_CASPO3_0001189	3	1.64657e-19	B9J08_003235	A0A1D8PC90	A0A2H0ZSJ7	INCENP	orf19.6049	100	100	50	91.4547
387_CASPO2_0000081	1	1.03685e-12	B9J08_003252	A0A1D8PCX5	A0A2H0ZU13	Aminotran	orf19.2988	100	100	37	68.0109
387_CASPO3_0001512	2	1.5898e-19	B9J08_003254	Q5AI67	A0A2H0ZSK3	Uncharacterized protein	orf19.2986	100	100	50	91.4547
387_CASPO2_0001299	2	4.71751e-20	B9J08_003258	Q5AI71	A0A2H0ZSG0	Autophagy-related protein 17	ATG17	100	100	51	93.2581
387_CASPO1_0000316	1	4.71751e-20	B9J08_003265	A0A1D8PCV9	A0A2H0ZSM8	phosphodiesterase	PDE2	100	100	51	93.2581
387_CASPO1_0002244	2	2.0224e-17	B9J08_003268			Uncharacterized protein		100	100	46	84.2413
387_CASPO2_0002563	2	3.68056e-09	B9J08_003276	A0A1D8PQQ3	A0A2H0ZSM6	Alpha-1,4 glucan phosphorylase	GPH1	100	100	30	55.3874
387_CASPO2_0002281	1	4.71751e-20	B9J08_003279	A0A1D8PQQ2	A0A2H0ZMX4	PSP1 C-terminal domain-containing protein	orf19.7027	100	100	51	93.2581
387_CASPO3_0002137	3	4.71751e-20	B9J08_003284	A0A1D8PQN5	A0A2H0ZSN6	Uncharacterized membrane protein	orf19.7043	100	100	51	93.2581
387_CASPO3_0002687	3	1.64657e-19	B9J08_003293	Q5AML2	A0A2H0ZSK2	Cytoplasmic tRNA 2-thiolation protein 1	NCS6	100	100	50	91.4547
387_CASPO2_0001476	2	1.17166e-09	B9J08_003298	A0A1D8PLA3	A0A2H0ZM47	rRNA-processing protein	PWP1	100	100	31	57.1907
387_CASPO2_0002913	2	4.71751e-20	B9J08_003315	Q59ZW2	A0A2H0ZM98	Inclusion body clearance protein IML2	IML2	100	100	51	93.2581
387_CASPO3_0000328	2	4.71751e-20	B9J08_003323	A0A1D8PIM2	A0A2H0ZSN2	ATP-binding cassette transporter	YOR1	100	100	51	93.2581
387_CASPO1_0002299	4	4.71751e-20	B9J08_003335	A0A1D8PG90	A0A2H0ZMB8	ESCRT-III subunit protein	VPS24	100	100	51	93.2581
387_CASPO1_0002190	4	4.71751e-20	B9J08_003337			Uncharacterized protein		100	100	51	93.2581
387_CASPO1_0001089	3	4.71751e-20	B9J08_003350	A0A1D8PMH1	A0A2H0ZN75	Med3p	MED3	100	100	51	93.2581
387_CASPO2_0000471	2	4.71751e-20	B9J08_003352	A0A1D8PMH0	A0A2H0ZM89	Uncharacterized protein	orf19.2923	100	100	51	93.2581
387_CASPO2_0000339	2	4.71751e-20	B9J08_003353	A0A1D8PMH2	A0A2H0ZMB0	Methionyl-tRNA formyltransferase	FMT1	100	100	51	93.2581
387_CASPO3_0001613	1	4.71751e-20	B9J08_003354	A0A1D8PMH5	A0A2H0ZM91	Vacuolar protein sorting-associated protein	VPS13	100	100	51	93.2581
387_CASPO3_0002793	1	4.71751e-20	B9J08_003356	Q5A650	A0A2H0ZMA2	Serine/threonine protein kinase	SAK1	100	100	51	93.2581
387_CASPO1_0001621	3	6.0357e-18	B9J08_003368			Uncharacterized protein		100	100	47	86.0446
387_CASPO1_0002951	1	1.10525e-11	B9J08_003391			Uncharacterized protein		100	100	35	64.4042
387_CASPO3_0002008	1	4.71751e-20	B9J08_003408			Uncharacterized protein		100	100	51	93.2581
387_CASPO3_0002707	1	4.71751e-20	B9J08_003409	Q5ADL8	A0A2H0ZME6	Transcriptional regulator of yeast form adherence 6	TRY6	100	100	51	93.2581
387_CASPO1_0000061	2	4.71751e-20	B9J08_003410	Q5ADL9	A0A2H0ZSV6	Defective in cullin neddylation protein 1	DCN1	100	100	51	93.2581
387_CASPO1_0002271	1	4.71751e-20	B9J08_003448	A0A1D8PIQ0	A0A2H0ZMI2	Uncharacterized protein	orf19.1757	100	100	51	93.2581
387_CASPO3_0002476	2	6.76475e-17	B9J08_003450	Q59XV0	A0A2H0ZMJ0	Histone-lysine N-methyltransferase, H3 lysine-36 specific	2002-09-01	100	100	45	82.4379
387_CASPO3_0002858	2	1.5898e-19	B9J08_003452	Q5AHE2	A0A2H0ZTC9	Uga11p	UGA11	100	100	50	91.4547
387_CASPO3_0002197	1	4.71751e-20	B9J08_003462	O74711	A0A2H0ZMJ6	Peroxisomal targeting signal receptor	X5	100	100	51	93.2581
387_CASPO2_0000818	2	4.71751e-20	B9J08_003467	A0A1D8PFE6	A0A2H0ZMK1	DNA helicase	CDC54	100	100	51	93.2581
387_CASPO1_0001861	1	4.71751e-20	B9J08_003479	Q5A876	A0A2H0ZML1	Dal81p	DAL81	100	100	51	93.2581
387_CASPO1_0000366	3	4.71751e-20	B9J08_003481			Uncharacterized protein		100	100	51	93.2581
387_CASPO1_0001697	3	4.71751e-20	B9J08_003482	Q5A861	A0A2H0ZMQ8	Palmitoyltransferase SWF1	SWF1	100	100	51	93.2581
387_CASPO1_0000396	2	4.71751e-20	B9J08_003483	Q5A862	A0A2H0ZMM0	Uncharacterized protein	CAALFM_CR00880WA	100	100	51	93.2581
387_CASPO2_0002705	2	1.5898e-19	B9J08_003488	Q5A864	A0A2H0ZMN5	Cruciform cutting endonuclease	CCE1	100	100	50	91.4547
387_CASPO1_0001375	2	4.71751e-20	B9J08_003496	Q59UG3	A0A2H0ZMM7	Cysteine protease ATG4	ATG4	100	100	51	93.2581
387_CASPO3_0000927	3	1.5898e-19	B9J08_003510	A0A1D8PKZ7	A0A2H0ZMQ4	Pyrroline-5-carboxylate reductase	PRO3	100	100	50	91.4547
387_CASPO1_0000326	1	4.71751e-20	B9J08_003514	Q59US5	A0A2H0ZMT7	Bifunctional cysteine synthase/O-acetylhomerine aminocarboxypropyltransferase	MET15	100	100	51	93.2581
387_CASPO1_0000438	4	4.71751e-20	B9J08_003524	A0A1D8PL48	A0A2H0ZMQ2	Uncharacterized protein	orf19.4182	100	100	51	93.2581
387_CASPO1_0000397	2	1.5898e-19	B9J08_003526	A0A1D8PL32	A0A2H0ZMQ7	Muc1p	MUC1	100	100	50	91.4547
387_CASPO1_0001727	2	4.71751e-20	B9J08_003536	A0A1D8PHP4	A0A2H0ZMR5	Golgi transport complex subunit	orf19.36	100	100	51	93.2581
387_CASPO3_0001605	2	2.74244e-14	B9J08_003541	Q59SI3	A0A2H0ZMT4	SurE domain-containing protein	orf19.4189	100	100	40	73.4211
387_CASPO1_0001909	2	4.71751e-20	B9J08_003547	Q5APB0	A0A2H0ZMT3	U2 snRNP complex subunit	BUD31	100	100	51	93.2581
387_CASPO2_0002639	2	4.71751e-20	B9J08_003553	A0A1D8PGR9	A0A2H0ZTA1	Dld1p	DLD1	100	100	51	93.2581
387_CASPO2_0002246	3	3.39277e-12	B9J08_003556			Uncharacterized protein		100	100	36	66.2076
387_CASPO1_0001549	4	4.71751e-20	B9J08_003558	A0A1D8PEW7	A0A2H0ZMT5	Uncharacterized protein	orf19.993	100	100	51	93.2581
387_CASPO1_0000746	2	4.71751e-20	B9J08_003570	Q5ADT5	A0A2H0ZMU5	Protein YIP	orf19.6756	100	100	51	93.2581
387_CASPO2_0001696	1	4.71751e-20	B9J08_003576	Q5ADU9	A0A2H0ZMU9	RNA polymerase II subunit A C-terminal domain phosphatase	orf19.6742	100	100	51	93.2581
387_CASPO2_0002822	1	4.71751e-20	B9J08_003579			Uncharacterized protein		100	100	51	93.2581
387_CASPO2_0001703	2	1.79843e-18	B9J08_003580	A0A1D8PIR7	A0A2H0ZMV4	Mtr2p	MTR2	100	100	48	87.848
387_CASPO1_0000549	2	4.71751e-20	B9J08_003606	A0A1D8PEU9	A0A2H0ZTL2	Uncharacterized protein	orf19.4906	100	100	51	93.2581
387_CASPO1_0000604	1	4.71751e-20	B9J08_003621	A0A1D8PEB1	A0A2H0ZN00	Lysophospholipase	PLB5	100	100	51	93.2581
387_CASPO1_0002302	2	4.71751e-20	B9J08_003638	A0A1D8PHC7	A0A2H0ZN14	Rxt3p	RXT3	100	100	51	93.2581
387_CASPO2_0001481	3	4.71751e-20	B9J08_003643	A0A1D8PGN3	A0A2H0ZNX7	Putative ATPase	ECM3	100	100	51	93.2581
387_CASPO1_0001318	4	3.98679e-08	B9J08_003653	A0A1D8PGJ5	A0A2H0ZNY9	Polynucleotide 3'-phosphatase	orf19.1547	100	100	28	51.7806
387_CASPO2_0002173	2	1.5898e-19	B9J08_003660	Q5A8H8	A0A2H0ZN35	Pbp2p	PBP2	100	100	50	91.4547
387_CASPO3_0000855	3	1.5898e-19	B9J08_003670	Q5AHZ7	A0A2H0ZN46	Mediator of RNA polymerase II transcription subunit 17	SRB4	100	100	50	91.4547
387_CASPO2_0002337	3	4.71751e-20	B9J08_003671	A0A1D8PD24	A0A2H0ZN43	Uncharacterized protein	orf19.3057	100	100	51	93.2581
387_CASPO1_0003028	4	4.71751e-20	B9J08_003674			Uncharacterized protein		100	100	51	93.2581
387_CASPO2_0002868	3	4.71751e-20	B9J08_003690	Q5AIA8	A0A2H0ZTR7	Put4p	PUT4	100	100	51	93.2581
387_CASPO2_0002744	2	2.00594e-18	B9J08_003699	A0A1D8PDJ9	A0A2H0ZTS7	Mtm1p	MTM1	98.0392	98.0392	51	88.7497
387_CASPO2_0000483	4	4.71751e-20	B9J08_003706			Uncharacterized protein		100	100	51	93.2581
387_CASPO2_0001319	1	2.00594e-18	B9J08_003712			Uncharacterized protein		98.0392	98.0392	51	88.7497
387_CASPO3_0000436	2	4.71751e-20	B9J08_003715	A0A1D8PQ32	A0A2H0ZN98	DUF1992 domain-containing protein	orf19.5601	100	100	51	93.2581
387_CASPO1_0001005	2	4.71751e-20	B9J08_003718	Q59TD2	A0A2H0ZN93	Uncharacterized protein	orf19.4498	100	100	51	93.2581
387_CASPO3_0001182	3	9.57482e-14	B9J08_003720	A0A1D8PH70	A0A2H0ZN97	DNA-binding ATPase	orf19.4502	100	100	39	71.6177
387_CASPO2_0000999	2	4.71751e-20	B9J08_003732			Uncharacterized protein		100	100	51	93.2581
387_CASPO1_0000537	3	4.71751e-20	B9J08_003740	A0A1D8PIP5	A0A2H0ZNB7	SsDNA endodeoxyribonuclease	RAD1	100	100	51	93.2581
387_CASPO1_0000320	2	4.71751e-20	B9J08_003745	Q59M28	A0A2H0ZNC6	Elongator subunit	orf19.3759	100	100	51	93.2581
387_CASPO1_0002330	3	4.71751e-20	B9J08_003759	Q5ANH2	A0A2H0ZNI2	Protein ARV1	ARV1	100	100	51	93.2581
387_CASPO1_0000841	3	1.79843e-18	B9J08_003763	A0A1D8PP61	A0A2H0ZPA2	2-dehydropantoate 2-reductase	orf19.4006	100	100	48	87.848
387_CASPO1_0001008	3	4.71751e-20	B9J08_003764	Q5AK15	A0A2H0ZPC9	Putative dephospho-CoA kinase	orf19.4005	100	100	51	93.2581
387_CASPO2_0001148	2	4.71751e-20	B9J08_003778	A0A1D8PMQ4	A0A2H0ZTX7	Proteasome regulatory particle base subunit	RPT5	100	100	51	93.2581
387_CASPO2_0001909	3	6.75998e-18	B9J08_003782	A0A1D8PMR4	A0A2H0ZNF6	Cnn	orf19.3100	100	100	47	86.0446
387_CASPO1_0001494	2	4.71751e-20	B9J08_003784			Uncharacterized protein		100	100	51	93.2581
387_CASPO1_0002005	2	4.71751e-20	B9J08_003789	Q59PP0	A0A2H0ZNH4	DNA mismatch repair protein HSM3	HSM3	100	100	51	93.2581
387_CASPO1_0001316	2	1.5898e-19	B9J08_003800	A0A1D8PIM4	A0A2H0ZNH0	Ubiquitin-specific protease	orf19.1777	100	100	50	91.4547
387_CASPO3_0002895	3	8.29373e-15	B9J08_003810	A0A1D8PIK6	A0A2H0ZNH9	PI31	orf19.1785	100	100	41	75.2244
387_CASPO1_0002911	2	4.71751e-20	B9J08_003813	Q5A7Q3	A0A2H0ZNH8	Pre-mRNA-splicing factor PRP46	PRP46	100	100	51	93.2581
387_CASPO1_0003378	3	4.71751e-20	B9J08_003816	Q59ST6	A0A2H0ZU25	Serine/threonine-protein phosphatase 2A activator 2	RRD2	100	100	51	93.2581
387_CASPO3_0003010	2	4.71751e-20	B9J08_003825	A0A1D8PIJ8	A0A2H0ZPH7	Sulfurtransferase	orf19.1356	100	100	51	93.2581
387_CASPO1_0001736	3	4.71751e-20	B9J08_003826	A0A1D8PIN8	A0A2H0ZPM2	Pseudouridine synthase	PUS7	100	100	51	93.2581
387_CASPO1_0002779	3	3.68056e-09	B9J08_003841	Q59TS3	A0A2H0ZNK6	Bta1p	BTA1	100	100	30	55.3874
387_CASPO2_0000344	4	4.71751e-20	B9J08_003845	Q5AB98	A0A2H0ZNN2	Cdc13p	CDC13	100	100	51	93.2581
387_CASPO3_0002686	2	4.71751e-20	B9J08_003847	Q5AD72	A0A2H0ZPQ4	Alpha-1,2-mannyltransferase MNN24	MNN24	100	100	51	93.2581
387_CASPO2_0002576	2	4.40878e-11	B9J08_003849	A0A1D8PGA6	A0A2H0ZNN8	Proteasome regulatory particle lid subunit	orf19.1993	100	100	34	62.6008
387_CASPO3_0001106	2	4.02825e-10	B9J08_003852	Q5AD78	A0A2H0ZNS3	Mannan endo-1,6-alpha-mannidase DCW1	DCW1	100	100	32	58.9941
387_CASPO2_0002741	2	4.71751e-20	B9J08_003857			Uncharacterized protein		100	100	51	93.2581
387_CASPO3_0000581	2	1.5898e-19	B9J08_003864	A0A1D8PGE9	A0A2H0ZNN1	tRNA(Adenine34) deaminase	orf19.1458	100	100	50	91.4547
387_CASPO1_0000495	2	4.71751e-20	B9J08_003865	Q5ALW7	A0A2H0ZU89	Protein phosphatase methylesterase 1	P1	100	100	51	93.2581
387_CASPO2_0000326	2	5.74711e-19	B9J08_003868	Q59WC1	A0A2H0ZNN9	Sog2p	SOG2	100	100	49	89.6514
387_CASPO2_0001698	3	4.71751e-20	B9J08_003872	A0A1D8PRE0	A0A2H0ZVI9	SnoRNA-binding rRNA-processing protein	ENP1	100	100	51	93.2581
387_CASPO2_0000063	2	4.71751e-20	B9J08_003874	A0A1D8PRE9	A0A2H0ZNP3	Imidazole glycerol phosphate synthase hisHF	HIS7	100	100	51	93.2581
387_CASPO3_0001894	1	4.71751e-20	B9J08_003878	A0A1D8PR80	A0A2H0ZU85	Ran guanyl-nucleotide exchange factor	orf19.5184	100	100	51	93.2581
387_CASPO1_0000304	1	4.71751e-20	B9J08_003887	Q59Y39	A0A2H0ZUK6	Uncharacterized protein	orf19.3610	100	100	51	93.2581
387_CASPO2_0000078	3	4.71751e-20	B9J08_003897	A0A1D8PQ69	A0A2H0ZPY8	Uncharacterized protein	CCZ1	100	100	51	93.2581
387_CASPO2_0002160	2	3.69256e-10	B9J08_003904	A0A1D8PG05	A0A2H0ZUP4	Uncharacterized protein	orf19.1913	100	100	32	58.9941
387_CASPO1_0001331	2	4.71751e-20	B9J08_003910			Uncharacterized protein		100	100	51	93.2581
387_CASPO3_0001775	1	4.71751e-20	B9J08_003911			Uncharacterized protein		100	100	51	93.2581
387_CASPO3_0002299	1	6.76475e-17	B9J08_003928	A0A1D8PFE0	A0A2H0ZNV0	RHOMBOID-like protein	RBD1	100	100	45	82.4379
387_CASPO1_0003314	1	4.71751e-20	B9J08_003929			Uncharacterized protein		100	100	51	93.2581
387_CASPO3_0001500	2	4.71751e-20	B9J08_003933	A0A1D8PFF4	A0A2H0ZNV6	Vph2p	VPH2	100	100	51	93.2581
387_CASPO1_0001833	2	3.39277e-12	B9J08_003935	O94150	A0A2H0ZNX5	37S Ribosomal protein S9, mitochondrial	MRPS9	100	100	36	66.2076
387_CASPO3_0002850	2	4.71751e-20	B9J08_003948	Q5AKY0	A0A2H0ZNW8	Kis2p	KIS2	100	100	51	93.2581
387_CASPO2_0001089	1	4.71751e-20	B9J08_003949	Q5ANJ1	A0A2H0ZNY6	Uncharacterized protein	orf19.5910	100	100	51	93.2581
387_CASPO2_0001589	1	4.71751e-20	B9J08_003955	Q5ANI6	A0A2H0ZNZ5	Transcriptional regulator STP3	STP3	100	100	51	93.2581
387_CASPO2_0002526	3	4.71751e-20	B9J08_003957	Q5ANI4	A0A2H0ZQ79	Mea1p	MEA1	100	100	51	93.2581
387_CASPO2_0001237	2	1.5898e-19	B9J08_003960	A0A1D8PFH4	A0A2H0ZNZ7	Spa2p	SPA2	100	100	50	91.4547
387_CASPO1_0000432	2	4.71751e-20	B9J08_003970			Uncharacterized protein		100	100	51	93.2581
387_CASPO1_0000580	2	4.71751e-20	B9J08_003976	Q5AK01	A0A2H0ZQ64	Uncharacterized protein	PSY4	100	100	51	93.2581
387_CASPO1_0003338	2	4.71751e-20	B9J08_003992	A0A1D8PFP2	A0A2H0ZUH2	Rob1p	ROB1	100	100	51	93.2581
387_CASPO1_0002525	2	1.5898e-19	B9J08_004012	Q5A7N9	A0A2H0ZP49	Mn(2+) transporter	orf19.5428	100	100	50	91.4547
387_CASPO1_0000424	2	4.71751e-20	B9J08_004019	A0A1D8PHZ9	A0A2H0ZVM5	Uncharacterized protein	orf19.2204	100	100	51	93.2581
387_CASPO1_0000756	2	4.71751e-20	B9J08_004023	Q5AP87	A0A2H0ZP35	Altered inheritance of mitochondria protein 21	AIM21	100	100	51	93.2581
387_CASPO2_0000256	2	4.71751e-20	B9J08_004039	A0A1D8PM79	A0A2H0ZQJ3	Cdl1p	CDL1	100	100	51	93.2581
387_CASPO1_0000877	3	4.71751e-20	B9J08_004044	Q5APD5	A0A2H0ZPC3	Uncharacterized protein	orf19.4830	100	100	51	93.2581
387_CASPO2_0002915	2	1.10525e-11	B9J08_004054	Q5A3J4	A0A2H0ZPD7	PCI domain-containing protein	orf19.5276	100	100	35	64.4042
387_CASPO1_0001747	3	4.71751e-20	B9J08_004057	A0A1D8PKA3	A0A2H0ZP89	tRNA splicing endonuclease subunit	orf19.7361	100	100	51	93.2581
387_CASPO3_0002709	2	4.71751e-20	B9J08_004060	A0A1D8PKJ0	A0A2H0ZP78	Cationic amino acid transporter	orf19.7370	100	100	51	93.2581
387_CASPO3_0001464	4	1.03685e-12	B9J08_004072	P83782	A0A2H0ZPA5	Cytochrome b-c1 complex subunit 2, mitochondrial	QCR2	100	100	37	68.0109
387_CASPO3_0002539	2	1.17166e-09	B9J08_004075	Q59QT2	A0A2H0ZUS7	Actin-related protein 1	ARP1	100	100	31	57.1907
387_CASPO2_0001611	3	4.71751e-20	B9J08_004093	A0A1D8PS89	A0A2H0ZPC8	Uncharacterized protein	CAALFM_CR02600WA	100	100	51	93.2581
387_CASPO1_0000275	2	2.8948e-14	B9J08_004095	A0A1D8PS97	A0A2H0ZUU7	Pantoate--beta-alanine ligase	PAN6	100	100	40	73.4211
387_CASPO3_0000030	2	2.0224e-17	B9J08_004097			Uncharacterized protein		100	100	46	84.2413
387_CASPO3_0001400	9	4.71751e-20	B9J08_004100			Uncharacterized protein		100	100	55	93.2581
387_CASPO3_0001552	8	5.35076e-19	B9J08_004110			Uncharacterized protein		100	100	49	89.6514
387_CASPO1_0002076	2	1.5898e-19	B9J08_004122	A0A1D8PU83	A0A2H0ZI09	4-hydroxybenzoate polyprenyltransferase, mitochondrial	COQ2	100	100	50	91.4547
387_CASPO3_0000204	2	4.71751e-20	B9J08_004133	Q5A2T3	A0A2H0ZI62	Blm3p	BLM3	100	100	51	93.2581
387_CASPO1_0002160	5	1.28501e-08	B9J08_004135	Q5ADX8	A0A2H0ZI24	Wor4p	WOR4	100	100	29	53.584
387_CASPO3_0001070	1	1.5898e-19	B9J08_004136			Uncharacterized protein		100	100	50	91.4547
387_CASPO1_0001521	2	4.71751e-20	B9J08_004141	A0A1D8PFI0	A0A2H0ZI74	Protein YIP	orf19.4922	100	100	51	93.2581
387_CASPO2_0001012	1	4.71751e-20	B9J08_004142			Uncharacterized protein		100	100	51	93.2581
387_CASPO2_0001019	2	1.5898e-19	B9J08_004154	Q5AEJ0	A0A2H0ZJ71	Aa	orf19.278	100	100	50	91.4547
387_CASPO3_0000469	3	4.71751e-20	B9J08_004164	Q5AJS6	A0A2H0ZI54	Multiple RNA-binding domain-containing protein 1	MRD1	100	100	51	93.2581
387_CASPO3_0000085	3	4.71751e-20	B9J08_004176			Uncharacterized protein		100	100	51	93.2581
387_CASPO2_0000500	3	2.25847e-16	B9J08_004179	Q5AB88	A0A2H0ZI90	Uncharacterized protein	orf19.6084	100	100	44	80.6345
387_CASPO1_0000818	2	1.79843e-18	B9J08_004183			Uncharacterized protein		100	100	48	87.848
387_CASPO1_0000416	2	4.71751e-20	B9J08_004190	A0A1D8PI26	A0A2H0ZJB0	Vrp1p	VRP1	100	100	51	93.2581
387_CASPO1_0002958	3	1.5898e-19	B9J08_004192	A0A1D8PI00	A0A2H0ZIA3	NAD-specific glutamate dehydrogenase	GDH2	100	100	50	91.4547
387_CASPO2_0000235	2	4.71751e-20	B9J08_004197	Q5A2L2	A0A2H0ZJ89	Ribose phosphate diphosphokinase subunit	PRS5	100	100	51	93.2581
387_CASPO3_0002231	5	4.71751e-20	B9J08_004201	A0A1D8PME8	A0A2H0ZIB5	Transport protein particle complex II subunit	orf19.1265	100	100	51	93.2581
387_CASPO1_0001147	3	4.71751e-20	B9J08_004212	A0A1D8PM54	A0A2H0ZIC4	C2H2-type domain-containing protein	orf19.3817	100	100	51	93.2581
387_CASPO2_0002615	3	4.71751e-20	B9J08_004213	Q5A675	A0A2H0ZIC9	Ubiquitin carboxyl-terminal hydrolase	orf19.3815	100	100	51	93.2581
387_CASPO2_0002699	1	6.76475e-17	B9J08_004214	Q5A683	A0A2H0ZIE8	Bas1p	BAS1	100	100	45	82.4379
387_CASPO1_0003295	2	4.71751e-20	B9J08_004215	A0A1D8PM44	A0A2H0ZIC5	Methylenetetrahydrofolate dehydrogenase (NAD(+))	orf19.3810	100	100	51	93.2581
387_CASPO1_0001711	2	4.71751e-20	B9J08_004217	Q5A678	A0A2H0ZKG9	Ssz1p	SSZ1	100	100	51	93.2581
387_CASPO2_0001056	2	9.57482e-14	B9J08_004220	Q5A2S9	A0A2H0ZIC1	Seh1p	SEH1	100	100	39	71.6177
387_CASPO3_0001722	1	4.71751e-20	B9J08_004222	A0A1D8PEX3	A0A2H0ZJF3	DNA-directed RNA polymerase subunit	RPA190	100	100	51	93.2581
387_CASPO1_0000149	2	7.52453e-16	B9J08_004223	Q5APE0	A0A2H0ZID3	Uncharacterized protein	orf19.4825	100	100	43	78.8312
387_CASPO1_0000919	2	4.71751e-20	B9J08_004225	P0CH96	A0A2H0ZJD2	Adenyluccinate synthetase	ADE12	100	100	51	93.2581
387_CASPO2_0002101	1	2.50126e-15	B9J08_004230	Q5A782	A0A2H0ZJE5	Translation initiation factor eIF5B	FUN12	100	100	42	77.0278
387_CASPO1_0003060	1	4.71751e-20	B9J08_004235	A0A1D8PQ27	A0A2H0ZIH5	phosphatidylInositol-3,5-bisphosphate 5-phosphatase	orf19.5586	100	100	51	93.2581
387_CASPO1_0001322	3	4.71751e-20	B9J08_004236	A0A1D8PQ21	A0A2H0ZIE7	Uncharacterized protein	orf19.5587	100	100	51	93.2581
387_CASPO2_0001983	2	6.76475e-17	B9J08_004238	A0A1D8PQ89	A0A2H0ZID0	Mitochondrial 37S Ribosomal protein MRP4	orf19.5747	100	100	45	82.4379
387_CASPO2_0002610	3	4.71751e-20	B9J08_004242	Q5A892	A0A2H0ZJI6	Putative ubiquitin-protein ligase	CAALFM_CR01170WA	100	100	51	93.2581
387_CASPO1_0000070	2	4.71751e-20	B9J08_004245	Q5A888	A0A2H0ZIF8	3-keto-steroid reductase	ERG27	100	100	51	93.2581
387_CASPO1_0000477	1	5.35076e-19	B9J08_004256	Q59PT7	A0A2H0ZIF9	DUF2470 domain-containing protein	CAALFM_CR05860WA	100	100	49	89.6514
387_CASPO2_0001382	1	4.71751e-20	B9J08_004260			Uncharacterized protein		100	100	51	93.2581
387_CASPO1_0002571	3	4.71751e-20	B9J08_004262	A0A1D8PTJ5	A0A2H0ZIF1	DNA replication initiation factor	CDC45	100	100	51	93.2581
387_CASPO2_0001889	2	4.71751e-20	B9J08_004268	A0A1D8PGW7	A0A2H0ZIK6	Uncharacterized protein	orf19.864	100	100	51	93.2581
387_CASPO1_0001169	3	6.76475e-17	B9J08_004274	Q5AHC2	A0A2H0ZJJ0	Mitochondrial inner membrane i-AAA protease complex subunit MGR1	MGR1	100	100	45	82.4379
387_CASPO2_0001465	2	1.5898e-19	B9J08_004278	A0A1D8PGZ1	A0A2H0ZIL7	UNC45-central domain-containing protein	orf19.879	100	100	50	91.4547
387_CASPO3_0000382	2	3.68056e-09	B9J08_004286	Q5AHB1	A0A2H0ZJK5	Actin cytkeleton-regulatory complex protein PAN1	PAN1	100	100	30	55.3874
387_CASPO1_0001707	2	4.71751e-20	B9J08_004288	A0A1D8PH02	A0A2H0ZIJ1	Trifunctional hydroxymethylpyrimidine kinase/phosphomethylpyrimidine kinase/thiaminase	THI20	100	100	51	93.2581
387_CASPO2_0000162	2	1.5898e-19	B9J08_004290			Uncharacterized protein		100	100	50	91.4547
387_CASPO3_0002504	1	4.71751e-20	B9J08_004291			Uncharacterized protein		100	100	51	93.2581
387_CASPO1_0002656	3	1.64657e-19	B9J08_004295	Q5AK66	A0A2H0ZJJ4	phosphatidylserine decarboxylase proenzyme 2	PSD2	100	100	50	91.4547
387_CASPO1_0002699	2	4.71751e-20	B9J08_004296	A0A1D8PP23	A0A2H0ZIJ8	Uncharacterized protein	orf19.3954.1	100	100	51	93.2581
387_CASPO1_0000347	1	6.76475e-17	B9J08_004297	A0A1D8PP21	A0A2H0ZJM0	Methionine--tRNA ligase	MES1	100	100	45	82.4379
387_CASPO3_0002595	3	2.0224e-17	B9J08_004298	Q5AK64	A0A2H0ZJR1	Glutamyl-tRNA(Gln) amidotransferase subunit A, mitochondrial	HER2	100	100	46	84.2413
387_CASPO2_0002420	1	4.71751e-20	B9J08_004301	Q5AK60	A0A2H0ZIP3	DNA-directed DNA polymerase delta subunit	HYS2	100	100	51	93.2581
387_CASPO3_0000696	2	1.36047e-12	B9J08_004302	Q5A873	A0A2H0ZIK4	Ten1p	TEN1	100	100	37	68.0109
387_CASPO1_0002167	3	4.71751e-20	B9J08_004303	A0A1D8PP34	A0A2H0ZIN9	Ppr1p	PPR1	100	100	51	93.2581
387_CASPO1_0000142	1	4.71751e-20	B9J08_004304	A0A1D8PP33	A0A2H0ZIJ9	Uncharacterized protein	orf19.3983	100	100	51	93.2581
387_CASPO3_0000883	2	1.5898e-19	B9J08_004306	Q5AK56	A0A2H0ZIK8	Ash2p	ASH2	100	100	50	91.4547
387_CASPO1_0000458	3	4.71751e-20	B9J08_004308			Uncharacterized protein		100	100	51	93.2581
387_CASPO3_0000525	2	4.71751e-20	B9J08_004314			Uncharacterized protein		100	100	51	93.2581
387_CASPO1_0001413	1	4.71751e-20	B9J08_004324			Uncharacterized protein		100	100	51	93.2581
387_CASPO3_0002573	2	4.71751e-20	B9J08_004329	Q5AK25	A0A2H0ZJR3	Calpain-like protease palB/RIM13	RIM13	100	100	51	93.2581
387_CASPO1_0001309	4	1.79843e-18	B9J08_004332	A0A1D8PP49	A0A2H0ZIP5	Uncharacterized protein	orf19.3998	100	100	48	87.848
387_CASPO2_0000433	1	4.71751e-20	B9J08_004333	A0A1D8PP47	A0A2H0ZJN0	Uncharacterized protein	orf19.3999	100	100	51	93.2581
387_CASPO1_0000641	3	4.71751e-20	B9J08_004334	A0A1D8PP44	A0A2H0ZIN6	Grf10p	GRF10	100	100	51	93.2581
387_CASPO1_0001145	2	4.71751e-20	B9J08_004335	A0A1D8PP45	A0A2H0ZIR9	Uncharacterized protein	orf19.4001	100	100	51	93.2581
387_CASPO3_0002169	2	4.71751e-20	B9J08_004348			Uncharacterized protein		100	100	51	93.2581
387_CASPO2_0000100	2	4.71751e-20	B9J08_004364	A0A1D8PNY1	A0A2H0ZIW0	phospholipid scramblase	orf19.3929	100	100	51	93.2581
387_CASPO1_0001139	3	4.71751e-20	B9J08_004365	A0A1D8PNY6	A0A2H0ZIR8	Sfc1p	SFC1	100	100	51	93.2581
387_CASPO1_0001587	2	2.95846e-06	B9J08_004372	A0A1D8PGU4	A0A2H0ZIT5	Delta-aminolevulinic acid dehydratase	HEM2	100	100	24	44.5672
387_CASPO2_0000202	1	4.71751e-20	B9J08_004387			Uncharacterized protein		100	100	51	93.2581
387_CASPO2_0001384	1	1.5898e-19	B9J08_004388	A0A1D8PNF9	A0A2H0ZIT6	PUM-HD domain-containing protein	orf19.4262	100	100	50	91.4547
387_CASPO2_0001681	2	3.58214e-11	B9J08_004390			Uncharacterized protein		100	100	34	62.6008
387_CASPO1_0000243	2	4.71751e-20	B9J08_004393	Q5AK79	A0A2H0ZJY1	CTP synthase	URA7	100	100	51	93.2581
387_CASPO1_0002672	2	4.71751e-20	B9J08_004395	A0A1D8PNZ6	A0A2H0ZIV1	Uncharacterized protein	orf19.3940	100	100	51	93.2581
387_CASPO3_0002181	3	4.71751e-20	B9J08_004397	A0A1D8PNZ9	A0A2H0ZIU9	Tip41p	TIP41	100	100	51	93.2581
387_CASPO3_0000971	2	4.71751e-20	B9J08_004405	Q5AGC6	A0A2H0ZIW2	glucose-induced degradation complex subunit	orf19.4253	100	100	51	93.2581
387_CASPO2_0001167	1	4.71751e-20	B9J08_004409	A0A1D8PL33	A0A2H0ZIW9	phosphatase	orf19.4185	100	100	51	93.2581
387_CASPO3_0001692	2	4.71751e-20	B9J08_004410	Q5AFA2	A0A2H0ZK31	Extracellular glycosidase CRH11	CRH11	100	100	51	93.2581
387_CASPO1_0001613	2	3.69256e-10	B9J08_004413	Q59SI1	A0A2H0ZIY2	ATPase-activating Ribosome biynthesis protein	RLP24	100	100	32	58.9941
387_CASPO2_0001315	3	4.71751e-20	B9J08_004414	A0A1D8PL39	A0A2H0ZJ14	Ribonuclease P/MRP protein subunit	orf19.4168	100	100	51	93.2581
387_CASPO1_0001799	2	3.68056e-09	B9J08_004416			Uncharacterized protein		100	100	30	55.3874
387_CASPO2_0000005	2	4.71751e-20	B9J08_004418			Uncharacterized protein		100	100	51	93.2581
387_CASPO2_0000065	3	4.71751e-20	B9J08_004419	A0A1D8PL41	A0A2H0ZIX9	Ubiquitin-ubiquitin ligase	orf19.4191.1	100	100	51	93.2581
387_CASPO2_0000186	2	2.74244e-14	B9J08_004426	A0A1D8PL51	A0A2H0ZJ19	Non-structural maintenance of chromomes element 4	orf19.4161	100	100	40	73.4211
387_CASPO3_0000388	2	4.71751e-20	B9J08_004429	A0A1D8PJQ5	A0A2H0ZIZ1	Uncharacterized protein	orf19.321	100	100	51	93.2581
387_CASPO1_0000540	2	4.71751e-20	B9J08_004440	A0A1D8PK80	A0A2H0ZJY4	Bifunctional choline kinase/ethanolamine kinase	orf19.6966	100	100	51	93.2581
387_CASPO2_0002593	1	4.71751e-20	B9J08_004446			Uncharacterized protein		100	100	51	93.2581
387_CASPO1_0000202	2	4.71751e-20	B9J08_004448			Uncharacterized protein		100	100	51	93.2581
387_CASPO1_0000230	1	4.71751e-20	B9J08_004449			Uncharacterized protein		100	100	51	93.2581
387_CASPO3_0000674	3	1.28501e-08	B9J08_004453			Uncharacterized protein		100	100	29	53.584
387_CASPO1_0001409	2	4.71751e-20	B9J08_004458	A0A1D8PLA4	A0A2H0ZJ08	Zcf27p	ZCF27	100	100	51	93.2581
387_CASPO2_0001110	1	4.71751e-20	B9J08_004459	A0A1D8PLB7	A0A2H0ZJ21	Acetolactate synthase regulatory subunit	ILV6	100	100	51	93.2581
387_CASPO3_0000155	3	2.44373e-17	B9J08_004462	Q5AND1	A0A2H0ZJ30	Maintenance of telomere capping protein 6	MTC6	96.0784	96.0784	51	84.2413
387_CASPO2_0000683	2	4.71751e-20	B9J08_004464	Q5AND4	A0A2H0ZJ72	Rdi1p	RDI1	100	100	51	93.2581
387_CASPO2_0001547	1	5.54893e-19	B9J08_004468	A0A1D8PKY2	A0A2H0ZJ18	Frp1p	FRP1	100	100	49	89.6514
387_CASPO3_0000693	3	1.5898e-19	B9J08_004472			Uncharacterized protein		100	100	50	91.4547
387_CASPO1_0002298	3	4.71751e-20	B9J08_004473			Uncharacterized protein		100	100	51	93.2581
387_CASPO1_0003178	3	5.74711e-19	B9J08_004475			Uncharacterized protein		100	100	49	89.6514
387_CASPO3_0000480	2	1.79843e-18	B9J08_004478			Uncharacterized protein		100	100	48	87.848
387_CASPO1_0001460	2	1.64657e-19	B9J08_004489	A0A1D8PDE3	A0A2H0ZFQ6	Coatomer subunit gamma	SEC21	100	100	50	91.4547
387_CASPO2_0002706	2	5.74711e-19	B9J08_004491	A0A1D8PDF0	A0A2H0ZFN9	Ribonuclease P	RPM2	100	100	49	89.6514
387_CASPO2_0002001	2	4.71751e-20	B9J08_004492			Uncharacterized protein		100	100	51	93.2581
387_CASPO2_0001760	2	3.64268e-07	B9J08_004504	A0A1D8PTY4	A0A2H0ZFP4	Elf1p	ELF1	100	100	26	48.1739
387_CASPO3_0001982	2	4.71751e-20	B9J08_004507	P31225	A0A2H0ZFQ0	Corticteroid-binding protein	CBP1	100	100	51	93.2581
387_CASPO1_0000372	3	3.68056e-09	B9J08_004509	A0A1D8PTZ1	A0A2H0ZFS8	Uncharacterized protein	CAALFM_CR09330CA	100	100	30	55.3874
387_CASPO2_0001751	3	3.98679e-08	B9J08_004519	Q5A2B6	A0A2H0ZFU8	RF	orf19.425	100	100	28	51.7806
387_CASPO1_0000910	2	2.19093e-17	B9J08_004524	Q5A2B1	A0A2H0ZHW0	Rab family GTPase	YPT53	100	100	46	84.2413
387_CASPO3_0002518	1	1.5898e-19	B9J08_004539	Q59QM3	A0A2H0ZIT2	Lyp1p	LYP1	100	100	50	91.4547
387_CASPO2_0002682	3	4.71751e-20	B9J08_004542	G1UB68	A0A2H0ZFU0	Very-long-chain (3R)-3-hydroxyacyl-CoA dehydratase	orf19.5156	100	100	51	93.2581
387_CASPO3_0002204	3	3.39277e-12	B9J08_004544			Uncharacterized protein		100	100	36	66.2076
387_CASPO2_0000687	2	4.71751e-20	B9J08_004546			Uncharacterized protein		100	100	51	93.2581
387_CASPO1_0002697	1	4.71751e-20	B9J08_004552	Q59Z57	A0A2H0ZFV6	Prb1p	PRB1	100	100	51	93.2581
387_CASPO2_0000523	3	4.71751e-20	B9J08_004568	Q5AA15	A0A2H0ZFW6	Rad10p	RAD10	100	100	51	93.2581
387_CASPO3_0001024	3	1.5898e-19	B9J08_004575	A0A1D8PDN0	A0A2H0ZFW7	Uncharacterized protein	orf19.2478	100	100	50	91.4547
387_CASPO1_0000440	1	4.71751e-20	B9J08_004601	Q5A0N3	A0A2H0ZG02	Ribonucleide-diphosphate reductase	RNR1	100	100	51	93.2581
387_CASPO1_0000295	2	4.71751e-20	B9J08_004613	A0A1D8PCQ7	A0A2H0ZG21	Kinesin motor domain-containing protein	orf19.3667	100	100	51	93.2581
387_CASPO1_0002657	2	4.71751e-20	B9J08_004625			Uncharacterized protein		100	100	51	93.2581
387_CASPO1_0001015	1	4.71751e-20	B9J08_004628	Q5AKY8	A0A2H0ZG39	SsDNA endodeoxyribonuclease	orf19.4988	100	100	51	93.2581
387_CASPO1_0001035	2	4.71751e-20	B9J08_004636	A0A1D8PFP3	A0A2H0ZHN5	5'-3' exoribonuclease 1	KEM1	100	100	51	93.2581
387_CASPO3_0002125	1	5.74711e-19	B9J08_004637			Uncharacterized protein		100	100	49	89.6514
387_CASPO2_0002733	2	3.39277e-12	B9J08_004659	Q59T88	A0A2H0ZG62	Succinate-semialdehyde dehydrogenase	UGA2	100	100	36	66.2076
387_CASPO1_0000253	3	2.95846e-06	B9J08_004666	A0A1D8PD33	A0A2H0ZG70	Dao1p	DAO1	100	100	24	44.5672
387_CASPO1_0001184	2	4.71751e-20	B9J08_004669	Q5AHY9	A0A2H0ZG81	DNA polymerase epsilon noncatalytic subunit	HFL1	100	100	51	93.2581
387_CASPO3_0001237	1	2.50126e-15	B9J08_004670	A0A1D8PD23	A0A2H0ZG74	Uncharacterized protein	orf19.3062	100	100	42	77.0278
387_CASPO1_0000921	4	4.71751e-20	B9J08_004673	A0A1D8PHY7	A0A2H0ZG94	AB hydrolase-1 domain-containing protein	orf19.1860.1	100	100	51	93.2581
387_CASPO1_0001826	4	1.5898e-19	B9J08_004678	Q5AH42	A0A2H0ZHA7	Trs33p	TRS33	100	100	50	91.4547
387_CASPO3_0002456	1	4.71751e-20	B9J08_004679	A0A1D8PR19	A0A2H0ZG91	DNA-directed RNA polymerase	orf19.6499	100	100	51	93.2581
387_CASPO1_0000318	3	1.5898e-19	B9J08_004680	Q5AH41	A0A2H0ZCW0	Iwr1 domain-containing protein	orf19.6498	100	100	50	91.4547
387_CASPO1_0002280	5	4.71751e-20	B9J08_004684	A0A1D8PR21	A0A2H0ZC09	PHD-type domain-containing protein	orf19.6506	100	100	51	93.2581
387_CASPO1_0001797	3	4.71751e-20	B9J08_004686			Uncharacterized protein		100	100	51	93.2581
387_CASPO2_0002695	4	4.71751e-20	B9J08_004687	Q5A6M6	A0A2H0ZH61	Coatomer subunit beta	SEC26	100	100	51	93.2581
387_CASPO1_0000589	2	4.71751e-20	B9J08_004694	A0A1D8PNP8	A0A2H0ZGA6	SAP30	orf19.6667	100	100	51	93.2581
387_CASPO2_0001413	2	4.71751e-20	B9J08_004697	Q5AGE5	A0A2H0ZH79	Copper transport protein 86	CTR86	100	100	51	93.2581
387_CASPO2_0001324	1	4.71751e-20	B9J08_004698			Uncharacterized protein		100	100	51	93.2581
387_CASPO3_0002962	2	1.79843e-18	B9J08_004700	A0A1D8PNP6	A0A2H0ZGA8	Nucleoporin	orf19.6665	100	100	48	87.848
387_CASPO1_0002050	1	5.35076e-19	B9J08_004709	A0A1D8PLR7	A0A2H0ZGC5	NADPH--cytochrome P450 reductase	NCP1	100	100	49	89.6514
387_CASPO1_0000163	2	4.71751e-20	B9J08_004711	Q5A2I3	A0A2H0ZGF4	RING-type domain-containing protein	orf19.1314	100	100	51	93.2581
387_CASPO1_0001802	2	4.71751e-20	B9J08_004712	Q59TM0	A0A2H0ZGC9	Oxysterol-binding protein related protein	OSH3	100	100	51	93.2581
387_CASPO2_0001903	2	4.71751e-20	B9J08_004715	Q59TN1	A0A2H0ZGC7	tRNA (guanine(37)-N1)-methyltransferase	TRM5	100	100	51	93.2581
387_CASPO3_0000918	2	5.35076e-19	B9J08_004717			Uncharacterized protein		100	100	49	89.6514
387_CASPO3_0002052	17	1.14473e-08	B9J08_004727	Q5AGX2	A0A2H0ZGD2	Uncharacterized protein	orf19.6566	100	100	35	55.3874
387_CASPO3_0002087	2	6.76475e-17	B9J08_004734	A0A1D8PQN8	A0A2H0ZGF1	phosphatidylInositol-3-/phosphoinitide 5-phosphatase	orf19.7052	100	100	45	82.4379
387_CASPO2_0001656	2	4.71751e-20	B9J08_004744	Q5ADN7	A0A2H0ZGG5	Signal recognition particle subunit SRP68	orf19.6804	100	100	51	93.2581
387_CASPO3_0002061	2	4.71751e-20	B9J08_004750	Q5ADP4	A0A2H0ZHL2	Uncharacterized protein	orf19.6797	100	100	51	93.2581
387_CASPO3_0002773	3	4.71751e-20	B9J08_004757	Q5ADQ2	A0A2H0ZHC4	Uncharacterized protein	orf19.6789	100	100	51	93.2581
387_CASPO3_0002127	3	4.71751e-20	B9J08_004760	A0A1D8PKP8	A0A2H0ZH87	Uncharacterized protein	orf19.6786	100	100	51	93.2581
387_CASPO2_0002119	2	4.71751e-20	B9J08_004766	Q5ADR3	A0A2H0ZGI8	phospholipid-transporting ATPase	orf19.6778	100	100	51	93.2581
387_CASPO1_0000588	2	1.10525e-11	B9J08_004772	Q5AP58	A0A2H0ZGI0	Uncharacterized protein	orf19.4905	100	100	35	64.4042
387_CASPO1_0001497	1	4.71751e-20	B9J08_004774	Q59NC4	A0A2H0ZGK0	Gly1p	GLY1	100	100	51	93.2581
387_CASPO1_0002484	1	4.71751e-20	B9J08_004782	A0A1D8PRP1	A0A2H0ZGJ1	Cullin	CAALFM_CR00370WA	100	100	51	93.2581
387_CASPO1_0002223	2	4.71751e-20	B9J08_004791	Q59Y41	A0A2H0ZGL5	DNA mismatch repair protein MSH3	MSH3	100	100	51	93.2581
387_CASPO1_0000835	3	1.79843e-18	B9J08_004800	A0A1D8PQ44	A0A2H0ZH50	DNA-directed RNA polymerase III subunit RPC6	orf19.5608	100	100	48	87.848
387_CASPO1_0001522	2	4.71751e-20	B9J08_004811	Q5ADX5	A0A2H0ZGN4	mRNA cap guanine-N7 methyltransferase	ABD1	100	100	51	93.2581
387_CASPO3_0000303	3	6.76475e-17	B9J08_004813	A0A1D8PNA1	A0A2H0ZI76	SF3a splicing factor complex subunit	orf19.3178	100	100	45	82.4379
387_CASPO2_0001254	2	9.57482e-14	B9J08_004830	Q59P89	A0A2H0ZHX5	MFS domain-containing protein	orf19.1427	100	100	39	71.6177
387_CASPO1_0000130	3	4.71751e-20	B9J08_004839	A0A1D8PT02	A0A2H0ZHU4	Flavodoxin-like fold family protein	PST3	100	100	51	93.2581
387_CASPO1_0000827	1	4.71751e-20	B9J08_004840	A0A1D8PT03	A0A2H0ZHY4	Flavodoxin-like fold family protein	YCP4	100	100	51	93.2581
387_CASPO1_0002667	2	4.71751e-20	B9J08_004844	Q5AG95	A0A2H0ZGS3	Bur2p	BUR2	100	100	51	93.2581
387_CASPO1_0002956	2	4.71751e-20	B9J08_004848	A0A1D8PSK4	A0A2H0ZGR1	SUMO protease	ULP2	100	100	51	93.2581
387_CASPO1_0000879	1	4.71751e-20	B9J08_004849			Uncharacterized protein		100	100	51	93.2581
387_CASPO3_0002846	2	4.71751e-20	B9J08_004854	A0A1D8PSI7	A0A2H0ZGT3	Uncharacterized protein	CAALFM_CR03690WA	100	100	51	93.2581
387_CASPO1_0001266	2	1.79843e-18	B9J08_004856	A0A1D8PGE3	A0A2H0ZGS4	Rad23p	RAD23	100	100	48	87.848
387_CASPO1_0002715	4	1.10525e-11	B9J08_004858	Q5AM72	A0A2H0ZGS1	Patatin-like phospholipase domain-containing protein CaO19.1504	CAALFM_C201920CA	100	100	35	64.4042
387_CASPO1_0002925	2	1.5898e-19	B9J08_004874	A0A1D8PME6	A0A2H0ZGV2	mRNA-capping enzyme subunit alpha	CGT1	100	100	50	91.4547
387_CASPO2_0002423	2	4.71751e-20	B9J08_004876	Q5A449	A0A2H0ZGU4	U2 small nuclear ribonucleoprotein A'	LEA1	100	100	51	93.2581
387_CASPO3_0002173	1	3.39277e-12	B9J08_004877			Uncharacterized protein		100	100	36	66.2076
387_CASPO2_0002621	1	7.52453e-16	B9J08_004878	Q59UP8	A0A2H0ZGU0	Ammonium transporter	MEP2	100	100	43	78.8312
387_CASPO3_0000298	2	4.71751e-20	B9J08_004890	A0A1D8PPY3	A0A2H0ZI39	Putative amidase	orf19.5536	100	100	51	93.2581
387_CASPO2_0002655	4	2.0224e-17	B9J08_004894			Uncharacterized protein		100	100	46	84.2413
387_CASPO3_0002748	1	3.39277e-12	B9J08_004895			Uncharacterized protein		100	100	36	66.2076
387_CASPO1_0000453	2	4.71751e-20	B9J08_004905	Q5A318	A0A2H0ZC37	Dodecenoyl-CoA isomerase	ECI1	100	100	51	93.2581
387_CASPO2_0001147	3	4.71751e-20	B9J08_004907	Q5A322	A0A2H0ZD34	U4/U6-U5 snRNP complex subunit	PRP8	100	100	51	93.2581
387_CASPO2_0002190	5	8.29373e-15	B9J08_004912	Q5A328	A0A2H0ZC53	Mitochondrial pyruvate carrier	CAALFM_CR08610WA	100	100	41	75.2244
387_CASPO2_0000938	2	1.5898e-19	B9J08_004919	A0A1D8PRI9	A0A2H0ZC55	Uncharacterized protein	orf19.7159	100	100	50	91.4547
387_CASPO3_0002770	2	4.71751e-20	B9J08_004928	Q5AGZ8	A0A2H0ZD57	ATP-dependent 6-phosphofructokinase	PFK2	100	100	51	93.2581
387_CASPO1_0000640	3	4.71751e-20	B9J08_004930	Q59MU3	A0A2H0ZC67	Phenylpyruvate decarboxylase	ARO10	100	100	51	93.2581
387_CASPO1_0002187	2	4.71751e-20	B9J08_004931	A0A1D8PRJ9	A0A2H0ZC79	Faa2-3p	FAA2-3	100	100	51	93.2581
387_CASPO3_0000248	2	4.71751e-20	B9J08_004935	Q5AH02	A0A2H0ZC71	Ras GTPase-activating-like protein IQG1	IQG1	100	100	51	93.2581
387_CASPO2_0001043	2	1.5898e-19	B9J08_004942	Q5ABE6	A0A2H0ZC83	PCI domain-containing protein	orf19.6024	100	100	50	91.4547
387_CASPO1_0002867	2	4.71751e-20	B9J08_004943	A0A1D8PCB9	A0A2H0ZC88	C-8 sterol isomerase	ERG2	100	100	51	93.2581
387_CASPO1_0000093	2	4.71751e-20	B9J08_004945	A0A1D8PCC4	A0A2H0ZC82	BBP1	orf19.6027	100	100	51	93.2581
387_CASPO3_0000879	1	1.5898e-19	B9J08_004964	Q5A0L2	A0A2H0ZCA5	Uncharacterized protein	orf19.5799	100	100	50	91.4547
387_CASPO3_0002395	2	4.71751e-20	B9J08_004976	A0A1D8PSY8	A0A2H0ZCB8	Crg1p	CRG1	100	100	51	93.2581
387_CASPO2_0001093	2	2.0224e-17	B9J08_004982	A0A1D8PD50	A0A2H0ZCE4	phosphatidylInositol transporter	PDR16	100	100	46	84.2413
387_CASPO1_0002024	3	4.71751e-20	B9J08_004986	A0A1D8PD58	A0A2H0ZFC1	GLOBIN domain-containing protein	orf19.4459	100	100	51	93.2581
387_CASPO1_0002673	1	4.71751e-20	B9J08_004987	A0A1D8PCH3	A0A2H0ZFI3	Uncharacterized protein	orf19.3337	100	100	51	93.2581
387_CASPO2_0002916	2	4.71751e-20	B9J08_004999	A0A1D8PTS0	A0A2H0ZCD7	Ribosomal protein P2A	RPP2A	100	100	51	93.2581
387_CASPO1_0002329	3	1.5898e-19	B9J08_005016	A0A1D8PHC5	A0A2H0ZCH8	Uncharacterized protein	orf19.3552	100	100	50	91.4547
387_CASPO1_0000687	2	4.71751e-20	B9J08_005018	P12461	A0A2H0ZCG7	Thymidylate synthase	TMP1	100	100	51	93.2581
387_CASPO1_0000607	2	1.15411e-10	B9J08_005019	Q59ZH1	A0A2H0ZCG2	4HBT domain-containing protein	orf19.3548	100	100	33	60.7975
387_CASPO1_0000102	2	1.5898e-19	B9J08_005027	A0A1D8PIW1	A0A2H0ZE91	Etr1p	ETR1	100	100	50	91.4547
387_CASPO3_0001236	1	6.0357e-18	B9J08_005028	Q5A7L5	A0A2H0ZCH6	Allantoinase	DAL1	100	100	47	86.0446
387_CASPO1_0000023	2	4.71751e-20	B9J08_005033	Q5A0L8	A0A2H0ZDG2	Proteasome regulatory particle base subunit	PR26	100	100	51	93.2581
387_CASPO2_0002401	3	4.71751e-20	B9J08_005050	A0A1D8PJG8	A0A2H0ZCJ6	KxDL domain-containing protein	orf19.247	100	100	51	93.2581
387_CASPO2_0000781	2	4.71751e-20	B9J08_005055	Q5AEK9	A0A2H0ZCL0	C3H1-type domain-containing protein	orf19.259	100	100	51	93.2581
387_CASPO2_0000605	1	4.71751e-20	B9J08_005066	A0A1D8PI53	A0A2H0ZCN2	Uncharacterized protein	orf19.3635	100	100	51	93.2581
387_CASPO2_0001875	3	1.17166e-09	B9J08_005073	A0A1D8PI35	A0A2H0ZEC0	Casein kinase	orf19.2222	100	100	31	57.1907
387_CASPO1_0001060	3	1.5898e-19	B9J08_005082	Q5A9Z1	A0A2H0ZEF0	Glutamyl-tRNA(Gln) amidotransferase subunit B, mitochondrial	T112	100	100	50	91.4547
387_CASPO1_0000609	2	1.05952e-06	B9J08_005099	Q5AGZ7	A0A2H0ZCP9	Ribosomal 60S subunit protein L5	RPL5	100	100	25	46.3705
387_CASPO1_0000371	2	4.71751e-20	B9J08_005101	Q59K86	A0A2H0ZCQ0	3-hydroxyanthranilate 3,4-dioxygenase	BNA1	100	100	51	93.2581
387_CASPO2_0002312	2	4.71751e-20	B9J08_005104			Uncharacterized protein		100	100	51	93.2581
387_CASPO3_0002311	2	4.71751e-20	B9J08_005113	Q59M53	A0A2H0ZFS9	RNA polymerase II transcription factor B subunit 2	CAALFM_CR05560WA	100	100	51	93.2581
387_CASPO2_0002780	2	1.5898e-19	B9J08_005127	Q5A5N6	A0A2H0ZEG6	UDP-N-acetylglucosamine transferase subunit ALG14	ALG14	100	100	50	91.4547
387_CASPO1_0000532	3	1.10525e-11	B9J08_005139	A0A1D8PD75	A0A2H0ZEI0	Putative ADP-Ribose 1''-phosphate phosphatase	orf19.1050	100	100	35	64.4042
387_CASPO1_0002565	3	1.5898e-19	B9J08_005143	A0A1D8PD80	A0A2H0ZCU6	Lysophosphatidic acid acyltransferase	orf19.1043	100	100	50	91.4547
387_CASPO1_0003244	2	4.71751e-20	B9J08_005150			Uncharacterized protein		100	100	51	93.2581
387_CASPO1_0001392	2	1.05952e-06	B9J08_005153	A0A1D8PF11	A0A2H0ZCV5	Rpl82p	RPL82	100	100	25	46.3705
387_CASPO3_0000017	2	7.00141e-18	B9J08_005155			Uncharacterized protein		100	100	47	86.0446
387_CASPO3_0001505	3	2.95846e-06	B9J08_005171			Uncharacterized protein		100	100	24	44.5672
387_CASPO3_0001648	2	6.76475e-17	B9J08_005175	Q5A2K5	A0A2H0ZDR4	L-type lectin-like domain-containing protein	orf19.2200	100	100	45	82.4379
387_CASPO2_0002571	2	1.5898e-19	B9J08_005196	A0A1D8PP94	A0A2H0ZDT3	Vid27p	VID27	100	100	50	91.4547
387_CASPO3_0000507	3	4.71751e-20	B9J08_005201	A0A1D8PLY4	A0A2H0ZD01	Pyruvate carboxylase	PYC2	100	100	51	93.2581
387_CASPO3_0001493	2	3.98679e-08	B9J08_005208	Q5A6A8	A0A2H0ZET9	Uncharacterized protein	orf19.3782	100	100	28	51.7806
387_CASPO1_0001261	5	4.71751e-20	B9J08_005209	Q5A6B6	A0A2H0ZD18	Serine/threonine-protein phosphatase PP2A-like PPG1	PPG1	100	100	51	93.2581
387_CASPO1_0001946	2	4.71751e-20	B9J08_005211	A0A1D8PM90	A0A2H0ZD10	Zn(2+) transporter	orf19.3769	100	100	51	93.2581
387_CASPO1_0000089	2	4.71751e-20	B9J08_005214	A0A1D8PM77	A0A2H0ZD17	WD	orf19.3778	100	100	51	93.2581
387_CASPO2_0002432	2	4.71751e-20	B9J08_005217	A0A1D8PM60	A0A2H0ZER4	Uncharacterized protein	orf19.3792	100	100	51	93.2581
387_CASPO3_0000223	2	8.23535e-17	B9J08_005219	A0A1D8PMA2	A0A2H0ZD28	Uso1p	USO1	96	96	50	82.4379
387_CASPO2_0000105	1	3.58214e-11	B9J08_005222	Q59RA0	A0A2H0ZD19	Pre-rRNA-processing protein RIX1	RIX1	100	100	34	62.6008
387_CASPO2_0001106	2	4.71751e-20	B9J08_005224	Q59RA2	A0A2H0ZD26	CDP-diacylglycerol--Inositol 3-phosphatidyltransferase	orf19.6860	100	100	51	93.2581
387_CASPO2_0002901	2	4.71751e-20	B9J08_005229	Q5A015	A0A2H0ZD39	Riboflavin kinase	CAALFM_CR03740CA	100	100	51	93.2581
387_CASPO3_0001950	1	4.71751e-20	B9J08_005233	A0A1D8PLB3	A0A2H0ZES6	Cleavage polyadenylation factor subunit	orf19.4628	100	100	51	93.2581
387_CASPO1_0002693	2	4.71751e-20	B9J08_005235	A0A1D8PLD8	A0A2H0ZD44	Uncharacterized protein	orf19.4626	100	100	51	93.2581
387_CASPO3_0002564	34	4.71751e-20	B9J08_005237	Q9UVL1	A0A2H0ZE24	Non-histone chromomal protein 6	NHP6	100	100	51	93.2581
387_CASPO3_0002280	2	4.71751e-20	B9J08_005238	A0A1D8PLC3	A0A2H0ZET8	Putative tubulin tyrine ligase	orf19.4621	100	100	51	93.2581
387_CASPO3_0000361	2	4.71751e-20	B9J08_005245	Q5AJY5	A0A2H0ZFX3	1,3-beta-glucanyltransferase PGA4	PGA4	100	100	51	93.2581
387_CASPO3_0002856	3	4.71751e-20	B9J08_005246	A0A1D8PP77	A0A2H0ZG09	Proteasome regulatory particle lid subunit	RPN5	100	100	51	93.2581
387_CASPO1_0002609	2	4.71751e-20	B9J08_005255	A0A1D8PF67	A0A2H0ZES5	T4p	TOS4	100	100	51	93.2581
387_CASPO3_0002481	2	4.71751e-20	B9J08_005270	A0A1D8PQ45	A0A2H0ZD70	Uncharacterized protein	orf19.5618	100	100	51	93.2581
387_CASPO3_0002670	3	4.71751e-20	B9J08_005272	A0A1D8PQ60	A0A2H0ZD69	CRAL-TRIO domain-containing protein	orf19.5711	100	100	51	93.2581
387_CASPO1_0001196	2	1.17166e-09	B9J08_005273	A0A1D8PQ58	A0A2H0ZD71	FG-nucleoporin	orf19.5710	100	100	31	57.1907
387_CASPO1_0000215	1	1.15411e-10	B9J08_005274	Q5A8P6	A0A2H0ZFZ5	Uncharacterized protein	orf19.5702	100	100	33	60.7975
387_CASPO1_0002784	2	4.71751e-20	B9J08_005292			Uncharacterized protein		100	100	51	93.2581
387_CASPO1_0001846	2	4.71751e-20	B9J08_005293			Uncharacterized protein		100	100	51	93.2581
387_CASPO1_0000586	2	1.5898e-19	B9J08_005296	A0A1D8PF33	A0A2H0ZD89	Fgr39p	FGR39	100	100	50	91.4547
387_CASPO1_0001255	3	4.71751e-20	B9J08_005297	Q59W44	A0A2H0ZG07	Mitochondrial import inner membrane translocase subunit TIM50	TIM50	100	100	51	93.2581
387_CASPO1_0002827	1	4.71751e-20	B9J08_005299	A0A1D8PF16	A0A2H0ZDA2	Pet127p	T127	100	100	51	93.2581
387_CASPO2_0002403	2	2.50126e-15	B9J08_005300	Q59WJ3	A0A2H0ZE57	6-phosphofructo-2-kinase	orf19.2308	100	100	42	77.0278
387_CASPO3_0000560	2	1.5898e-19	B9J08_005305	Q59WK2	A0A2H0ZD99	Ubiquitin-related modifier 1	URM1	100	100	50	91.4547
387_CASPO2_0000698	2	2.50126e-15	B9J08_005314	Q5A1Q0	A0A2H0ZDD6	glucose-6-phosphate 1-epimerase	orf19.1946	100	100	42	77.0278
387_CASPO2_0002308	2	1.10525e-11	B9J08_005325	A0A1D8PGZ6	A0A2H0ZDB9	Uncharacterized protein	orf19.835	100	100	35	64.4042
387_CASPO2_0000369	3	4.71751e-20	B9J08_005326	A0A1D8PGZ4	A0A2H0ZDE6	Uncharacterized protein	orf19.836	100	100	51	93.2581
387_CASPO1_0000777	1	4.71751e-20	B9J08_005329			Uncharacterized protein		100	100	51	93.2581
387_CASPO1_0000261	2	4.71751e-20	B9J08_005330	A0A1D8PH10	A0A2H0ZDC6	Protein kinase	orf19.846	100	100	51	93.2581
387_CASPO1_0002726	9	3.98679e-08	B9J08_005357	A0A1D8PSP4	A0A2H0ZDH7	Mismatch repair ATPase	CAALFM_CR04120CA	100	100	28	51.7806
387_CASPO2_0001907	2	4.71751e-20	B9J08_005363	A0A1D8PSP9	A0A2H0ZEE9	S-adenylmethionine-dependent methyltransferase	CAALFM_CR04150WA	100	100	51	93.2581
387_CASPO2_0002604	2	3.64268e-07	B9J08_005369	Q5A4P2	A0A2H0ZDF8	Ubiquinone biynthesis O-methyltransferase, mitochondrial	COQ3	100	100	26	48.1739
387_CASPO1_0001434	2	4.71751e-20	B9J08_005370	A0A1D8PPR9	A0A2H0ZDG4	YL1	orf19.3399	100	100	51	93.2581
387_CASPO1_0000367	2	4.71751e-20	B9J08_005372	Q5A4P8	A0A2H0ZDG9	Uncharacterized protein	orf19.3394	100	100	51	93.2581
387_CASPO1_0000265	2	4.71751e-20	B9J08_005377	A0A1D8PPP9	A0A2H0ZDH1	Sec12p	SEC12	100	100	51	93.2581
387_CASPO3_0002752	1	1.79843e-18	B9J08_005388	Q5A4L3	A0A2H0ZDK5	PWWP domain-containing protein	orf19.3428	100	100	48	87.848
387_CASPO3_0000607	2	4.71751e-20	B9J08_005402	Q59XM1	A0A2H0ZDJ9	Exocyst complex component EXO84	EXO84	100	100	51	93.2581
387_CASPO2_0000682	2	4.71751e-20	B9J08_005406	A0A1D8PPL1	A0A2H0ZDK6	Histone acetyltransferase	TRA1	100	100	51	93.2581
387_CASPO3_0000666	2	4.71751e-20	B9J08_005407	A0A1D8PPL4	A0A2H0ZDK0	phosphatidylglycerophosphatase	orf19.3449.2	100	100	51	93.2581
387_CASPO3_0000615	3	2.0224e-17	B9J08_005410	A0A1D8PQT7	A0A2H0ZDK1	Uncharacterized protein	orf19.6916	100	100	46	84.2413
387_CASPO1_0003261	2	4.71751e-20	B9J08_005416	Q9P840	A0A2H0ZDL5	Protein YAE1	YAE1	100	100	51	93.2581
387_CASPO1_0001615	3	4.71751e-20	B9J08_005417	A0A1D8PQP1	A0A2H0ZDL0	Uncharacterized protein	orf19.7036	100	100	51	93.2581
387_CASPO1_0000387	2	1.21759e-07	B9J08_005422	A0A1D8PQQ6	A0A2H0ZDL9	Tyrine/serine/threonine protein phosphatase	orf19.7033	100	100	27	49.9773
387_CASPO1_0001444	2	3.64268e-07	B9J08_005436	Q5AAW1	A0A2H0ZDN8	ATP-dependent 5'-3' DNA helicase	orf19.6199	100	100	26	48.1739
387_CASPO1_0000426	1	1.64657e-19	B9J08_005452	Q5AKU8	A0A2H0ZDP6	Modfp	MODF	100	100	50	91.4547
387_CASPO1_0001055	3	4.71751e-20	B9J08_005454	A0A1D8PFT4	A0A2H0ZDP3	Protein-tyrine-phosphatase	OCA6	100	100	51	93.2581
387_CASPO2_0001171	2	4.71751e-20	B9J08_005457	A0A1D8PQT1	A0A2H0ZDQ7	Uncharacterized protein	orf19.6905	100	100	51	93.2581
387_CASPO2_0002603	2	4.71751e-20	B9J08_005459	Q59S45	A0A2H0ZDS9	DNA damage-binding protein CMR1	CAALFM_C701270CA	100	100	51	93.2581
387_CASPO1_0000917	2	4.71751e-20	B9J08_005468	A0A1D8PR52	A0A2H0ZDR7	GPN-loop GTPase	orf19.6463	100	100	51	93.2581
387_CASPO1_0002016	1	1.5898e-19	B9J08_005474	A0A1D8PSJ8	A0A2H0ZDR5	Serine/threonine-protein phosphatase	PPH3	100	100	50	91.4547
387_CASPO2_0001655	2	2.74244e-14	B9J08_005476	Q5A034	A0A2H0ZGH0	DNA helicase	MCM2	100	100	40	73.4211
387_CASPO2_0002395	4	9.57482e-14	B9J08_005487			Uncharacterized protein		100	100	39	71.6177
387_CASPO3_0001490	2	9.57482e-14	B9J08_005504	A0A1D8PJY0	A0A2H0ZDU0	DUF2235 domain-containing protein	orf19.5894	100	100	39	71.6177
387_CASPO3_0000340	2	3.98679e-08	B9J08_005505	A0A1D8PJX3	A0A2H0ZDU6	Cytochrome b-c1 complex subunit Rieske, mitochondrial	RIP1	100	100	28	51.7806
387_CASPO1_0001716	2	4.71751e-20	B9J08_005511			Uncharacterized protein		100	100	51	93.2581
387_CASPO1_0001556	3	4.71751e-20	B9J08_005517	A0A1D8PJZ6	A0A2H0ZGF6	Snf5p	SNF5	100	100	51	93.2581
387_CASPO1_0000470	2	5.42685e-12	B9J08_005525	A0A1D8PEL1	A0A2H0ZFI2	Mevalonate kinase	ERG12	100	100	36	66.2076
387_CASPO1_0002870	2	3.15628e-13	B9J08_005526	Q5APF5	A0A2H0ZDW7	Sidoreflexin	orf19.4811	100	100	38	69.8143
387_CASPO1_0001053	2	4.71751e-20	B9J08_005530	Q5APE9	A0A2H0ZFJ8	N2227 domain-containing protein	orf19.4816	100	100	51	93.2581
387_CASPO2_0001646	5	4.71751e-20	B9J08_005538			Uncharacterized protein		100	100	51	93.2581
387_CASPO2_0002276	2	3.15628e-13	B9J08_005539			Uncharacterized protein		100	100	38	69.8143
387_CASPO1_0000498	1	4.71751e-20	B9J08_005553			Uncharacterized protein		100	100	51	93.2581
387_CASPO2_0002470	6	2.25847e-16	B9J08_005560			Uncharacterized protein		100	100	44	80.6345
387_CASPO1_0002739	2	1.15411e-10	B9J08_005563			Uncharacterized protein		100	100	33	60.7975
387_CASPO1_0002072	1	4.71751e-20	B9J08_005573			Uncharacterized protein		100	100	51	93.2581

## Sheet: MMC1 CASPOFUNGIN
Query	Number of HSPs	Lowest E-value	Accession (E-value)	Query ALBICANS	Accession (E-value) AURIS	Description ALB	OthernameALB	Greatest identity %	Greatest positive %	Greatest HSP length	Greatest bit score
MMC1_CASPO3_0001493	1	1.5898e-19	B9J08_000474	A0A1D8PTE0	A0A2H1A810	1-phosphatidylInositol 4-kinase	STT4	100	100	50	91.4547
MMC1_CASPO3_0000017	1	1.64657e-19	B9J08_002181	A0A1D8PGH4	A0A2H0ZWM1	1-phosphatidylInositol-3-phosphate 5-kinase	FAB1	100	100	50	91.4547
MMC1_CASPO3_0001233	2	2.00594e-18	B9J08_005245	Q5AJY5	A0A2H0ZFX3	1,3-beta-glucanyltransferase PGA4	PGA4	98.0392	98.0392	51	88.7497
MMC1_CASPO2_0004096	3	5.74711e-19	B9J08_003763	A0A1D8PP61	A0A2H0ZPA2	2-dehydropantoate 2-reductase	orf19.4006	100	100	49	89.6514
MMC1_CASPO1_0001413	2	4.71751e-20	B9J08_002092	A0A1D8PKB3	A0A2H0ZXJ3	25S rRNA (Uracil2634-N3)-methyltransferase	orf19.7366	100	100	51	93.2581
MMC1_CASPO3_0000379	2	5.35076e-19	B9J08_002482	Q59ZI0	A0A2H0ZWM6	25S rRNA adenine-N(1) methyltransferase	BMT2	100	100	49	89.6514
MMC1_CASPO1_0003715	2	4.71751e-20	B9J08_005101	Q59K86	A0A2H0ZCQ0	3-hydroxyanthranilate 3,4-dioxygenase	BNA1	100	100	51	93.2581
MMC1_CASPO1_0000928	2	2.74244e-14	B9J08_000780	Q5AI24	A0A2H1A472	3-hydroxyisobutyryl-CoA hydrolase, mitochondrial	EHD3	100	100	40	73.4211
MMC1_CASPO1_0000760	2	4.71751e-20	B9J08_004245	Q5A888	A0A2H0ZIF8	3-keto-steroid reductase	ERG27	100	100	51	93.2581
MMC1_CASPO1_0000039	2	4.71751e-20	B9J08_002264	Q5ANC6	A0A2H0ZUX4	3-oxoacyl-[acyl-carrier-protein] synthase	CEM1	100	100	51	93.2581
MMC1_CASPO1_0001951	2	4.71751e-20	B9J08_001798	Q59XQ1	A0A2H0ZQ53	3'(2'),5'-bisphosphate nucleotidase 2	HAL22	100	100	51	93.2581
MMC1_CASPO1_0002438	1	6.76475e-17	B9J08_000863	A0A1D8PH55	A0A2H1A651	4-aminobutyrate transaminase	UGA1	100	100	45	82.4379
MMC1_CASPO1_0002175	2	8.29373e-15	B9J08_004122	A0A1D8PU83	A0A2H0ZI09	4-hydroxybenzoate polyprenyltransferase, mitochondrial	COQ2	100	100	41	75.2244
MMC1_CASPO1_0000025	3	4.71751e-20	B9J08_004699	A0A1D8PNQ6	A0A2H0ZGB6	40S Ribosomal protein S25	RPS25B	100	100	51	93.2581
MMC1_CASPO1_0002152	2	1.15411e-10	B9J08_005019	Q59ZH1	A0A2H0ZCG2	4HBT domain-containing protein	orf19.3548	100	100	33	60.7975
MMC1_CASPO1_0002608	2	3.39277e-12	B9J08_000382	P82610	A0A2H1A7R9	5-methyltetrahydropteroyltriglutamate--homocysteine methyltransferase	MET6	100	100	36	66.2076
MMC1_CASPO3_0000695	2	4.71751e-20	B9J08_000719	A0A1D8PQS6	A0A2H1A5S3	5'-(N(7)-methyl 5'-triphosphoguanine)-(mRNA) diphosphatase	orf19.6901	100	100	51	93.2581
MMC1_CASPO1_0003681	2	4.71751e-20	B9J08_002350	A0A1D8PFS4	A0A2H0ZV74	6-phosphogluconate dehydrogenase, decarboxylating	GND1	100	100	51	93.2581
MMC1_CASPO1_0003360	2	2.25847e-16	B9J08_004158	A0A1D8PDK6	A0A2H0ZJ61	6,7-dimethyl-8-ribityllumazine synthase	RIB4	100	100	44	80.6345
MMC1_CASPO3_0000299	2	1.5898e-19	B9J08_004154	Q5AEJ0	A0A2H0ZJ71	Aa	orf19.278	100	100	50	91.4547
MMC1_CASPO2_0005322	2	4.71751e-20	B9J08_000480	Q59WG3	A0A2H1A815	AAA family ATPase	CDC48	100	100	51	93.2581
MMC1_CASPO1_0002002	1	1.10525e-11	B9J08_005464	A0A1D8PR43	A0A2H0ZDQ3	AAA family ATPase peroxin 1	X1	100	100	35	64.4042
MMC1_CASPO3_0000897	1	1.5898e-19	B9J08_000792	Q5ADY2	A0A2H1A617	AB hydrolase-1 domain-containing protein	orf19.6709	100	100	50	91.4547
MMC1_CASPO2_0001023	2	4.71751e-20	B9J08_001578	A0A1D8PFA3	A0A2H0ZXV5	AB hydrolase-1 domain-containing protein	orf19.1159	100	100	51	93.2581
MMC1_CASPO2_0000463	2	3.15628e-13	B9J08_002926	A0A1D8PN63	A0A2H0ZRL8	ABC1 domain-containing protein	orf19.4144	100	100	38	69.8143
MMC1_CASPO1_0002047	2	3.64268e-07	B9J08_003730	A0A1D8PH52	A0A2H0ZNA8	Acetyl-CoA C-acetyltransferase	ERG10	100	100	26	48.1739
MMC1_CASPO3_0001991	3	1.79843e-18	B9J08_001018	A0A1D8PRR7	A0A2H1A6M6	Acetyl-CoA carboxylase	ACC1	100	100	48	87.848
MMC1_CASPO1_0002760	2	1.5898e-19	B9J08_004075	Q59QT2	A0A2H0ZUS7	Actin-related protein 1	ARP1	100	100	50	91.4547
MMC1_CASPO1_0000031	2	4.71751e-20	B9J08_000803	A0A1D8PT60	A0A2H1A622	Actin-related protein 2/3 complex subunit	ARC40	100	100	51	93.2581
MMC1_CASPO1_0002670	1	4.71751e-20	B9J08_003612	Q5A747	A0A2H0ZMZ6	Acyl-CoA desaturase	OLE1	100	100	51	93.2581
MMC1_CASPO1_0003077	2	3.39277e-12	B9J08_004225	P0CH96	A0A2H0ZJD2	Adenyluccinate synthetase	ADE12	100	100	36	66.2076
MMC1_CASPO1_0001251	1	5.74711e-19	B9J08_001918	Q5A4F3	A0A2H1A010	Adhesion and hyphal regulator 1	AHR1	100	100	49	89.6514
MMC1_CASPO2_0004614	2	4.71751e-20	B9J08_000430	Q5A1V3	A0A2H1A4K1	ADP-Ribose 1''-phosphate phosphatase	POA1	100	100	51	93.2581
MMC1_CASPO1_0000562	1	4.71751e-20	B9J08_005024	Q5A7M1	A0A2H0ZEC3	ADP-ribylation factor GTPase-activating protein	GLO3	100	100	51	93.2581
MMC1_CASPO2_0000105	2	2.74244e-14	B9J08_001713	A0A1D8PJP4	A0A2H0ZY97	Alanine transaminase	ALT1	100	100	40	73.4211
MMC1_CASPO3_0001188	2	4.71751e-20	B9J08_001122	Q5A8K2	A0A2H1A0Z8	Alanine--tRNA ligase	ALA1	100	100	51	93.2581
MMC1_CASPO2_0004927	1	2.74244e-14	B9J08_002452	A0A1D8PH01	A0A2H0ZWJ5	alpha-1,2-Mannidase	orf19.834	100	100	40	73.4211
MMC1_CASPO2_0000947	2	4.71751e-20	B9J08_003847	Q5AD72	A0A2H0ZPQ4	Alpha-1,2-mannyltransferase MNN24	MNN24	100	100	51	93.2581
MMC1_CASPO1_0003065	2	2.74244e-14	B9J08_000963	A0A1D8PCR3	A0A2H1A6H3	Alpha-1,6-mannyltransferase	MNN11	100	100	40	73.4211
MMC1_CASPO1_0001447	2	4.71751e-20	B9J08_004023	Q5AP87	A0A2H0ZP35	Altered inheritance of mitochondria protein 21	AIM21	100	100	51	93.2581
MMC1_CASPO2_0000913	2	4.71751e-20	B9J08_002867	A0A1D8PGW9	A0A2H0ZRH2	Amidase	orf19.850	100	100	51	93.2581
MMC1_CASPO2_0000934	2	3.58214e-11	B9J08_002290	A0A1D8PE37	A0A2H0ZWY9	Amidophosphoribyltransferase	ADE4	100	100	34	62.6008
MMC1_CASPO2_0000106	2	1.5898e-19	B9J08_004795	A0A1D8PIL5	A0A2H0ZGN2	Amino acid starvation-responsive transcription factor	GCN4	100	100	50	91.4547
MMC1_CASPO2_0001805	2	1.10525e-11	B9J08_003881	Q59MB6	A0A2H0ZNP6	Amino-acid acetyltransferase, mitochondrial	ARG2	100	100	35	64.4042
MMC1_CASPO2_0002186	3	6.0357e-18	B9J08_001073	A0A1D8PPW9	A0A2H1A0T5	Aminomethyltransferase	GCV1	100	100	47	86.0446
MMC1_CASPO1_0003426	1	4.71751e-20	B9J08_002683	A0A1D8PRL8	A0A2H0ZQY6	Aminotran	CAALFM_CR00130CA	100	100	51	93.2581
MMC1_CASPO2_0002572	1	1.5898e-19	B9J08_003252	A0A1D8PCX5	A0A2H0ZU13	Aminotran	orf19.2988	100	100	50	91.4547
MMC1_CASPO2_0000545	1	8.29373e-15	B9J08_002177	Q5ALR8	A0A2H0ZWM8	Antagonist of mitotic exit network protein 1	AMN1	100	100	41	75.2244
MMC1_CASPO1_0002697	2	4.71751e-20	B9J08_002371	A0A1D8PJI6	A0A2H0ZVC1	AP complex subunit beta	APL2	100	100	51	93.2581
MMC1_CASPO2_0003487	1	3.98679e-08	B9J08_005344	Q5AJU7	A0A2H0ZEH6	AP-1-like transcription factor CAP1	CAP1	100	100	28	51.7806
MMC1_CASPO2_0001457	1	5.74711e-19	B9J08_001786	A0A1D8PLL5	A0A2H0ZZG9	Arg83p	ARG83	100	100	49	89.6514
MMC1_CASPO3_0001274	2	1.5898e-19	B9J08_002324	A0A1D8PCY0	A0A2H0ZV54	Aro80p	ARO80	100	100	50	91.4547
MMC1_CASPO1_0000254	2	2.50126e-15	B9J08_003219	A0A1D8PMC5	A0A2H0ZLX3	Aromatic-amino-acid:2-oxoglutarate transaminase	ARO9	100	100	42	77.0278
MMC1_CASPO3_0000738	1	4.71751e-20	B9J08_000677	A0A1D8PMP4	A0A2H1A577	Arr3p	ARR3	100	100	51	93.2581
MMC1_CASPO1_0003135	2	1.28501e-08	B9J08_004306	Q5AK56	A0A2H0ZIK8	Ash2p	ASH2	100	100	29	53.584
MMC1_CASPO3_0000309	1	1.28501e-08	B9J08_000130	Q5AMH1	A0A2H1A7V6	Ask1p	ASK1	100	100	29	53.584
MMC1_CASPO2_0002014	1	1.03685e-12	B9J08_000509	Q5ABD3	A0A2H1A629	Asm3p	ASM3	100	100	37	68.0109
MMC1_CASPO1_0002452	2	4.71751e-20	B9J08_005513	A0A1D8PJW9	A0A2H0ZDV1	Atf1p	ATF1	100	100	51	93.2581
MMC1_CASPO1_0000325	2	1.21759e-07	B9J08_005436	Q5AAW1	A0A2H0ZDN8	ATP-dependent 5'-3' DNA helicase	orf19.6199	100	100	27	49.9773
MMC1_CASPO1_0002786	2	4.71751e-20	B9J08_002339	Q59N29	A0A2H0ZX15	ATP-dependent rRNA helicase SPB4	SPB4	100	100	51	93.2581
MMC1_CASPO1_0002711	2	4.71751e-20	B9J08_000011	Q5AMN3	A0A2H1A6R3	Autophagy-related protein 11	ATG11	100	100	51	93.2581
MMC1_CASPO2_0003578	2	4.71751e-20	B9J08_002102	A0A1D8PGU1	A0A2H0ZXK8	Avt7p	AVT7	100	100	51	93.2581
MMC1_CASPO3_0001632	2	6.76475e-17	B9J08_004945	A0A1D8PCC4	A0A2H0ZC82	BBP1	orf19.6027	100	100	45	82.4379
MMC1_CASPO2_0000102	2	2.25847e-16	B9J08_001424	A0A1D8PLJ2	A0A2H1A1Z8	Bem3p	BEM3	100	100	44	80.6345
MMC1_CASPO2_0000745	3	4.71751e-20	B9J08_001036	Q59M00	A0A2H1A6M0	Bifunctional diacylglycerol cholinephosphotransferase/ethanolaminephosphotransferase	EPT1	100	100	51	93.2581
MMC1_CASPO2_0004697	2	2.74244e-14	B9J08_001205	Q5AEJ1	A0A2H1A179	Bifunctional hydroxyethylthiazole kinase/thiamine-phosphate diphosphorylase	THI6	100	100	40	73.4211
MMC1_CASPO2_0004020	2	4.71751e-20	B9J08_001238	Q59TV7	A0A2H0ZZP5	Bifunctional thymidylate/uridylate kinase	orf19.1137	100	100	51	93.2581
MMC1_CASPO1_0000946	1	4.71751e-20	B9J08_003985	Q59U10	A0A2H0ZP00	Biofilm and cell wall regulator 1	BCR1	100	100	51	93.2581
MMC1_CASPO3_0001543	1	3.69256e-10	B9J08_004985	A0A1D8PD43	A0A2H0ZCC6	Bni4p	BNI4	100	100	32	58.9941
MMC1_CASPO2_0001428	2	3.39277e-12	B9J08_002453	A0A1D8PH42	A0A2H0ZVI8	Branched-chain-amino-acid aminotransferase	BAT21	100	100	36	66.2076
MMC1_CASPO2_0003829	2	6.0357e-18	B9J08_004844	Q5AG95	A0A2H0ZGS3	Bur2p	BUR2	100	100	47	86.0446
MMC1_CASPO2_0004220	1	4.71751e-20	B9J08_001027	Q5AH76	A0A2H1A6L3	C2 NT-type domain-containing protein	orf19.6457	100	100	51	93.2581
MMC1_CASPO2_0005235	3	4.71751e-20	B9J08_004212	A0A1D8PM54	A0A2H0ZIC4	C2H2-type domain-containing protein	orf19.3817	100	100	51	93.2581
MMC1_CASPO2_0000298	2	2.50126e-15	B9J08_005055	Q5AEK9	A0A2H0ZCL0	C3H1-type domain-containing protein	orf19.259	100	100	42	77.0278
MMC1_CASPO2_0000284	2	2.74244e-14	B9J08_000093	Q59YC3	A0A2H1A6Z7	Ca(2+)-binding ATP:ADP antiporter	orf19.1403	100	100	40	73.4211
MMC1_CASPO1_0000852	2	1.5898e-19	B9J08_004329	Q5AK25	A0A2H0ZJR3	Calpain-like protease palB/RIM13	RIM13	100	100	50	91.4547
MMC1_CASPO1_0001187	3	3.64268e-07	B9J08_002818	Q9HEW1	A0A2H0ZSR6	cAMP-dependent protein kinase regulatory subunit	BCY1	100	100	26	48.1739
MMC1_CASPO2_0004572	2	4.71751e-20	B9J08_000516	A0A1D8PPD3	A0A2H1A552	Carboxylic ester hydrolase	orf19.4210	100	100	51	93.2581
MMC1_CASPO1_0003779	2	4.71751e-20	B9J08_000446	Q59MQ8	A0A2H1A7Y5	Carnitine O-acetyltransferase	CTN3	100	100	51	93.2581
MMC1_CASPO2_0002110	1	6.75998e-18	B9J08_005003	Q59ZI9	A0A2H0ZDD2	Casein kinase 2 catalytic subunit	CKA2	98	98	50	86.9463
MMC1_CASPO3_0001660	2	2.74244e-14	B9J08_003395	A0A1D8PDX9	A0A2H0ZMF1	CCR4-NOT core subunit	orf19.6220	100	100	40	73.4211
MMC1_CASPO2_0004436	6	1.5898e-19	B9J08_003845	Q5AB98	A0A2H0ZNN2	Cdc13p	CDC13	100	100	50	91.4547
MMC1_CASPO2_0001397	2	2.0224e-17	B9J08_004039	A0A1D8PM79	A0A2H0ZQJ3	Cdl1p	CDL1	100	100	46	84.2413
MMC1_CASPO1_0002801	2	1.5898e-19	B9J08_000222	A0A1D8PQL5	A0A2H1A7C0	CDP-diacylglycerol--glycerol-3-phosphate 3-phosphatidyltransferase	L1	100	100	50	91.4547
MMC1_CASPO1_0000661	2	4.71751e-20	B9J08_005224	Q59RA2	A0A2H0ZD26	CDP-diacylglycerol--Inositol 3-phosphatidyltransferase	orf19.6860	100	100	51	93.2581
MMC1_CASPO3_0002200	2	4.71751e-20	B9J08_000479	A0A1D8PE84	A0A2H1A801	Cdr4p	CDR4	100	100	51	93.2581
MMC1_CASPO2_0003877	3	1.03685e-12	B9J08_002214	P56553	A0A2H0ZWR1	Cell growth-regulated gene 1 protein	CGR1	100	100	37	68.0109
MMC1_CASPO2_0003902	1	4.71751e-20	B9J08_003799	Q59XX2	A0A2H0ZNI5	Cell surface mannoprotein MP65	MP65	100	100	51	93.2581
MMC1_CASPO2_0000020	2	2.50126e-15	B9J08_000468	Q59RR0	A0A2H1A805	Cell wall transcription factor ACE2	ACE2	100	100	42	77.0278
MMC1_CASPO3_0001007	1	8.29373e-15	B9J08_000798	Q5AFI4	A0A2H1A609	Cell-surface associated glycoprotein DFI1	DFI1	100	100	41	75.2244
MMC1_CASPO2_0001263	2	4.71751e-20	B9J08_004992	Q59YC4	A0A2H0ZCF6	Chaperonin-containing T-complex subunit	CCT2	100	100	51	93.2581
MMC1_CASPO2_0004116	3	2.25847e-16	B9J08_000465	A0A1D8PTK1	A0A2H1A8X8	Chorismate synthase	ARO2	100	100	44	80.6345
MMC1_CASPO1_0001081	1	4.71751e-20	B9J08_004862	Q5AHB8	A0A2H0ZGS7	Chromatin modification-related protein YNG2	YNG2	100	100	51	93.2581
MMC1_CASPO2_0001877	2	2.50126e-15	B9J08_001109	A0A1D8PDU2	A0A2H1A028	Chromatin-binding protein	orf19.6247	100	100	42	77.0278
MMC1_CASPO2_0004131	2	4.71751e-20	B9J08_001220	Q59X26	A0A2H1A197	Chromome segregation in meiis protein 3	CSM3	100	100	51	93.2581
MMC1_CASPO1_0003178	1	9.57482e-14	B9J08_002856	A0A1D8PJ29	A0A2H0ZKW3	Chs8p	CHS8	100	100	39	71.6177
MMC1_CASPO2_0001196	1	1.5898e-19	B9J08_004160	A0A1D8PQX5	A0A2H0ZI71	CHY-type domain-containing protein	orf19.6555	100	100	50	91.4547
MMC1_CASPO1_0003353	2	3.69256e-10	B9J08_003069	A0A1D8PPS9	A0A2H0ZMF3	Clathrin heavy chain (Fragment)	CHC1	100	100	32	58.9941
MMC1_CASPO2_0004664	3	1.28501e-08	B9J08_000272	Q59QC5	A0A2H1A7H3	Clathrin-associated protein AP-3 complex component APS3	APS3	100	100	29	53.584
MMC1_CASPO1_0003836	1	4.71751e-20	B9J08_005233	A0A1D8PLB3	A0A2H0ZES6	Cleavage polyadenylation factor subunit	orf19.4628	100	100	51	93.2581
MMC1_CASPO3_0001906	4	6.0357e-18	B9J08_004687	Q5A6M6	A0A2H0ZH61	Coatomer subunit beta	SEC26	100	100	47	86.0446
MMC1_CASPO1_0003694	2	4.71751e-20	B9J08_001924	A0A1D8PPV5	A0A2H0ZYZ3	Coatomer subunit beta'	SEC27	100	100	51	93.2581
MMC1_CASPO2_0004916	2	7.88284e-16	B9J08_004489	A0A1D8PDE3	A0A2H0ZFQ6	Coatomer subunit gamma	SEC21	100	100	43	78.8312
MMC1_CASPO3_0000002	11	3.04544e-09	B9J08_004507	P31225	A0A2H0ZFQ0	Corticteroid-binding protein	CBP1	96.1538	96.1538	48	58.0924
MMC1_CASPO1_0003825	2	7.52453e-16	B9J08_005272	A0A1D8PQ60	A0A2H0ZD69	CRAL-TRIO domain-containing protein	orf19.5711	100	100	43	78.8312
MMC1_CASPO2_0001615	2	4.71751e-20	B9J08_003488	Q5A864	A0A2H0ZMN5	Cruciform cutting endonuclease	CCE1	100	100	51	93.2581
MMC1_CASPO2_0001244	2	4.71751e-20	B9J08_002335	Q59XA3	A0A2H0ZY92	Ctf8p	CTF8	100	100	51	93.2581
MMC1_CASPO1_0000722	2	1.64657e-19	B9J08_004512	A0A1D8PTX2	A0A2H0ZFQ3	Cu-binding protein	SCO1	100	100	50	91.4547
MMC1_CASPO3_0000417	3	4.71751e-20	B9J08_001819	A0A1D8PDR1	A0A2H0ZYL0	Cullin	RTT101	100	100	51	93.2581
MMC1_CASPO3_0001192	2	4.71751e-20	B9J08_000491	Q5AKX8	A0A2H1A828	Cyb2p	CYB2	100	100	51	93.2581
MMC1_CASPO1_0000746	1	2.74244e-14	B9J08_000174	Q5A362	A0A2H1A772	Cystathionine gamma-lyase	CYS3	100	100	40	73.4211
MMC1_CASPO1_0002134	3	3.69256e-10	B9J08_004072	P83782	A0A2H0ZPA5	Cytochrome b-c1 complex subunit 2, mitochondrial	QCR2	100	100	32	58.9941
MMC1_CASPO2_0000423	2	2.69215e-10	B9J08_002685	Q5AKV4	A0A2H0ZR70	Dal7p	DAL7	100	100	33	60.7975
MMC1_CASPO2_0000112	2	3.58214e-11	B9J08_003479	Q5A876	A0A2H0ZML1	Dal81p	DAL81	100	100	34	62.6008
MMC1_CASPO2_0003828	2	1.28501e-08	B9J08_000253	A0A1D8PEZ9	A0A2H1A2W2	DAO domain-containing protein	orf19.2333	100	100	29	53.584
MMC1_CASPO3_0000481	3	1.10525e-11	B9J08_002151	A0A1D8PNK0	A0A2H1A1G0	Dap2p	DAP2	100	100	35	64.4042
MMC1_CASPO2_0001380	3	1.28501e-08	B9J08_001716	Q5ANN5	A0A2H0ZZ72	DEAH-box RNA-dependent ATPase	orf19.5865	100	100	29	53.584
MMC1_CASPO1_0002714	2	4.71751e-20	B9J08_000105	A0A1D8PTQ2	A0A2H1A2H2	Decapping enzyme complex catalytic subunit	DCP2	100	100	51	93.2581
MMC1_CASPO1_0000704	2	4.71751e-20	B9J08_003410	Q5ADL9	A0A2H0ZSV6	Defective in cullin neddylation protein 1	DCN1	100	100	51	93.2581
MMC1_CASPO1_0000200	2	4.71751e-20	B9J08_004372	A0A1D8PGU4	A0A2H0ZIT5	Delta-aminolevulinic acid dehydratase	HEM2	100	100	51	93.2581
MMC1_CASPO3_0000711	3	4.71751e-20	B9J08_000284	A0A1D8PSU4	A0A2H1A2Z2	Dit1p	DIT1	100	100	51	93.2581
MMC1_CASPO3_0002043	1	3.69256e-10	B9J08_002789	A0A1D8PHV2	A0A2H0ZSR8	Divalent metal ion transporter	SMF12	100	100	32	58.9941
MMC1_CASPO2_0003733	3	2.50126e-15	B9J08_005459	Q59S45	A0A2H0ZDS9	DNA damage-binding protein CMR1	CAALFM_C701270CA	100	100	42	77.0278
MMC1_CASPO2_0003148	1	1.64657e-19	B9J08_003467	A0A1D8PFE6	A0A2H0ZMK1	DNA helicase	CDC54	100	100	50	91.4547
MMC1_CASPO3_0002209	2	1.5898e-19	B9J08_005476	Q5A034	A0A2H0ZGH0	DNA helicase	MCM2	100	100	50	91.4547
MMC1_CASPO2_0000456	4	1.21759e-07	B9J08_002030	A0A1D8PFM1	A0A2H0ZXA1	DNA mismatch repair protein	MSH6	100	100	27	49.9773
MMC1_CASPO3_0002110	2	3.15628e-13	B9J08_003789	Q59PP0	A0A2H0ZNH4	DNA mismatch repair protein HSM3	HSM3	100	100	38	69.8143
MMC1_CASPO1_0000636	2	4.71751e-20	B9J08_004791	Q59Y41	A0A2H0ZGL5	DNA mismatch repair protein MSH3	MSH3	100	100	51	93.2581
MMC1_CASPO3_0000213	2	4.71751e-20	B9J08_001825	A0A1D8PKE9	A0A2H0ZYL4	DNA polymerase	REV3	100	100	51	93.2581
MMC1_CASPO2_0000520	2	4.71751e-20	B9J08_001960	A0A1D8PR64	A0A2H0ZPC7	DNA polymerase	POL3	100	100	51	93.2581
MMC1_CASPO1_0003192	2	9.57482e-14	B9J08_002195	A0A1D8PG40	A0A2H0ZWP0	DNA polymerase epsilon noncatalytic subunit	DPB4	100	100	39	71.6177
MMC1_CASPO1_0003082	2	4.71751e-20	B9J08_004669	Q5AHY9	A0A2H0ZG81	DNA polymerase epsilon noncatalytic subunit	HFL1	100	100	51	93.2581
MMC1_CASPO2_0000290	1	3.64268e-07	B9J08_001108	Q59UY8	A0A2H1A0X6	DNA repair protein RAD51 homolog	RAD51	100	100	26	48.1739
MMC1_CASPO2_0004516	3	9.57482e-14	B9J08_001246	A0A1D8PU96	A0A2H1A1C5	DNA replication complex GINS protein SLD5	SLD5	100	100	39	71.6177
MMC1_CASPO2_0003861	3	4.71751e-20	B9J08_004262	A0A1D8PTJ5	A0A2H0ZIF1	DNA replication initiation factor	CDC45	100	100	51	93.2581
MMC1_CASPO1_0002716	3	9.57482e-14	B9J08_002424	A0A1D8PIE7	A0A2H0ZVH4	DNA replication licensing factor MCM7	CDC47	100	100	39	71.6177
MMC1_CASPO1_0002478	1	4.71751e-20	B9J08_002521	A0A1D8PMM1	A0A2H0ZVU1	DNA topoisomerase 2	TOP2	100	100	51	93.2581
MMC1_CASPO2_0002440	1	1.17166e-09	B9J08_003421	A0A1D8PPI2	A0A2H0ZSW7	DNA topoisomerase I	TOP1	100	100	31	57.1907
MMC1_CASPO3_0002099	2	1.79843e-18	B9J08_003720	A0A1D8PH70	A0A2H0ZN97	DNA-binding ATPase	orf19.4502	100	100	48	87.848
MMC1_CASPO1_0003763	2	4.71751e-20	B9J08_004521	A0A1D8PDJ8	A0A2H0ZFS1	DNA-binding protein	orf19.427	100	100	51	93.2581
MMC1_CASPO1_0000291	2	4.71751e-20	B9J08_002832	A0A1D8PTM3	A0A2H0ZKT9	DNA-dependent ATPase	CAALFM_CR07910CA	100	100	51	93.2581
MMC1_CASPO1_0003738	1	4.71751e-20	B9J08_004301	Q5AK60	A0A2H0ZIP3	DNA-directed DNA polymerase delta subunit	HYS2	100	100	51	93.2581
MMC1_CASPO1_0002769	1	1.10525e-11	B9J08_004222	A0A1D8PEX3	A0A2H0ZJF3	DNA-directed RNA polymerase subunit	RPA190	100	100	35	64.4042
MMC1_CASPO3_0001395	2	1.05952e-06	B9J08_000415	A0A1D8PJH3	A0A2H1A7W2	Dolichol kinase	orf19.261	100	100	25	46.3705
MMC1_CASPO1_0001222	3	4.71751e-20	B9J08_000519	A0A1D8PPC1	A0A2H1A639	Dolichol phosphate-mannose biynthesis regulatory protein	DPM2	100	100	51	93.2581
MMC1_CASPO2_0003105	2	4.71751e-20	B9J08_000047	A0A1D8PKN1	A0A2H1A6U3	Dolichyl-diphospholigaccharide--protein glycotransferase	orf19.7426	100	100	51	93.2581
MMC1_CASPO1_0001869	1	1.17166e-09	B9J08_001042	A0A1D8PTD9	A0A2H1A7H2	Dsl1p	DSL1	100	100	31	57.1907
MMC1_CASPO2_0002828	2	1.5898e-19	B9J08_003715	A0A1D8PQ32	A0A2H0ZN98	DUF1992 domain-containing protein	orf19.5601	100	100	50	91.4547
MMC1_CASPO1_0001306	2	4.71751e-20	B9J08_000608	Q5AAP7	A0A2H1A5F0	DUF2012 domain-containing protein	orf19.6264	100	100	51	93.2581
MMC1_CASPO1_0000098	1	4.71751e-20	B9J08_005472	A0A1D8PIF3	A0A2H0ZDR1	DUF202 domain-containing protein	orf19.201	100	100	51	93.2581
MMC1_CASPO3_0002078	2	4.71751e-20	B9J08_002414	A0A1D8PKC9	A0A2H0ZVE8	Dynamin-related GTPase	DNM1	100	100	51	93.2581
MMC1_CASPO1_0000999	1	3.15628e-13	B9J08_000092	A0A1D8PK53	A0A2H1A700	Dynein heavy chain	DYN1	100	100	38	69.8143
MMC1_CASPO2_0002103	3	1.5898e-19	B9J08_000680	A0A1D8PR66	A0A2H1A5M5	E3 ubiquitin-protein ligase	orf19.5175	100	100	50	91.4547
MMC1_CASPO1_0003718	1	1.64657e-19	B9J08_001415	Q5AFB1	A0A2H1A1X2	E3 ubiquitin-protein ligase	orf19.2697	100	100	50	91.4547
MMC1_CASPO2_0003054	2	1.10165e-12	B9J08_001302	Q5A4X0	A0A2H0ZBL6	E3 ubiquitin-protein ligase BRE1	BRE1	100	100	37	68.0109
MMC1_CASPO3_0000767	2	3.98679e-08	B9J08_002056	A0A1D8PN56	A0A2H0ZW92	EMC1	orf19.4131	100	100	28	51.7806
MMC1_CASPO1_0002020	3	4.71751e-20	B9J08_003335	A0A1D8PG90	A0A2H0ZMB8	ESCRT-III subunit protein	VPS24	100	100	51	93.2581
MMC1_CASPO2_0002539	3	1.05952e-06	B9J08_001243	Q9P975	A0A2H1A2C2	Eukaryotic translation initiation factor 4E	TIF45	100	100	25	46.3705
MMC1_CASPO1_0002803	1	2.95846e-06	B9J08_005387	O94083	A0A2H0ZF57	Eukaryotic translation initiation factor 5A	ANB1	100	100	24	44.5672
MMC1_CASPO3_0000122	2	4.71751e-20	B9J08_001509	Q5A0Y0	A0A2H1A268	Exm2p	EXM2	100	100	51	93.2581
MMC1_CASPO1_0001066	3	4.71751e-20	B9J08_000296	A0A1D8PM29	A0A2H1A8E6	Exocyst complex component SEC15	SEC15	100	100	51	93.2581
MMC1_CASPO1_0003472	2	1.10525e-11	B9J08_000631	A0A1D8PMS7	A0A2H1A6G2	Exocyst subunit	SEC10	100	100	35	64.4042
MMC1_CASPO2_0003671	2	4.71751e-20	B9J08_001857	A0A1D8PPF9	A0A2H0ZZS2	Exocyst subunit	SEC8	100	100	51	93.2581
MMC1_CASPO1_0003555	2	2.62632e-15	B9J08_004410	Q5AFA2	A0A2H0ZK31	Extracellular glycosidase CRH11	CRH11	100	100	42	77.0278
MMC1_CASPO1_0002375	2	4.71751e-20	B9J08_001901	Q5AJC0	A0A2H0ZYV1	Extracellular glycosidase UTR2	UTR2	100	100	51	93.2581
MMC1_CASPO2_0001044	2	4.71751e-20	B9J08_004026	Q5APS5	A0A2H0ZP39	F-box protein C111	COS111	100	100	51	93.2581
MMC1_CASPO2_0001456	2	3.69256e-10	B9J08_002107	A0A1D8PFV6	A0A2H0ZWG7	FAA	orf19.7244	100	100	32	58.9941
MMC1_CASPO3_0000596	2	3.69256e-10	B9J08_001553	A0A1D8PNS6	A0A2H0ZXT3	Farnesyltranstransferase	BTS1	100	100	32	58.9941
MMC1_CASPO1_0000917	2	1.5898e-19	B9J08_001296	Q5A4W7	A0A2H1A1I0	Fatty acid synthase subunit beta	FAS1	100	100	50	91.4547
MMC1_CASPO2_0003975	1	8.23535e-17	B9J08_003017	A0A1D8PJQ2	A0A2H0ZLE7	Fcy2p	FCY2	96	96	50	82.4379
MMC1_CASPO3_0000392	3	8.29373e-15	B9J08_000310	A0A1D8PLY0	A0A2H1A7J5	FG-nucleoporin	orf19.5040	100	100	41	75.2244
MMC1_CASPO2_0005177	2	4.71751e-20	B9J08_005273	A0A1D8PQ58	A0A2H0ZD71	FG-nucleoporin	orf19.5710	100	100	51	93.2581
MMC1_CASPO1_0003516	1	4.71751e-20	B9J08_002754	A0A1D8PU48	A0A2H0ZKJ5	Fgr34p	FGR34	100	100	51	93.2581
MMC1_CASPO2_0001697	2	4.71751e-20	B9J08_005296	A0A1D8PF33	A0A2H0ZD89	Fgr39p	FGR39	100	100	51	93.2581
MMC1_CASPO3_0001242	2	1.03685e-12	B9J08_000620	A0A1D8PD53	A0A2H1A6B8	FHA domain-containing protein	orf19.4471	100	100	37	68.0109
MMC1_CASPO2_0004346	2	3.98679e-08	B9J08_001289	Q5AD13	A0A2H1A0Y0	Filamentous growth regulator 15	FGR15	100	100	28	51.7806
MMC1_CASPO1_0002443	3	1.5898e-19	B9J08_002782	A0A1D8PHY8	A0A2H0ZKS3	Flavin	orf19.2284	100	100	50	91.4547
MMC1_CASPO3_0002277	3	4.71751e-20	B9J08_001030	A0A1D8PR61	A0A2H1A6M2	Foie-gras	orf19.6453	100	100	51	93.2581
MMC1_CASPO1_0003004	1	1.5898e-19	B9J08_000701	Q59PA1	A0A2H1A403	Fre10p	FRE10	100	100	50	91.4547
MMC1_CASPO2_0000260	1	3.39277e-12	B9J08_005239	Q9URB4	A0A2H0ZD48	Fructose-bisphosphate aldolase	FBA1	100	100	36	66.2076
MMC1_CASPO1_0003233	2	2.25847e-16	B9J08_001207	A0A1D8PKV4	A0A2H1A195	Fum12p	FUM12	100	100	44	80.6345
MMC1_CASPO1_0003589	3	8.29373e-15	B9J08_001145	A0A1D8PHW7	A0A2H1A163	G-patch domain-containing protein	orf19.1877	100	100	41	75.2244
MMC1_CASPO1_0002566	2	1.05952e-06	B9J08_001221	Q59X27	A0A2H1A256	GAF domain-containing protein	orf19.4104	100	100	25	46.3705
MMC1_CASPO3_0001524	2	4.71751e-20	B9J08_000819	A0A1D8PEB4	A0A2H1A616	Gcr3p	GCR3	100	100	51	93.2581
MMC1_CASPO2_0003053	2	4.71751e-20	B9J08_000420	A0A1D8PN35	A0A2H1A7V7	Gds1p	GDS1	100	100	51	93.2581
MMC1_CASPO3_0001907	2	2.95846e-06	B9J08_002820	Q5AD56	A0A2H0ZKT1	General negative regulator of transcription subunit 3	NOT3	100	100	24	44.5672
MMC1_CASPO1_0003773	2	2.00594e-18	B9J08_001747	Q5ADV5	A0A2H0ZZH1	Genetic interactor of prohibitins 3, mitochondrial	GEP3	98.0392	98.0392	51	88.7497
MMC1_CASPO1_0002504	2	3.58214e-11	B9J08_002138	Q5AGV1	A0A2H0ZWJ4	Gir2p	GIR2	100	100	34	62.6008
MMC1_CASPO3_0000698	2	4.71751e-20	B9J08_000054	Q5AIA1	A0A2H1A6W0	Glucan 1,3-beta-glucosidase 2	EXG2	100	100	51	93.2581
MMC1_CASPO2_0003966	2	3.39277e-12	B9J08_001418	Q5AMT2	A0A2H1A2W7	Glucan 1,3-beta-glucosidase BGL2	BGL2	100	100	36	66.2076
MMC1_CASPO2_0004484	1	4.71751e-20	B9J08_001301	Q5A4X3	A0A2H1A1J6	Glucan 1\3-alpha-glucosidase ROT2	ROT2	100	100	51	93.2581
MMC1_CASPO1_0002180	1	2.50126e-15	B9J08_004550	A0A1D8PEG2	A0A2H0ZHR9	glucose-6-phosphate 1-dehydrogenase	ZWF1	100	100	42	77.0278
MMC1_CASPO1_0003346	1	4.71751e-20	B9J08_000938	Q5A8J5	A0A2H1A5R8	glucose-inactivated glycerol proton symporter	HGT10	100	100	51	93.2581
MMC1_CASPO1_0000639	2	4.71751e-20	B9J08_002711	A0A1D8PR97	A0A2H0ZKJ3	glucose-induced degradation complex subunit	orf19.5131	100	100	51	93.2581
MMC1_CASPO1_0000920	1	1.15411e-10	B9J08_000613	A0A1D8PDU9	A0A2H1A5E4	Glutamate synthase (NADH)	GLT1	100	100	33	60.7975
MMC1_CASPO2_0004741	3	2.50126e-15	B9J08_004298	Q5AK64	A0A2H0ZJR1	Glutamyl-tRNA(Gln) amidotransferase subunit A, mitochondrial	HER2	100	100	42	77.0278
MMC1_CASPO3_0000777	3	5.35076e-19	B9J08_005082	Q5A9Z1	A0A2H0ZEF0	Glutamyl-tRNA(Gln) amidotransferase subunit B, mitochondrial	T112	100	100	49	89.6514
MMC1_CASPO2_0003575	1	5.35076e-19	B9J08_001799	A0A1D8PMP1	A0A2H0ZYI7	Glycerol-3-phosphate dehydrogenase	GUT2	100	100	49	89.6514
MMC1_CASPO1_0000455	3	1.21759e-07	B9J08_002886	A0A1D8PN14	A0A2H0ZRI5	Glycerophosphocholine permease GIT4	GIT4	100	100	27	49.9773
MMC1_CASPO2_0004243	4	1.5898e-19	B9J08_001908	P46592	A0A2H0ZZZ4	Glycolipid 2-alpha-mannyltransferase 2	MNT2	100	100	50	91.4547
MMC1_CASPO1_0001606	1	4.71751e-20	B9J08_005528	Q5APF2	A0A2H0ZF28	GMP synthase [glutamine-hydrolyzing]	GUA1	100	100	51	93.2581
MMC1_CASPO2_0000627	3	4.71751e-20	B9J08_001650	Q5ACW6	A0A2H1A0J6	Golgi to ER traffic protein 1	GET1	100	100	51	93.2581
MMC1_CASPO2_0000762	2	4.71751e-20	B9J08_001586	Q59WC9	A0A2H0ZXV3	Golgi transport complex subunit	SEC34	100	100	51	93.2581
MMC1_CASPO3_0001370	2	1.5898e-19	B9J08_003536	A0A1D8PHP4	A0A2H0ZMR5	Golgi transport complex subunit	orf19.36	100	100	50	91.4547
MMC1_CASPO3_0001480	1	1.5898e-19	B9J08_004347	A0A1D8PLR2	A0A2H0ZIP2	GPI-anchor transamidase subunit	orf19.2677	100	100	50	91.4547
MMC1_CASPO2_0000637	2	4.71751e-20	B9J08_005468	A0A1D8PR52	A0A2H0ZDR7	GPN-loop GTPase	orf19.6463	100	100	51	93.2581
MMC1_CASPO2_0004856	1	4.08951e-09	B9J08_003775	Q5A0W6	A0A2H0ZPB2	GPN-loop GTPase 3	CAALFM_C406790WA	100	100	30	55.3874
MMC1_CASPO1_0003510	3	4.71751e-20	B9J08_004334	A0A1D8PP44	A0A2H0ZIN6	Grf10p	GRF10	100	100	51	93.2581
MMC1_CASPO1_0000968	1	9.57482e-14	B9J08_005458	P83774	A0A2H0ZFC0	Guanine nucleotide-binding protein subunit beta-like protein	ASC1	100	100	39	71.6177
MMC1_CASPO2_0004787	2	7.52453e-16	B9J08_003218	Q5A473	A0A2H0ZMU0	Gvp36p	GVP36	100	100	43	78.8312
MMC1_CASPO1_0001224	2	4.71751e-20	B9J08_000814	A0A1D8PNL4	A0A2H1A618	Gyp8p	GYP8	100	100	51	93.2581
MMC1_CASPO2_0000395	2	5.74711e-19	B9J08_001120	Q5AQ33	A0A2H1A003	Heat shock transcription factor	CTA8	100	100	49	89.6514
MMC1_CASPO2_0001341	2	3.64268e-07	B9J08_001149	Q59U81	A0A2H1A1Y7	Helicase SWR1	SWR1	100	100	26	48.1739
MMC1_CASPO1_0003587	3	4.71751e-20	B9J08_001401	Q5AMR0	A0A2H1A1U7	Hgh1p	HGH1	100	100	51	93.2581
MMC1_CASPO1_0001160	2	4.71751e-20	B9J08_004264	A0A1D8PTJ9	A0A2H0ZJH6	Hgt14p	HGT14	100	100	51	93.2581
MMC1_CASPO3_0000739	2	4.71751e-20	B9J08_005406	A0A1D8PPL1	A0A2H0ZDK6	Histone acetyltransferase	TRA1	100	100	51	93.2581
MMC1_CASPO2_0004241	3	1.5898e-19	B9J08_002162	Q59S27	A0A2H0ZXM7	Histone chaperone RTT106	RTT106	100	100	50	91.4547
MMC1_CASPO2_0001376	2	6.76475e-17	B9J08_002221	Q59RN6	A0A2H0ZWQ9	Histone H2A.Z-specific chaperone CHZ1	CHZ1	100	100	45	82.4379
MMC1_CASPO1_0001257	2	4.71751e-20	B9J08_001449	A0A1D8PMZ4	A0A2H1A354	Hms1p	HMS1	100	100	51	93.2581
MMC1_CASPO2_0000467	2	2.0224e-17	B9J08_001447	Q92209	A0A2H0ZZ61	Homerine kinase	THR1	100	100	46	84.2413
MMC1_CASPO2_0005224	2	4.71751e-20	B9J08_000313	A0A1D8PLX5	A0A2H1A7K8	Hrq2p	HRQ2	100	100	51	93.2581
MMC1_CASPO3_0001434	2	4.71751e-20	B9J08_001859	Q59NN8	A0A2H0ZQL4	Hsp70 nucleotide exchange factor FES1	FES1	100	100	51	93.2581
MMC1_CASPO1_0000549	2	1.5898e-19	B9J08_003234	Q5ABB8	A0A2H0ZLW9	HSP70/90 family co-chaperone	CNS1	100	100	50	91.4547
MMC1_CASPO3_0000813	2	4.71751e-20	B9J08_003176	Q59MG2	A0A2H0ZMM4	Hsp90 cochaperone	orf19.5206	100	100	51	93.2581
MMC1_CASPO1_0003200	2	6.76475e-17	B9J08_001475	Q5AJY9	A0A2H1A234	Hydrolase	orf19.4031	100	100	45	82.4379
MMC1_CASPO3_0000954	2	1.05952e-06	B9J08_005044	A0A1D8PME0	A0A2H0ZCJ1	I-AAA protease	YME1	100	100	25	46.3705
MMC1_CASPO1_0000017	2	4.71751e-20	B9J08_003874	A0A1D8PRE9	A0A2H0ZNP3	Imidazole glycerol phosphate synthase hisHF	HIS7	100	100	51	93.2581
MMC1_CASPO1_0002794	3	4.71751e-20	B9J08_003235	A0A1D8PC90	A0A2H0ZSJ7	INCENP	orf19.6049	100	100	51	93.2581
MMC1_CASPO2_0004316	4	4.71751e-20	B9J08_002785	Q59Z29	A0A2H0ZKN2	Iron-regulated transcriptional activator AFT2	AFT2	100	100	51	93.2581
MMC1_CASPO1_0000597	2	4.71751e-20	B9J08_005097	Q5AGZ0	A0A2H0ZCQ4	Iron-sulfur cluster assembly protein	ISU1	100	100	51	93.2581
MMC1_CASPO3_0000667	2	1.5898e-19	B9J08_003057	A0A1D8PFW4	A0A2H0ZRX7	Irr1p	IRR1	100	100	50	91.4547
MMC1_CASPO2_0001975	2	1.64657e-19	B9J08_003152	A0A1D8PE41	A0A2H0ZLP9	Ist2p	IST2	100	100	50	91.4547
MMC1_CASPO1_0002051	1	1.5898e-19	B9J08_000421	A0A1D8PN39	A0A2H1A7V8	JmjC domain-containing protein	orf19.1961	100	100	50	91.4547
MMC1_CASPO1_0000961	3	6.75998e-18	B9J08_001376	A0A1D8PLT4	A0A2H1A1S4	Karyopherin	MSN5	98	98	50	86.9463
MMC1_CASPO2_0001819	2	4.71751e-20	B9J08_004549	A0A1D8PEG3	A0A2H0ZFY1	Kexin	KEX2	100	100	51	93.2581
MMC1_CASPO3_0000678	2	4.71751e-20	B9J08_003034	A0A1D8PIH0	A0A2H0ZMC3	Kinesin-like protein	KAR3	100	100	51	93.2581
MMC1_CASPO1_0001211	2	4.71751e-20	B9J08_000317	Q5A3K5	A0A2H1A7L0	Kip4p	KIP4	100	100	51	93.2581
MMC1_CASPO2_0003269	2	1.79843e-18	B9J08_001248	A0A1D8PU88	A0A2H1A1I1	Kleisin alpha	MCD1	100	100	48	87.848
MMC1_CASPO1_0001095	3	4.71751e-20	B9J08_005050	A0A1D8PJG8	A0A2H0ZCJ6	KxDL domain-containing protein	orf19.247	100	100	51	93.2581
MMC1_CASPO2_0005123	2	5.74711e-19	B9J08_001448	P10613	A0A2H1A309	Lanosterol 14-alpha demethylase	ERG11	100	100	49	89.6514
MMC1_CASPO1_0000460	2	2.74244e-14	B9J08_000196	A0A1D8PQA2	A0A2H1A797	Linker nucleoporin	NUP82	100	100	40	73.4211
MMC1_CASPO1_0001582	3	1.79843e-18	B9J08_001116	A0A1D8PPI4	A0A2H1A0Z0	Lipase	orf19.100	100	100	48	87.848
MMC1_CASPO2_0001157	3	3.64268e-07	B9J08_001422	P0CH67	A0A2H0ZZ73	Lipoyl synthase, mitochondrial	LAB5	100	100	26	48.1739
MMC1_CASPO3_0000840	2	4.71751e-20	B9J08_001861	Q59NN4	A0A2H0ZYN4	Long-chain fatty acid transporter	FAT1	100	100	51	93.2581
MMC1_CASPO3_0001536	2	2.00594e-18	B9J08_004539	Q59QM3	A0A2H0ZIT2	Lyp1p	LYP1	98.0392	98.0392	51	88.7497
MMC1_CASPO3_0001973	1	3.58214e-11	B9J08_003486	A0A1D8PU17	A0A2H0ZNI6	Lysophospholipase	PLB3	100	100	34	62.6008
MMC1_CASPO1_0002937	2	4.71751e-20	B9J08_004407	Q59SI5	A0A2H0ZIW1	Maintenance of mitochondrial morphology protein 1	MMM1	100	100	51	93.2581
MMC1_CASPO3_0001316	2	7.52453e-16	B9J08_000764	Q5AMP4	A0A2H1A5V9	Malate dehydrogenase	MDH1-1	100	100	43	78.8312
MMC1_CASPO2_0000672	2	2.74244e-14	B9J08_005497	Q5A4M2	A0A2H0ZGE4	Malate dehydrogenase (Oxaloacetate-decarboxylating)	MAE1	100	100	40	73.4211
MMC1_CASPO1_0001083	2	1.5898e-19	B9J08_002188	Q5ACZ2	A0A2H0ZWQ5	Mannan endo-1,6-alpha-mannidase DFG5	DFG5	100	100	50	91.4547
MMC1_CASPO1_0002924	2	1.79843e-18	B9J08_000737	Q5A5B6	A0A2H1A5S7	Mannosyltransferase	ECM39	100	100	48	87.848
MMC1_CASPO3_0000721	2	4.71751e-20	B9J08_003885	A0A1D8PIF7	A0A2H0ZNR7	Mannyl Inositol phosphorylceramide synthase catalytic subunit	MIT1	100	100	51	93.2581
MMC1_CASPO1_0001348	2	4.71751e-20	B9J08_003663	A0A1D8PQ34	A0A2H0ZNZ8	Mdl2p	MDL2	100	100	51	93.2581
MMC1_CASPO2_0004896	3	9.57482e-14	B9J08_003957	Q5ANI4	A0A2H0ZQ79	Mea1p	MEA1	100	100	39	71.6177
MMC1_CASPO2_0005021	3	1.5898e-19	B9J08_003350	A0A1D8PMH1	A0A2H0ZN75	Med3p	MED3	100	100	50	91.4547
MMC1_CASPO1_0002298	3	4.71751e-20	B9J08_003670	Q5AHZ7	A0A2H0ZN46	Mediator of RNA polymerase II transcription subunit 17	SRB4	100	100	51	93.2581
MMC1_CASPO1_0003660	2	4.71751e-20	B9J08_001204	Q5AEH7	A0A2H1A181	Metalloendopeptidase	orf19.291	100	100	51	93.2581
MMC1_CASPO1_0000778	2	6.76475e-17	B9J08_003353	A0A1D8PMH2	A0A2H0ZMB0	Methionyl-tRNA formyltransferase	FMT1	100	100	45	82.4379
MMC1_CASPO3_0002237	2	4.71751e-20	B9J08_001670	Q5AG73	A0A2H0ZY36	Methylthioribulose-1-phosphate dehydratase	MDE1	100	100	51	93.2581
MMC1_CASPO2_0004582	1	1.28501e-08	B9J08_002352	Q59SU0	A0A2H0ZV91	Mg-dependent acid phosphatase	orf19.6929	100	100	29	53.584
MMC1_CASPO3_0002294	3	4.71751e-20	B9J08_001443	A0A1D8PT36	A0A2H1A1Z0	Mhp1p	MHP1	100	100	51	93.2581
MMC1_CASPO1_0001266	2	9.57482e-14	B9J08_001435	A0A1D8PPZ7	A0A2H1A1Z2	Mif2p	MIF2	100	100	39	71.6177
MMC1_CASPO3_0000740	2	1.5898e-19	B9J08_004586	A0A1D8PIB7	A0A2H0ZHT1	MINDY	orf19.3615	100	100	50	91.4547
MMC1_CASPO2_0002158	2	4.71751e-20	B9J08_002677	A0A1D8PRL4	A0A2H0ZKC7	Mis12p	MIS12	100	100	51	93.2581
MMC1_CASPO3_0000980	2	4.71751e-20	B9J08_005357	A0A1D8PSP4	A0A2H0ZDH7	Mismatch repair ATPase	CAALFM_CR04120CA	100	100	51	93.2581
MMC1_CASPO1_0002718	3	4.71751e-20	B9J08_000340	Q5AP97	A0A2H1A8T0	Mitis inhibitor protein kinase SWE1	SWE1	100	100	51	93.2581
MMC1_CASPO2_0004807	2	5.35076e-19	B9J08_000698	A0A1D8PRP9	A0A2H1A5D1	Mitochondrial 54S Ribosomal protein YmL16	MRPL6	100	100	49	89.6514
MMC1_CASPO3_0000854	3	4.71751e-20	B9J08_004912	Q5A328	A0A2H0ZC53	Mitochondrial pyruvate carrier	CAALFM_CR08610WA	100	100	51	93.2581
MMC1_CASPO1_0003700	2	4.71751e-20	B9J08_004811	Q5ADX5	A0A2H0ZGN4	mRNA cap guanine-N7 methyltransferase	ABD1	100	100	51	93.2581
MMC1_CASPO2_0003807	1	9.57482e-14	B9J08_001846	P84149	A0A2H0ZYM5	mRNA export factor MEX67	MEX67	100	100	39	71.6177
MMC1_CASPO2_0000073	3	1.5898e-19	B9J08_001782	Q5A7K1	A0A2H0ZYI6	mRNA splicing protein	orf19.5465	100	100	50	91.4547
MMC1_CASPO2_0000823	2	1.79843e-18	B9J08_004991	A0A1D8PCH2	A0A2H0ZCD8	mRNA-binding protein	orf19.3333	100	100	48	87.848
MMC1_CASPO1_0002986	3	2.74244e-14	B9J08_001329	Q59YJ9	A0A2H0ZZG5	mRNA-binding translational activator	GIS2	100	100	40	73.4211
MMC1_CASPO1_0002964	2	1.79843e-18	B9J08_004874	A0A1D8PME6	A0A2H0ZGV2	mRNA-capping enzyme subunit alpha	CGT1	100	100	48	87.848
MMC1_CASPO1_0003475	3	1.5898e-19	B9J08_001158	A0A1D8PQL9	A0A2H1A156	mRNA-processing endoribonuclease	orf19.7059	100	100	50	91.4547
MMC1_CASPO2_0004805	1	4.71751e-20	B9J08_003230	A0A1D8PD52	A0A2H0ZMV0	Msb1p	MSB1	100	100	51	93.2581
MMC1_CASPO2_0004764	2	4.71751e-20	B9J08_002755	A0A1D8PU44	A0A2H0ZKJ9	Mss51p	MSS51	100	100	51	93.2581
MMC1_CASPO2_0003093	2	4.71751e-20	B9J08_000492	Q5AKW2	A0A2H1A826	Myin 2	MYO2	100	100	51	93.2581
MMC1_CASPO3_0002231	2	4.71751e-20	B9J08_005530	Q5APE9	A0A2H0ZFJ8	N2227 domain-containing protein	orf19.4816	100	100	51	93.2581
MMC1_CASPO1_0000932	2	4.71751e-20	B9J08_000944	Q59VX9	A0A2H1A6D8	NAD(P)H-hydrate epimerase	CAALFM_C102220CA	100	100	51	93.2581
MMC1_CASPO3_0000408	1	1.15411e-10	B9J08_001067	Q5AC33	A0A2H1A0S8	NADP-dependent alcohol dehydrogenase	orf19.5517	100	100	33	60.7975
MMC1_CASPO1_0003269	2	1.17166e-09	B9J08_004709	A0A1D8PLR7	A0A2H0ZGC5	NADPH--cytochrome P450 reductase	NCP1	100	100	31	57.1907
MMC1_CASPO1_0001075	3	4.71751e-20	B9J08_002122	A0A1D8PRE2	A0A2H0ZR76	Nicotinamidase	PNC1	100	100	51	93.2581
MMC1_CASPO1_0002001	3	4.71751e-20	B9J08_002039	Q5AL24	A0A2H0ZX45	Nicotinamide-nucleotide adenylyltransferase	orf19.4953	100	100	51	93.2581
MMC1_CASPO2_0002004	1	6.76475e-17	B9J08_001991	A0A1D8PRI0	A0A2H0ZW25	Nicotinate phosphoribyltransferase	NPT1	100	100	45	82.4379
MMC1_CASPO2_0001211	3	4.71751e-20	B9J08_001602	A0A1D8PE45	A0A2H0ZYT3	Nicotinate-nucleotide pyrophosphorylase [carboxylating]	orf19.5054	100	100	51	93.2581
MMC1_CASPO2_0001591	1	4.71751e-20	B9J08_005237	Q9UVL1	A0A2H0ZE24	Non-histone chromomal protein 6	NHP6	100	100	51	93.2581
MMC1_CASPO1_0003519	1	6.0357e-18	B9J08_002611	A0A1D8PRN8	A0A2H0ZK46	Non-specific serine/threonine protein kinase	KIN2	100	100	47	86.0446
MMC1_CASPO3_0000383	3	1.17166e-09	B9J08_005434	A0A1D8PE47	A0A2H0ZEQ1	Npa1 domain-containing protein	orf19.2778	100	100	31	57.1907
MMC1_CASPO2_0004788	2	4.71751e-20	B9J08_004940	A0A1D8PCB2	A0A2H0ZC77	Nrm1p	NRM1	100	100	51	93.2581
MMC1_CASPO1_0001278	2	4.71751e-20	B9J08_003416	Q5AH07	A0A2H0ZMH0	Nuc2p	NUC2	100	100	51	93.2581
MMC1_CASPO3_0001292	2	1.17166e-09	B9J08_001909	Q5AA50	A0A2H0ZQF7	Nuclear protein localization protein 4	NPL4	100	100	31	57.1907
MMC1_CASPO1_0003549	2	1.17166e-09	B9J08_000237	Q5AKZ2	A0A2H1A2X4	O-acyltransferase	GUP1	100	100	31	57.1907
MMC1_CASPO1_0003220	3	6.0357e-18	B9J08_002807	Q59Z52	A0A2H0ZLP4	O-acyltransferase	ARE2	100	100	47	86.0446
MMC1_CASPO1_0000066	3	4.71751e-20	B9J08_000622	Q5AI42	A0A2H1A5G8	Octanoyltransferase	orf19.3010	100	100	51	93.2581
MMC1_CASPO2_0000845	2	2.97708e-16	B9J08_000877	A0A1D8PHG1	A0A2H1A676	Oxysterol-binding protein	orf19.6883	92.7273	92.7273	55	81.5362
MMC1_CASPO2_0001396	2	3.58214e-11	B9J08_002034	Q5AL27	A0A2H0ZW67	Palmitoyltransferase AKR1	AKR1	100	100	34	62.6008
MMC1_CASPO3_0001032	1	6.0357e-18	B9J08_005428	A0A1D8PRJ1	A0A2H0ZDQ0	PALP domain-containing protein	orf19.7152	100	100	47	86.0446
MMC1_CASPO1_0001679	3	6.0357e-18	B9J08_004858	Q5AM72	A0A2H0ZGS1	Patatin-like phospholipase domain-containing protein CaO19.1504	CAALFM_C201920CA	100	100	47	86.0446
MMC1_CASPO1_0003189	2	3.15628e-13	B9J08_004054	Q5A3J4	A0A2H0ZPD7	PCI domain-containing protein	orf19.5276	100	100	38	69.8143
MMC1_CASPO1_0003800	1	4.71751e-20	B9J08_000029	Q5AK08	A0A2H1A3K4	Pcl5p	PCL5	100	100	51	93.2581
MMC1_CASPO2_0004982	2	4.71751e-20	B9J08_001643	A0A1D8PG38	A0A2H0ZY05	Pdr6p	PDR6	100	100	51	93.2581
MMC1_CASPO2_0003516	2	4.71751e-20	B9J08_001130	A0A1D8PHZ6	A0A2H1A205	Pds5p	PDS5	100	100	51	93.2581
MMC1_CASPO2_0002125	2	2.50126e-15	B9J08_002038	A0A1D8PFM9	A0A2H0ZW89	Peptidylprolyl isomerase	orf19.4952.1	100	100	42	77.0278
MMC1_CASPO1_0001416	1	4.71751e-20	B9J08_003462	O74711	A0A2H0ZMJ6	Peroxisomal targeting signal receptor	X5	100	100	51	93.2581
MMC1_CASPO1_0003348	2	4.71751e-20	B9J08_000841	A0A1D8PQE9	A0A2H1A635	PH domain-containing protein	orf19.2129	100	100	51	93.2581
MMC1_CASPO1_0003086	8	3.68056e-09	B9J08_004684	A0A1D8PR21	A0A2H0ZC09	PHD-type domain-containing protein	orf19.6506	100	100	30	55.3874
MMC1_CASPO1_0001751	3	4.71751e-20	B9J08_004930	Q59MU3	A0A2H0ZC67	Phenylpyruvate decarboxylase	ARO10	100	100	51	93.2581
MMC1_CASPO3_0000505	1	2.0224e-17	B9J08_000501	A0A1D8PI19	A0A2H1A840	Phm7p	PHM7	100	100	46	84.2413
MMC1_CASPO1_0002759	1	4.71751e-20	B9J08_004409	A0A1D8PL33	A0A2H0ZIW9	phosphatase	orf19.4185	100	100	51	93.2581
MMC1_CASPO1_0001001	2	4.71751e-20	B9J08_005407	A0A1D8PPL4	A0A2H0ZDK0	phosphatidylglycerophosphatase	orf19.3449.2	100	100	51	93.2581
MMC1_CASPO2_0000219	3	1.5898e-19	B9J08_002564	Q5A6L6	A0A2H0ZVX6	phosphatidylInositol N-acetylglucosaminyltransferase	GPI2	100	100	50	91.4547
MMC1_CASPO1_0003364	2	1.03685e-12	B9J08_004982	A0A1D8PD50	A0A2H0ZCE4	phosphatidylInositol transporter	PDR16	100	100	37	68.0109
MMC1_CASPO1_0003752	2	4.71751e-20	B9J08_002512	Q5AKW4	A0A2H0ZXJ8	phosphoacetylglucosamine mutase	AGM1	100	100	51	93.2581
MMC1_CASPO1_0002781	2	6.0357e-18	B9J08_002477	A0A1D8PSA9	A0A2H0ZYD7	phosphoglucomutase	PGM2	100	100	47	86.0446
MMC1_CASPO2_0001550	1	4.71751e-20	B9J08_000018	A0A1D8PDD2	A0A2H1A3E1	phospholipid-transporting ATPase	orf19.783	100	100	51	93.2581
MMC1_CASPO2_0004934	1	2.25847e-16	B9J08_003489	Q5A868	A0A2H0ZMM1	phosphopantothenoylcysteine decarboxylase complex subunit	CAB3	100	100	44	80.6345
MMC1_CASPO2_0003954	1	6.76475e-17	B9J08_005226	Q59TZ8	A0A2H0ZFZ6	phosphotransferase	GLK1	100	100	45	82.4379
MMC1_CASPO1_0002050	5	2.0224e-17	B9J08_002855	A0A1D8PJ01	A0A2H0ZKV9	Plasma membrane ATPase	PMA1	100	100	46	84.2413
MMC1_CASPO2_0005145	2	4.71751e-20	B9J08_003077	Q5A0H8	A0A2H0ZLI2	Polyubiquitin-binding protein	orf19.5833	100	100	51	93.2581
MMC1_CASPO2_0003831	2	8.29373e-15	B9J08_004303	A0A1D8PP34	A0A2H0ZIN9	Ppr1p	PPR1	100	100	41	75.2244
MMC1_CASPO1_0001975	1	4.71751e-20	B9J08_004552	Q59Z57	A0A2H0ZFV6	Prb1p	PRB1	100	100	51	93.2581
MMC1_CASPO1_0000546	3	6.0357e-18	B9J08_002293	Q59W52	A0A2H0ZV20	Pre-mRNA-splicing ATP-dependent RNA helicase PRP28	PRP28	100	100	47	86.0446
MMC1_CASPO2_0000097	3	1.10525e-11	B9J08_003117	Q59LQ5	A0A2H0ZLN7	Pre-mRNA-splicing factor CWC25	CWC25	100	100	35	64.4042
MMC1_CASPO1_0002153	1	4.71751e-20	B9J08_005222	Q59RA0	A0A2H0ZD19	Pre-rRNA-processing protein RIX1	RIX1	100	100	51	93.2581
MMC1_CASPO1_0002285	2	4.71751e-20	B9J08_000919	Q5A1A9	A0A2H1A6C2	Predicted GPI-anchored protein 43	PGA43	100	100	51	93.2581
MMC1_CASPO1_0002761	2	1.10525e-11	B9J08_004873	Q5A435	A0A2H0ZGW7	Prefoldin subunit 4	orf19.1273	100	100	35	64.4042
MMC1_CASPO3_0002020	2	1.5898e-19	B9J08_002130	A0A1D8PNH4	A0A2H0ZWH2	Proline dehydrogenase	PUT1	100	100	50	91.4547
MMC1_CASPO2_0000610	3	1.5898e-19	B9J08_001406	A0A1D8PLK1	A0A2H1A1W9	Proteasome core particle subunit beta 6	orf19.2755	100	100	50	91.4547
MMC1_CASPO1_0001275	4	4.71751e-20	B9J08_001338	Q5A2A0	A0A2H1A2Q1	Proteasome regulatory particle base subunit	RPT1	100	100	51	93.2581
MMC1_CASPO1_0003562	1	4.71751e-20	B9J08_003982	A0A1D8PTF3	A0A2H0ZNZ9	Protein arginine methyltransferase NDUFAF7	CAALFM_CR07200WA	100	100	51	93.2581
MMC1_CASPO1_0002600	3	4.71751e-20	B9J08_003759	Q5ANH2	A0A2H0ZNI2	Protein ARV1	ARV1	100	100	51	93.2581
MMC1_CASPO2_0001168	2	2.25847e-16	B9J08_000252	Q59WG7	A0A2H1A7F1	Protein BIG1	BIG1	100	100	44	80.6345
MMC1_CASPO1_0002498	2	1.79843e-18	B9J08_002712	A0A1D8PR99	A0A2H0ZKF4	Protein disulfide isomerase	PDI1	100	100	48	87.848
MMC1_CASPO2_0001329	1	4.71751e-20	B9J08_000189	A0A1D8PCI9	A0A2H1A779	Protein kinase	ABC1	100	100	51	93.2581
MMC1_CASPO1_0000370	2	9.57482e-14	B9J08_005330	A0A1D8PH10	A0A2H0ZDC6	Protein kinase	orf19.846	100	100	39	71.6177
MMC1_CASPO1_0001895	3	4.71751e-20	B9J08_003865	Q5ALW7	A0A2H0ZU89	Protein phosphatase methylesterase 1	P1	100	100	51	93.2581
MMC1_CASPO3_0001078	2	1.15411e-10	B9J08_003195	A0A1D8PGA2	A0A2H0ZLT8	Protein phosphatase regulator	REG1	100	100	33	60.7975
MMC1_CASPO1_0002399	1	4.71751e-20	B9J08_002542	Q5AA26	A0A2H0ZWN4	Protein SIP5	SIP5	100	100	51	93.2581
MMC1_CASPO2_0001626	3	6.0357e-18	B9J08_001099	Q5AEF2	A0A2H1A035	Protein transport protein SEC13	SEC13	100	100	47	86.0446
MMC1_CASPO3_0001466	2	1.5898e-19	B9J08_004554	Q5AQ76	A0A2H0ZFV2	Protein transport protein SEC24	SEC24	100	100	50	91.4547
MMC1_CASPO2_0005006	1	1.10525e-11	B9J08_001170	Q96WL3	A0A2H0ZZX4	Protein URE2	URE2	100	100	35	64.4042
MMC1_CASPO1_0001486	2	4.71751e-20	B9J08_005416	Q9P840	A0A2H0ZDL5	Protein YAE1	YAE1	100	100	51	93.2581
MMC1_CASPO1_0001865	2	4.71751e-20	B9J08_003570	Q5ADT5	A0A2H0ZMU5	Protein YIP	orf19.6756	100	100	51	93.2581
MMC1_CASPO3_0000391	2	1.03685e-12	B9J08_002775	A0A1D8PGT0	A0A2H0ZR53	Protein-arginine N-methyltransferase	orf19.5783	100	100	37	68.0109
MMC1_CASPO2_0000898	2	2.95846e-06	B9J08_004511	A0A1D8PTX3	A0A2H0ZFR0	Protein-lysine N-methyltransferase	CAALFM_CR09310WA	100	100	24	44.5672
MMC1_CASPO1_0000497	3	3.98679e-08	B9J08_001849	A0A1D8PSM6	A0A2H0ZYP2	Protein-transporting protein	SEC63	100	100	28	51.7806
MMC1_CASPO1_0001429	3	4.71751e-20	B9J08_005454	A0A1D8PFT4	A0A2H0ZDP3	Protein-tyrine-phosphatase	OCA6	100	100	51	93.2581
MMC1_CASPO2_0000270	6	3.69256e-10	B9J08_000326	A0A1D8PEF0	A0A2H1A7L6	Protoporphyrinogen oxidase	HEM14	100	100	32	58.9941
MMC1_CASPO3_0000034	2	4.71751e-20	B9J08_002338	Q59N30	A0A2H0ZW47	Pseudouridine synthase	orf19.6297	100	100	51	93.2581
MMC1_CASPO3_0000399	3	1.5898e-19	B9J08_003826	A0A1D8PIN8	A0A2H0ZPM2	Pseudouridine synthase	PUS7	100	100	50	91.4547
MMC1_CASPO1_0002974	3	4.71751e-20	B9J08_001496	Q5A5N8	A0A2H1A254	Pso2p	PSO2	100	100	51	93.2581
MMC1_CASPO2_0004111	1	4.71751e-20	B9J08_003279	A0A1D8PQQ2	A0A2H0ZMX4	PSP1 C-terminal domain-containing protein	orf19.7027	100	100	51	93.2581
MMC1_CASPO1_0002942	3	4.71751e-20	B9J08_003690	Q5AIA8	A0A2H0ZTR7	Put4p	PUT4	100	100	51	93.2581
MMC1_CASPO2_0003217	2	1.5898e-19	B9J08_005166	A0A1D8PU31	A0A2H0ZDT7	Putative AAA family ATPase	YTA6	100	100	50	91.4547
MMC1_CASPO1_0002789	1	4.71751e-20	B9J08_001981	Q59MZ9	A0A2H0ZW24	Putative alpha-1,3-mannyltransferase MNT4	MNT4	100	100	51	93.2581
MMC1_CASPO3_0002195	3	4.71751e-20	B9J08_003764	Q5AK15	A0A2H0ZPC9	Putative dephospho-CoA kinase	orf19.4005	100	100	51	93.2581
MMC1_CASPO2_0002540	2	2.95846e-06	B9J08_001730	Q5ANG6	A0A2H0ZY99	Putative DNA/RNA helicase	SEN1	100	100	24	44.5672
MMC1_CASPO1_0000650	3	4.71751e-20	B9J08_002617	A0A1D8PJ45	A0A2H0ZK61	Putative flavin adenine dinucleotide transporter	FLC1	100	100	51	93.2581
MMC1_CASPO2_0001584	2	8.29373e-15	B9J08_003074	Q5A0I7	A0A2H0ZLJ6	Putative hydrolase	orf19.5824	100	100	41	75.2244
MMC1_CASPO3_0001961	2	1.10525e-11	B9J08_004326	A0A1D8PP40	A0A2H0ZIM1	Putative lipase	orf19.3991	100	100	35	64.4042
MMC1_CASPO1_0001885	2	4.71751e-20	B9J08_004802	A0A1D8PQ09	A0A2H0ZGL2	Putative lipoate--protein ligase	orf19.5566	100	100	51	93.2581
MMC1_CASPO1_0000102	2	4.71751e-20	B9J08_002836	Q59UQ3	A0A2H0ZKT7	Putative Mg(2+) transporter	MNR2	100	100	51	93.2581
MMC1_CASPO1_0000360	2	6.0357e-18	B9J08_005238	A0A1D8PLC3	A0A2H0ZET8	Putative tubulin tyrine ligase	orf19.4621	100	100	47	86.0446
MMC1_CASPO3_0000805	2	2.0224e-17	B9J08_002848	A0A1D8PJ05	A0A2H0ZSU3	Putative tyrine protein phosphatase	MIH1	100	100	46	84.2413
MMC1_CASPO1_0003021	1	4.71751e-20	B9J08_005388	Q5A4L3	A0A2H0ZDK5	PWWP domain-containing protein	orf19.3428	100	100	51	93.2581
MMC1_CASPO2_0000334	2	3.68056e-09	B9J08_004816	A0A1D8PN15	A0A2H0ZGN7	Rab GTPase-activating protein	orf19.578	100	100	30	55.3874
MMC1_CASPO2_0000214	1	2.50126e-15	B9J08_004137	Q5AL49	A0A2H0ZJ15	Rab guanine nucleotide exchange factor SEC2	SEC2	100	100	42	77.0278
MMC1_CASPO2_0001032	2	1.17166e-09	B9J08_004762	Q5ADQ8	A0A2H0ZGG9	Rab proteins geranylgeranyltransferase component A	orf19.6783	100	100	31	57.1907
MMC1_CASPO2_0002561	3	7.52453e-16	B9J08_002051	A0A1D8PMZ2	A0A2H0ZX59	Rad2 family nuclease	EXO1	100	100	43	78.8312
MMC1_CASPO1_0003476	1	1.03685e-12	B9J08_003878	A0A1D8PR80	A0A2H0ZU85	Ran guanyl-nucleotide exchange factor	orf19.5184	100	100	37	68.0109
MMC1_CASPO2_0002336	2	5.74711e-19	B9J08_004571	Q5AA11	A0A2H0ZFW3	RFX-type winged-helix domain-containing protein	orf19.2473	100	100	49	89.6514
MMC1_CASPO3_0000524	2	1.15411e-10	B9J08_000510	Q5AH90	A0A2H1A545	Rho family guanine nucleotide exchange factor	ROM2	100	100	33	60.7975
MMC1_CASPO2_0002979	2	2.25847e-16	B9J08_003943	A0A1D8PFI3	A0A2H0ZUN5	Ribokinase	RBK1	100	100	44	80.6345
MMC1_CASPO1_0003127	2	9.57482e-14	B9J08_004491	A0A1D8PDF0	A0A2H0ZFN9	Ribonuclease P	RPM2	100	100	39	71.6177
MMC1_CASPO1_0002611	3	3.15628e-13	B9J08_004807	Q5AEJ3	A0A2H0ZGL9	Ribonuclease P/MRP protein subunit POP5	orf19.275	100	100	38	69.8143
MMC1_CASPO2_0000771	2	9.57482e-14	B9J08_003248	A0A1D8PCW6	A0A2H0ZSF0	Ribosomal 40S subunit protein S16A	RPS16A	100	100	39	71.6177
MMC1_CASPO3_0002074	2	2.50126e-15	B9J08_004990	Q5A900	A0A2H0ZCD6	Ribosomal 40S subunit protein S2	RPS21	100	100	42	77.0278
MMC1_CASPO1_0003023	1	4.71751e-20	B9J08_000554	A0A1D8PPS1	A0A2H1A599	Ribosomal 60S subunit protein L25	RPL25	100	100	51	93.2581
MMC1_CASPO1_0003377	2	3.39277e-12	B9J08_000346	A0A1D8PSC5	A0A2H1A7N8	Ribosomal 60S subunit protein L28	RPL28	100	100	36	66.2076
MMC1_CASPO1_0002688	2	4.71751e-20	B9J08_002701	A0A1D8PRL2	A0A2H0ZKI4	Ribosome dissociation factor GTPase	orf19.7144	100	100	51	93.2581
MMC1_CASPO1_0000959	2	1.5898e-19	B9J08_004711	Q5A2I3	A0A2H0ZGF4	RING-type domain-containing protein	orf19.1314	100	100	50	91.4547
MMC1_CASPO3_0002027	1	4.71751e-20	B9J08_000772	A0A1D8PL95	A0A2H1A5Z3	Rlm1p	RLM1	100	100	51	93.2581
MMC1_CASPO1_0002526	3	4.71751e-20	B9J08_001837	Q5A6S7	A0A2H0ZZP3	RRF domain-containing protein	CAALFM_CR03950WA	100	100	51	93.2581
MMC1_CASPO2_0001895	2	1.5898e-19	B9J08_003080	A0A1D8PGR8	A0A2H0ZMD5	RRM domain-containing protein	orf19.5828	100	100	50	91.4547
MMC1_CASPO1_0000861	3	4.71751e-20	B9J08_001353	Q59WI7	A0A2H1A0L9	rRNA-processing protein CGR1	CGR1	100	100	51	93.2581
MMC1_CASPO2_0000563	2	8.29373e-15	B9J08_000250	A0A1D8PF20	A0A2H1A2T8	Rtg3p	RTG3	100	100	41	75.2244
MMC1_CASPO1_0000091	3	1.10525e-11	B9J08_001022	A0A1D8PRS9	A0A2H1A7F2	RWD domain-containing protein	CAALFM_CR00820CA	100	100	35	64.4042
MMC1_CASPO1_0002842	3	3.68056e-09	B9J08_005240	Q5AMN1	A0A2H0ZER8	RXT2	orf19.4615	100	100	30	55.3874
MMC1_CASPO3_0001348	2	1.79843e-18	B9J08_003638	A0A1D8PHC7	A0A2H0ZN14	Rxt3p	RXT3	100	100	48	87.848
MMC1_CASPO1_0001332	2	4.71751e-20	B9J08_002280	Q59WB3	A0A2H0ZV08	S-adenylmethionine permease GAP4	GAP4	100	100	51	93.2581
MMC1_CASPO2_0004798	2	3.98679e-08	B9J08_001347	A0A1D8PQG5	A0A2H1A2L3	Sac7p	SAC7	100	100	28	51.7806
MMC1_CASPO1_0002343	2	4.02825e-10	B9J08_005377	A0A1D8PPP9	A0A2H0ZDH1	Sec12p	SEC12	100	100	32	58.9941
MMC1_CASPO2_0003929	2	1.64657e-19	B9J08_004640	Q5AKU5	A0A2H0ZG77	Secreted beta-glucosidase SIM1	SIM1	100	100	50	91.4547
MMC1_CASPO1_0003503	2	4.71751e-20	B9J08_004220	Q5A2S9	A0A2H0ZIC1	Seh1p	SEH1	100	100	51	93.2581
MMC1_CASPO1_0003271	2	1.5898e-19	B9J08_005225	O13426	A0A2H0ZFV9	Serine hydroxymethyltransferase, Cytosolic	SHM2	100	100	50	91.4547
MMC1_CASPO1_0003022	2	2.74244e-14	B9J08_005013	A0A1D8PHD2	A0A2H0ZDE2	Serine/threonine protein kinase	CDC7	100	100	40	73.4211
MMC1_CASPO1_0001231	2	1.5898e-19	B9J08_000984	P0CY24	A0A2H1A6H9	Serine/threonine-protein kinase CST20	CST20	100	100	50	91.4547
MMC1_CASPO1_0003826	2	4.71751e-20	B9J08_005474	A0A1D8PSJ8	A0A2H0ZDR5	Serine/threonine-protein phosphatase	PPH3	100	100	51	93.2581
MMC1_CASPO1_0000535	3	4.71751e-20	B9J08_003816	Q59ST6	A0A2H0ZU25	Serine/threonine-protein phosphatase 2A activator 2	RRD2	100	100	51	93.2581
MMC1_CASPO2_0005298	3	4.71751e-20	B9J08_005209	Q5A6B6	A0A2H0ZD18	Serine/threonine-protein phosphatase PP2A-like PPG1	PPG1	100	100	51	93.2581
MMC1_CASPO2_0002566	2	2.0224e-17	B9J08_000496	Q59VZ3	A0A2H1A827	Set6p	2006-09-01	100	100	46	84.2413
MMC1_CASPO1_0003560	3	4.71751e-20	B9J08_004365	A0A1D8PNY6	A0A2H0ZIR8	Sfc1p	SFC1	100	100	51	93.2581
MMC1_CASPO3_0000697	4	1.5898e-19	B9J08_004969	Q5A0I8	A0A2H0ZCB4	Sgt2p	SGT2	100	100	50	91.4547
MMC1_CASPO2_0000592	1	9.57482e-14	B9J08_001948	Q5A2T6	A0A2H0ZW10	Siderophore transporter	SIT1	100	100	39	71.6177
MMC1_CASPO1_0000095	2	4.71751e-20	B9J08_000464	Q59N43	A0A2H1A7Z9	Signal recognition particle receptor subunit beta	CAALFM_CR07660CA	100	100	51	93.2581
MMC1_CASPO2_0001843	2	7.52453e-16	B9J08_004744	Q5ADN7	A0A2H0ZGG5	Signal recognition particle subunit SRP68	orf19.6804	100	100	43	78.8312
MMC1_CASPO2_0001451	3	3.98679e-08	B9J08_000628	A0A1D8PMS8	A0A2H1A5H1	Sister chromatid cohesion protein	orf19.3080	100	100	28	51.7806
MMC1_CASPO1_0002887	2	1.17166e-09	B9J08_003627	Q5AHH4	A0A2H0ZN28	Small heat shock protein 21	HSP21	100	100	31	57.1907
MMC1_CASPO2_0003225	3	4.71751e-20	B9J08_003101	A0A1D8PHP3	A0A2H0ZS57	Small nuclear ribonucleoprotein Sm D2	SMD2	100	100	51	93.2581
MMC1_CASPO1_0003471	2	4.71751e-20	B9J08_000374	A0A1D8PK79	A0A2H1A7R4	Smi1bp	SMI1B	100	100	51	93.2581
MMC1_CASPO2_0004855	3	1.56501e-07	B9J08_002722	A0A1D8PNE2	A0A2H0ZQZ9	Smr domain-containing protein	orf19.4243	96.6667	96.6667	30	50.8789
MMC1_CASPO1_0000519	2	4.71751e-20	B9J08_003872	A0A1D8PRE0	A0A2H0ZVI9	SnoRNA-binding rRNA-processing protein	ENP1	100	100	51	93.2581
MMC1_CASPO1_0001250	1	3.39277e-12	B9J08_003936	A0A1D8PFD3	A0A2H0ZVS6	Snt1p	SNT1	100	100	36	66.2076
MMC1_CASPO1_0003451	1	2.0224e-17	B9J08_000662	A0A1D8PT45	A0A2H1A6F9	Sok1p	SOK1	100	100	46	84.2413
MMC1_CASPO2_0003950	2	1.03685e-12	B9J08_003960	A0A1D8PFH4	A0A2H0ZNZ7	Spa2p	SPA2	100	100	37	68.0109
MMC1_CASPO3_0001447	3	5.35076e-19	B9J08_002883	Q5A1M0	A0A2H0ZRF6	Spliceomal protein DIB1	orf19.1975	100	100	49	89.6514
MMC1_CASPO1_0000322	2	4.71751e-20	B9J08_000499	A0A1D8PID6	A0A2H1A823	Spo11p	SPO11	100	100	51	93.2581
MMC1_CASPO2_0000131	2	2.74244e-14	B9J08_001225	Q5ADN6	A0A2H1A1A2	SPX domain-containing protein	orf19.6805	100	100	40	73.4211
MMC1_CASPO1_0003031	2	2.50126e-15	B9J08_001299	Q5A4X6	A0A2H1A1J8	SRR1 domain-containing protein	orf19.970	100	100	42	77.0278
MMC1_CASPO1_0003315	3	1.5898e-19	B9J08_003740	A0A1D8PIP5	A0A2H0ZNB7	SsDNA endodeoxyribonuclease	RAD1	100	100	50	91.4547
MMC1_CASPO2_0000715	1	2.50126e-15	B9J08_004253	A0A1D8PLU8	A0A2H0ZJG1	SsDNA endodeoxyribonuclease	RAD2	100	100	42	77.0278
MMC1_CASPO3_0001085	1	4.71751e-20	B9J08_004628	Q5AKY8	A0A2H0ZG39	SsDNA endodeoxyribonuclease	orf19.4988	100	100	51	93.2581
MMC1_CASPO2_0000783	3	6.0357e-18	B9J08_002869	A0A1D8PG09	A0A2H0ZLW7	Stf2p	STF2	100	100	47	86.0446
MMC1_CASPO2_0000911	2	3.58214e-11	B9J08_005053	A0A1D8PJK7	A0A2H0ZDI5	Structural maintenance of chromomes protein	SMC3	100	100	34	62.6008
MMC1_CASPO2_0003882	1	7.52453e-16	B9J08_002023	Q5AFV3	A0A2H0ZW58	Structure-specific endonuclease subunit SLX4	SLX4	100	100	43	78.8312
MMC1_CASPO2_0005136	2	3.68056e-09	B9J08_004659	Q59T88	A0A2H0ZG62	Succinate-semialdehyde dehydrogenase	UGA2	100	100	30	55.3874
MMC1_CASPO2_0004818	1	1.03685e-12	B9J08_002351	Q9Y872	A0A2H0ZV96	Sulfate adenylyltransferase	MET3	100	100	37	68.0109
MMC1_CASPO3_0001147	2	1.5898e-19	B9J08_003825	A0A1D8PIJ8	A0A2H0ZPH7	Sulfurtransferase	orf19.1356	100	100	50	91.4547
MMC1_CASPO3_0001004	1	1.79843e-18	B9J08_000654	Q5ABA2	A0A2H1A5J1	Survival factor 1	SVF1	100	100	48	87.848
MMC1_CASPO1_0001756	2	4.71751e-20	B9J08_002797	A0A1D8PHT4	A0A2H0ZLN2	SWIB domain-containing protein	orf19.2265	100	100	51	93.2581
MMC1_CASPO1_0002424	2	6.76475e-17	B9J08_000016	A0A1D8PDF2	A0A2H1A6R5	Syg1p	SYG1	100	100	45	82.4379
MMC1_CASPO1_0002868	3	1.17166e-09	B9J08_000360	A0A1D8PSE4	A0A2H1A8U6	Syntaxin	SYN8	100	100	31	57.1907
MMC1_CASPO1_0002824	1	1.64657e-19	B9J08_001461	Q59YH4	A0A2H0ZZ51	T-complex protein 1 subunit eta	CCT7	100	100	50	91.4547
MMC1_CASPO1_0003113	2	6.76475e-17	B9J08_002396	A0A1D8PIH1	A0A2H0ZVD1	t-SNARE coiled-coil homology domain-containing protein	orf19.1386	100	100	45	82.4379
MMC1_CASPO1_0002703	2	6.0357e-18	B9J08_001354	O43133	A0A2H1A1Q9	TATA-box-binding protein	TBP1	100	100	47	86.0446
MMC1_CASPO3_0001849	2	1.79843e-18	B9J08_002052	A0A1D8PD17	A0A2H0ZXC9	TEA domain-containing protein	orf19.3048	100	100	48	87.848
MMC1_CASPO3_0000830	2	1.64657e-19	B9J08_000902	A0A1D8PK74	A0A2H1A6B4	Tea1p	TEA1	100	100	50	91.4547
MMC1_CASPO2_0002207	2	4.71751e-20	B9J08_004302	Q5A873	A0A2H0ZIK4	Ten1p	TEN1	100	100	51	93.2581
MMC1_CASPO1_0000765	3	4.71751e-20	B9J08_002694	A0A1D8PTZ5	A0A2H0ZL98	TENA	CAALFM_CR09350CA	100	100	51	93.2581
MMC1_CASPO3_0001102	2	1.17166e-09	B9J08_003184	Q59MF4	A0A2H0ZLS9	Tethering complex ATP-binding subunit	VPS33	100	100	31	57.1907
MMC1_CASPO1_0001980	3	4.71751e-20	B9J08_002383	A0A1D8PKI4	A0A2H0ZVC0	TFIIH complex subunit	orf19.7444	100	100	51	93.2581
MMC1_CASPO3_0001490	3	9.57482e-14	B9J08_002882	Q5A1M1	A0A2H0ZKZ1	Tfs1p	TFS1	100	100	39	71.6177
MMC1_CASPO1_0003399	2	1.17166e-09	B9J08_003099	Q5ANB7	A0A2H0ZS62	Thiamine thiazole synthase	THI4	100	100	31	57.1907
MMC1_CASPO3_0001670	2	4.71751e-20	B9J08_003105	Q59P56	A0A2H0ZLJ9	Threonine dehydratase	ILV1	100	100	51	93.2581
MMC1_CASPO1_0000337	2	4.71751e-20	B9J08_005018	P12461	A0A2H0ZCG7	Thymidylate synthase	TMP1	100	100	51	93.2581
MMC1_CASPO2_0000301	2	8.29373e-15	B9J08_004030	Q5AP71	A0A2H0ZVL9	Tpk1p	TPK1	100	100	41	75.2244
MMC1_CASPO3_0001489	2	4.71751e-20	B9J08_002148	A0A1D8PR34	A0A2H1A0F4	TPT domain-containing protein	orf19.6480	100	100	51	93.2581
MMC1_CASPO3_0001429	1	1.5898e-19	B9J08_002219	A0A1D8PNL1	A0A2H1A073	Transcription factor	MIG1	100	100	50	91.4547
MMC1_CASPO1_0001997	1	8.29373e-15	B9J08_005267	Q5ABZ2	A0A2H0ZEW1	Transcription factor RBF1	RBF1	100	100	41	75.2244
MMC1_CASPO2_0005070	2	1.79843e-18	B9J08_000750	Q5A9D7	A0A2H1A5D0	Transcription factor TFIIIB subunit	CAALFM_CR01420WA	100	100	48	87.848
MMC1_CASPO1_0002800	2	5.74711e-19	B9J08_000241	A0A1D8PF03	A0A2H1A7E3	Transcription factor TFIIIC subunit	orf19.2325	100	100	49	89.6514
MMC1_CASPO1_0002490	2	4.71751e-20	B9J08_000533	A0A1D8PU74	A0A2H1A517	Transcriptional regulator	SPT3	100	100	51	93.2581
MMC1_CASPO1_0003643	2	4.71751e-20	B9J08_003426	A0A1D8PCC3	A0A2H0ZUH6	Transcriptional regulator	SIN3	100	100	51	93.2581
MMC1_CASPO2_0001344	2	3.69256e-10	B9J08_003229	Q59VR1	A0A2H0ZMS1	Transcriptional regulator SKO1	SKO1	100	100	32	58.9941
MMC1_CASPO3_0000247	2	4.71751e-20	B9J08_002524	Q5A432	A0A2H0ZVS4	Transcriptional regulatory protein GAT1	GAT1	100	100	51	93.2581
MMC1_CASPO1_0000033	4	2.50126e-15	B9J08_001107	Q59UY7	A0A2H1A102	Transcriptional regulatory protein SEF1	SEF1	100	100	42	77.0278
MMC1_CASPO3_0001561	3	3.64268e-07	B9J08_001873	A0A1D8PIS4	A0A2H0ZYT1	Trehale 6-phosphate synthase/phosphatase complex subunit	TPS3	100	100	26	48.1739
MMC1_CASPO2_0000598	2	1.5898e-19	B9J08_000775	Q5AI14	A0A2H1A471	Trehale-phosphatase	TPS2	100	100	50	91.4547
MMC1_CASPO1_0001474	2	1.5898e-19	B9J08_001875	Q9P940	A0A2H0ZYR6	Triephosphate isomerase	TPI1	100	100	50	91.4547
MMC1_CASPO1_0001397	2	4.71751e-20	B9J08_004288	A0A1D8PH02	A0A2H0ZIJ1	Trifunctional hydroxymethylpyrimidine kinase/phosphomethylpyrimidine kinase/thiaminase	THI20	100	100	51	93.2581
MMC1_CASPO3_0000702	2	4.71751e-20	B9J08_000312	A0A1D8PLX4	A0A2H1A7L3	tRNA (Guanine(18)-2'-O)-methyltransferase	orf19.5038	100	100	51	93.2581
MMC1_CASPO3_0002151	2	3.15628e-13	B9J08_004715	Q59TN1	A0A2H0ZGC7	tRNA (guanine(37)-N1)-methyltransferase	TRM5	100	100	38	69.8143
MMC1_CASPO2_0004536	3	3.39277e-12	B9J08_004057	A0A1D8PKA3	A0A2H0ZP89	tRNA splicing endonuclease subunit	orf19.7361	100	100	36	66.2076
MMC1_CASPO1_0003626	3	4.71751e-20	B9J08_001304	Q5A4Y0	A0A2H1A1J9	tRNA-dihydrouridine synthase	DUS4	100	100	51	93.2581
MMC1_CASPO1_0002581	3	4.71751e-20	B9J08_000898	A0A1D8PQJ6	A0A2H1A696	tRNA-specific adenine deaminase	orf19.7110	100	100	51	93.2581
MMC1_CASPO2_0000419	2	2.50126e-15	B9J08_002957	Q59T38	A0A2H0ZRP8	tRNA-splicing endonuclease subunit Sen34	orf19.6879	100	100	42	77.0278
MMC1_CASPO3_0000052	2	3.58214e-11	B9J08_003626	Q5AHH6	A0A2H0ZTN4	Type 1 protein phosphatase-activating protein	SDS22	100	100	34	62.6008
MMC1_CASPO2_0002734	2	1.5898e-19	B9J08_001580	A0A1D8PEN6	A0A2H0ZXU1	Type 2C protein phosphatase	PTC1	100	100	50	91.4547
MMC1_CASPO2_0004069	2	4.71751e-20	B9J08_001166	A0A1D8PHF1	A0A2H0ZZW3	U1 snRNP complex subunit	orf19.6866	100	100	51	93.2581
MMC1_CASPO1_0000249	2	4.71751e-20	B9J08_004876	Q5A449	A0A2H0ZGU4	U2 small nuclear ribonucleoprotein A'	LEA1	100	100	51	93.2581
MMC1_CASPO2_0000374	2	3.58214e-11	B9J08_003547	Q5APB0	A0A2H0ZMT3	U2 snRNP complex subunit	BUD31	100	100	34	62.6008
MMC1_CASPO1_0002947	3	2.95846e-06	B9J08_002966	Q59ZX6	A0A2H0ZL74	U3 small nucleolar RNA-associated protein 10	UTP10	100	100	24	44.5672
MMC1_CASPO1_0003056	2	4.71751e-20	B9J08_002490	A0A1D8PNL9	A0A2H0ZVQ7	U4/U6-U5 snRNP complex subunit	orf19.4326	100	100	51	93.2581
MMC1_CASPO2_0004312	2	7.52453e-16	B9J08_002504	A0A1D8PFI2	A0A2H0ZVT3	U4/U6-U5 snRNP complex subunit	orf19.6356	100	100	43	78.8312
MMC1_CASPO1_0003198	3	2.0224e-17	B9J08_002093	A0A1D8PKC4	A0A2H0ZWE4	Ubiquitin carboxyl-terminal hydrolase	UBP1	100	100	46	84.2413
MMC1_CASPO2_0004200	3	1.64657e-19	B9J08_004213	Q5A675	A0A2H0ZIC9	Ubiquitin carboxyl-terminal hydrolase	orf19.3815	100	100	50	91.4547
MMC1_CASPO1_0001776	2	1.28501e-08	B9J08_002526	A0A1D8PDI5	A0A2H0ZVR5	Ubiquitin-binding protein	CUE5	100	100	29	53.584
MMC1_CASPO2_0001828	2	1.5898e-19	B9J08_002673	A0A1D8PQB0	A0A2H0ZKB1	Ubiquitin-protein ligase	orf19.1217	100	100	50	91.4547
MMC1_CASPO2_0004803	2	1.5898e-19	B9J08_003800	A0A1D8PIM4	A0A2H0ZNH0	Ubiquitin-specific protease	orf19.1777	100	100	50	91.4547
MMC1_CASPO1_0000565	2	9.60326e-15	B9J08_000303	A0A1D8PLX6	A0A2H1A482	UBX domain-containing protein	orf19.1595	97.7273	97.7273	44	76.1261
MMC1_CASPO3_0001684	2	1.5898e-19	B9J08_004278	A0A1D8PGZ1	A0A2H0ZIL7	UNC45-central domain-containing protein	orf19.879	100	100	50	91.4547
MMC1_CASPO1_0003482	2	5.74711e-19	B9J08_003284	A0A1D8PQN5	A0A2H0ZSN6	Uncharacterized membrane protein	orf19.7043	100	100	49	89.6514
MMC1_CASPO1_0000459	2	4.71751e-20	B9J08_000022	Q59RB0	A0A2H1A6S6	Uncharacterized protein	orf19.6852	100	100	51	93.2581
MMC1_CASPO2_0000917	2	4.71751e-20	B9J08_000040	A0A1D8PKK5	A0A2H1A6T8	Uncharacterized protein	orf19.7406	100	100	51	93.2581
MMC1_CASPO1_0002299	2	4.71751e-20	B9J08_000085	A0A1D8PHN4	A0A2H1A6Y9	Uncharacterized protein	orf19.5491	100	100	51	93.2581
MMC1_CASPO2_0004390	2	3.69256e-10	B9J08_000106	Q5A390	A0A2H1A701	Uncharacterized protein	CAALFM_CR08130WA	100	100	32	58.9941
MMC1_CASPO1_0002535	2	1.5898e-19	B9J08_000118	Q5A345	A0A2H1A7U5	Uncharacterized protein	CAALFM_CR08500WA	100	100	50	91.4547
MMC1_CASPO1_0002532	2	4.71751e-20	B9J08_000316	A0A1D8PEP2	A0A2H1A7J8	Uncharacterized protein	orf19.4828	100	100	51	93.2581
MMC1_CASPO1_0000313	1	4.71751e-20	B9J08_000336	A0A1D8PF42	A0A2H1A7M8	Uncharacterized protein	orf19.2296	100	100	51	93.2581
MMC1_CASPO3_0001792	3	4.71751e-20	B9J08_000502	Q5A1Z7	A0A2H1A836	Uncharacterized protein	CAALFM_CR02880WA	100	100	51	93.2581
MMC1_CASPO1_0000979	2	1.10525e-11	B9J08_000536	A0A1D8PU79	A0A2H1A574	Uncharacterized protein	CAALFM_CR10420WA	100	100	35	64.4042
MMC1_CASPO3_0001808	2	4.71751e-20	B9J08_000599	A0A1D8PDS6	A0A2H1A5D2	Uncharacterized protein	orf19.6271	100	100	51	93.2581
MMC1_CASPO1_0001263	2	4.71751e-20	B9J08_000601	A0A1D8PDT2	A0A2H1A6C6	Uncharacterized protein	orf19.6268	100	100	51	93.2581
MMC1_CASPO3_0000430	3	9.57482e-14	B9J08_000634	Q5A108	A0A2H1A548	Uncharacterized protein	orf19.3088	100	100	39	71.6177
MMC1_CASPO2_0002675	1	1.10525e-11	B9J08_000709	Q5ANK5	A0A2H1A5R4	Uncharacterized protein	orf19.5896	100	100	35	64.4042
MMC1_CASPO1_0002078	3	6.76475e-17	B9J08_000747	A0A1D8PRQ4	A0A2H1A5U9	Uncharacterized protein	CAALFM_CR00430CA	100	100	45	82.4379
MMC1_CASPO1_0001418	2	4.71751e-20	B9J08_000828	A0A1D8PPM2	A0A2H1A640	Uncharacterized protein	orf19.3437	100	100	51	93.2581
MMC1_CASPO2_0003517	2	5.35076e-19	B9J08_000961	A0A1D8PCQ2	A0A2H1A790	Uncharacterized protein	orf19.2926	100	100	49	89.6514
MMC1_CASPO1_0003848	3	4.71751e-20	B9J08_001023	Q5A853	A0A2H1A7K1	Uncharacterized protein	CAALFM_CR00810WA	100	100	51	93.2581
MMC1_CASPO1_0001117	2	3.68056e-09	B9J08_001101	A0A1D8PJL2	A0A2H1A0Y3	Uncharacterized protein	orf19.314	100	100	30	55.3874
MMC1_CASPO2_0000163	2	6.76475e-17	B9J08_001172	A0A1D8PS32	A0A2H1A162	Uncharacterized protein	CAALFM_CR01820WA	100	100	45	82.4379
MMC1_CASPO3_0000622	2	3.62682e-15	B9J08_001199	Q5AEH6	A0A2H1A175	Uncharacterized protein	orf19.284	100	100	42	77.0278
MMC1_CASPO3_0001975	1	7.52453e-16	B9J08_001307	Q5A4Z0	A0A2H1A1I6	Uncharacterized protein	orf19.956	100	100	43	78.8312
MMC1_CASPO1_0003205	4	1.21759e-07	B9J08_001309	Q5A4Z2	A0A2H1A1K3	Uncharacterized protein	orf19.954	100	100	28	49.9773
MMC1_CASPO2_0004734	2	4.71751e-20	B9J08_001313	Q5A4Z5	A0A2H0ZZL7	Uncharacterized protein	orf19.951	100	100	51	93.2581
MMC1_CASPO1_0003371	1	4.71751e-20	B9J08_001372	A0A1D8PM13	A0A2H1A0R2	Uncharacterized protein	orf19.1411	100	100	51	93.2581
MMC1_CASPO1_0002844	2	3.15628e-13	B9J08_001617	Q59WE1	A0A2H0ZXY5	Uncharacterized protein	orf19.4428	100	100	38	69.8143
MMC1_CASPO3_0001355	2	1.28501e-08	B9J08_001621	A0A1D8PEJ2	A0A2H0ZXY3	Uncharacterized protein	orf19.4783	100	100	29	53.584
MMC1_CASPO2_0001759	2	4.71751e-20	B9J08_001743	A0A1D8PJA9	A0A2H0ZYC7	Uncharacterized protein	orf19.1658	100	100	51	93.2581
MMC1_CASPO1_0002408	2	4.71751e-20	B9J08_001768	A0A1D8PS24	A0A2H0ZYF3	Uncharacterized protein	CAALFM_CR01720WA	100	100	51	93.2581
MMC1_CASPO1_0001130	2	6.0357e-18	B9J08_001828	Q5AA38	A0A2H0ZQ80	Uncharacterized protein	orf19.2446	100	100	47	86.0446
MMC1_CASPO1_0002702	3	6.76475e-17	B9J08_002017	A0A1D8PCF7	A0A2H0ZW68	Uncharacterized protein	orf19.3318	100	100	45	82.4379
MMC1_CASPO2_0003790	2	3.15628e-13	B9J08_002024	A0A1D8PLL0	A0A2H0ZW59	Uncharacterized protein	orf19.2743	100	100	38	69.8143
MMC1_CASPO1_0002491	2	1.5898e-19	B9J08_002036	A0A1D8PFL6	A0A2H0ZPJ1	Uncharacterized protein	orf19.4951	100	100	50	91.4547
MMC1_CASPO1_0000159	8	4.71751e-20	B9J08_002071	A0A1D8PTC9	A0A2H0ZX90	Uncharacterized protein	CAALFM_CR06820WA	100	100	51	93.2581
MMC1_CASPO2_0003670	2	7.52453e-16	B9J08_002084	A0A1D8PTJ1	A0A2H0ZPS7	Uncharacterized protein	CAALFM_CR07570WA	100	100	43	78.8312
MMC1_CASPO2_0001771	2	1.79843e-18	B9J08_002094	A0A1D8PKD0	A0A2H0ZWG3	Uncharacterized protein	orf19.7368	100	100	48	87.848
MMC1_CASPO2_0002692	2	4.71751e-20	B9J08_002155	A0A1D8PRS1	A0A2H1A0I8	Uncharacterized protein	CAALFM_CR00690CA	100	100	51	93.2581
MMC1_CASPO1_0000334	3	4.71751e-20	B9J08_002189	A0A1D8PG52	A0A2H0ZWN5	Uncharacterized protein	orf19.2076	100	100	51	93.2581
MMC1_CASPO2_0000665	1	6.76475e-17	B9J08_002296	A0A1D8PF41	A0A2H0ZWZ4	Uncharacterized protein	orf19.675	100	100	45	82.4379
MMC1_CASPO2_0004300	1	1.15411e-10	B9J08_002336	A0A1D8PN11	A0A2H0ZV55	Uncharacterized protein	orf19.577	100	100	33	60.7975
MMC1_CASPO3_0002163	2	4.71751e-20	B9J08_002379	A0A1D8PPM1	A0A2H0ZW91	Uncharacterized protein	orf19.3438	100	100	51	93.2581
MMC1_CASPO1_0001311	3	4.71751e-20	B9J08_002511	Q5AKW5	A0A2H0ZWL1	Uncharacterized protein	orf19.5012	100	100	51	93.2581
MMC1_CASPO2_0004718	2	4.71751e-20	B9J08_002522	A0A1D8PMF0	A0A2H0ZWL4	Uncharacterized protein	orf19.1277	100	100	51	93.2581
MMC1_CASPO1_0000059	2	4.71751e-20	B9J08_002559	A0A1D8PSR5	A0A2H0ZVX1	Uncharacterized protein	CAALFM_CR04410WA	100	100	51	93.2581
MMC1_CASPO1_0003797	3	3.69256e-10	B9J08_002641	A0A1D8PRW2	A0A2H0ZK70	Uncharacterized protein	CAALFM_CR01090WA	100	100	32	58.9941
MMC1_CASPO1_0002642	2	4.71751e-20	B9J08_002714	A0A1D8PRA6	A0A2H0ZKF6	Uncharacterized protein	orf19.5126	100	100	51	93.2581
MMC1_CASPO1_0000606	2	1.05952e-06	B9J08_002726	A0A1D8PNU5	A0A2H0ZLC9	Uncharacterized protein	orf19.3213	100	100	25	46.3705
MMC1_CASPO1_0002080	1	4.71751e-20	B9J08_002796	A0A1D8PHT8	A0A2H0ZLK7	Uncharacterized protein	orf19.2266	100	100	51	93.2581
MMC1_CASPO3_0000355	2	4.71751e-20	B9J08_002959	Q59T43	A0A2H0ZL73	Uncharacterized protein	orf19.6874	100	100	51	93.2581
MMC1_CASPO1_0002234	3	3.69256e-10	B9J08_002975	A0A1D8PSH8	A0A2H0ZS25	Uncharacterized protein	CAALFM_CR03540WA	100	100	32	58.9941
MMC1_CASPO2_0001680	2	4.71751e-20	B9J08_002985	Q59ZZ4	A0A2H0ZLA8	Uncharacterized protein	CAALFM_CR03510WA	100	100	51	93.2581
MMC1_CASPO2_0001481	2	8.29373e-15	B9J08_003073	A0A1D8PH92	A0A2H0ZLH0	Uncharacterized protein	orf19.3535	100	100	41	75.2244
MMC1_CASPO1_0000161	2	4.71751e-20	B9J08_003086	Q5A0H0	A0A2H0ZS08	Uncharacterized protein	orf19.5841	100	100	51	93.2581
MMC1_CASPO2_0005011	2	3.58214e-11	B9J08_003106	Q5A2T4	A0A2H0ZLM5	Uncharacterized protein	orf19.2180	100	100	34	62.6008
MMC1_CASPO1_0002385	2	4.71751e-20	B9J08_003124	A0A1D8PH72	A0A2H0ZMJ9	Uncharacterized protein	orf19.4492	100	100	51	93.2581
MMC1_CASPO2_0005350	1	1.5898e-19	B9J08_003128	A0A1D8PH73	A0A2H0ZLM4	Uncharacterized protein	orf19.4488	100	100	50	91.4547
MMC1_CASPO2_0001799	3	2.0224e-17	B9J08_003170	Q5ABA8	A0A2H0ZLT3	Uncharacterized protein	orf19.6062	100	100	46	84.2413
MMC1_CASPO1_0003641	1	4.71751e-20	B9J08_003194	A0A1D8PGA5	A0A2H0ZLT9	Uncharacterized protein	orf19.2006	100	100	51	93.2581
MMC1_CASPO2_0000321	4	6.0357e-18	B9J08_003201	A0A1D8PH99	A0A2H0ZLW2	Uncharacterized protein	orf19.4123	100	100	47	86.0446
MMC1_CASPO1_0001922	2	4.71751e-20	B9J08_003254	Q5AI67	A0A2H0ZSK3	Uncharacterized protein	orf19.2986	100	100	51	93.2581
MMC1_CASPO2_0004547	1	8.29373e-15	B9J08_003352	A0A1D8PMH0	A0A2H0ZM89	Uncharacterized protein	orf19.2923	100	100	41	75.2244
MMC1_CASPO2_0004252	1	3.64268e-07	B9J08_003398	A0A1D8PCF1	A0A2H0ZSZ4	Uncharacterized protein	orf19.3295	100	100	26	48.1739
MMC1_CASPO1_0003033	1	1.5898e-19	B9J08_003448	A0A1D8PIQ0	A0A2H0ZMI2	Uncharacterized protein	orf19.1757	100	100	50	91.4547
MMC1_CASPO1_0000063	3	1.5898e-19	B9J08_003524	A0A1D8PL48	A0A2H0ZMQ2	Uncharacterized protein	orf19.4182	100	100	50	91.4547
MMC1_CASPO2_0000661	4	1.5898e-19	B9J08_003558	A0A1D8PEW7	A0A2H0ZMT5	Uncharacterized protein	orf19.993	100	100	50	91.4547
MMC1_CASPO1_0003673	5	4.71751e-20	B9J08_003606	A0A1D8PEU9	A0A2H0ZTL2	Uncharacterized protein	orf19.4906	100	100	51	93.2581
MMC1_CASPO3_0000431	3	4.71751e-20	B9J08_003636	Q59ZE8	A0A2H0ZN11	Uncharacterized protein	orf19.3571	100	100	51	93.2581
MMC1_CASPO1_0002641	2	4.71751e-20	B9J08_003718	Q59TD2	A0A2H0ZN93	Uncharacterized protein	orf19.4498	100	100	51	93.2581
MMC1_CASPO2_0000387	4	1.5898e-19	B9J08_003853	Q5ALY5	A0A2H0ZNM7	Uncharacterized protein	orf19.1441	100	100	50	91.4547
MMC1_CASPO1_0001287	1	4.71751e-20	B9J08_003887	Q59Y39	A0A2H0ZUK6	Uncharacterized protein	orf19.3610	100	100	51	93.2581
MMC1_CASPO2_0002327	3	1.5898e-19	B9J08_003897	A0A1D8PQ69	A0A2H0ZPY8	Uncharacterized protein	CCZ1	100	100	50	91.4547
MMC1_CASPO2_0002787	2	7.05887e-17	B9J08_003904	A0A1D8PG05	A0A2H0ZUP4	Uncharacterized protein	orf19.1913	100	100	45	82.4379
MMC1_CASPO1_0000096	1	3.64268e-07	B9J08_003949	Q5ANJ1	A0A2H0ZNY6	Uncharacterized protein	orf19.5910	100	100	26	48.1739
MMC1_CASPO1_0000483	2	4.71751e-20	B9J08_003976	Q5AK01	A0A2H0ZQ64	Uncharacterized protein	PSY4	100	100	51	93.2581
MMC1_CASPO2_0002948	2	1.5898e-19	B9J08_004019	A0A1D8PHZ9	A0A2H0ZVM5	Uncharacterized protein	orf19.2204	100	100	50	91.4547
MMC1_CASPO2_0003183	3	4.71751e-20	B9J08_004044	Q5APD5	A0A2H0ZPC3	Uncharacterized protein	orf19.4830	100	100	51	93.2581
MMC1_CASPO1_0001864	3	1.79843e-18	B9J08_004093	A0A1D8PS89	A0A2H0ZPC8	Uncharacterized protein	CAALFM_CR02600WA	100	100	48	87.848
MMC1_CASPO1_0001908	4	1.5898e-19	B9J08_004332	A0A1D8PP49	A0A2H0ZIP5	Uncharacterized protein	orf19.3998	100	100	50	91.4547
MMC1_CASPO2_0000429	1	1.28501e-08	B9J08_004394	A0A1D8PNZ8	A0A2H0ZIZ3	Uncharacterized protein	orf19.3939	100	100	29	53.584
MMC1_CASPO3_0000746	3	1.79843e-18	B9J08_004509	A0A1D8PTZ1	A0A2H0ZFS8	Uncharacterized protein	CAALFM_CR09330CA	100	100	48	87.848
MMC1_CASPO2_0000846	1	3.69256e-10	B9J08_004565	A0A1D8PT87	A0A2H0ZFW2	Uncharacterized protein	CAALFM_CR06640CA	100	100	32	58.9941
MMC1_CASPO1_0002835	2	4.71751e-20	B9J08_004575	A0A1D8PDN0	A0A2H0ZFW7	Uncharacterized protein	orf19.2478	100	100	51	93.2581
MMC1_CASPO1_0000820	2	1.5898e-19	B9J08_004727	Q5AGX2	A0A2H0ZGD2	Uncharacterized protein	orf19.6566	100	100	50	91.4547
MMC1_CASPO2_0003283	3	4.71751e-20	B9J08_004757	Q5ADQ2	A0A2H0ZHC4	Uncharacterized protein	orf19.6789	100	100	51	93.2581
MMC1_CASPO3_0000009	1	4.71751e-20	B9J08_004944	A0A1D8PCB5	A0A2H0ZC81	Uncharacterized protein	orf19.6023	100	100	51	93.2581
MMC1_CASPO2_0002091	2	4.71751e-20	B9J08_004964	Q5A0L2	A0A2H0ZCA5	Uncharacterized protein	orf19.5799	100	100	51	93.2581
MMC1_CASPO2_0000557	3	4.71751e-20	B9J08_005016	A0A1D8PHC5	A0A2H0ZCH8	Uncharacterized protein	orf19.3552	100	100	51	93.2581
MMC1_CASPO1_0002232	1	3.68056e-09	B9J08_005102	A0A1D8PSZ5	A0A2H0ZCQ1	Uncharacterized protein	CAALFM_CR05460WA	100	100	30	55.3874
MMC1_CASPO1_0000093	2	4.71751e-20	B9J08_005208	Q5A6A8	A0A2H0ZET9	Uncharacterized protein	orf19.3782	100	100	51	93.2581
MMC1_CASPO2_0002199	2	3.58214e-11	B9J08_005217	A0A1D8PM60	A0A2H0ZER4	Uncharacterized protein	orf19.3792	100	100	34	62.6008
MMC1_CASPO1_0000041	2	4.71751e-20	B9J08_005235	A0A1D8PLD8	A0A2H0ZD44	Uncharacterized protein	orf19.4626	100	100	51	93.2581
MMC1_CASPO2_0004128	2	1.5898e-19	B9J08_005270	A0A1D8PQ45	A0A2H0ZD70	Uncharacterized protein	orf19.5618	100	100	50	91.4547
MMC1_CASPO1_0001208	3	6.75998e-18	B9J08_005326	A0A1D8PGZ4	A0A2H0ZDE6	Uncharacterized protein	orf19.836	98	98	50	86.9463
MMC1_CASPO1_0000003	1	7.52453e-16	B9J08_005343	A0A1D8PJE3	A0A2H0ZEB8	Uncharacterized protein	orf19.1624	100	100	43	78.8312
MMC1_CASPO1_0001193	2	2.25847e-16	B9J08_005372	Q5A4P8	A0A2H0ZDG9	Uncharacterized protein	orf19.3394	100	100	44	80.6345
MMC1_CASPO2_0001360	2	3.68056e-09	B9J08_005419	A0A1D8PQN6	A0A2H0ZDK7	Uncharacterized protein	orf19.7034	100	100	30	55.3874
MMC1_CASPO3_0001963	2	9.57482e-14	B9J08_005423	Q5AAW4	A0A2H0ZDL8	Uncharacterized protein	orf19.6196	100	100	39	71.6177
MMC1_CASPO1_0002396	2	2.74244e-14	B9J08_005457	A0A1D8PQT1	A0A2H0ZDQ7	Uncharacterized protein	orf19.6905	100	100	40	73.4211
MMC1_CASPO2_0003210	3	4.71751e-20	B9J08_000046	A0A1D8PKH5	A0A2H1A6U4	Uracil-DNA glycylase	UNG1	100	100	51	93.2581
MMC1_CASPO1_0001226	2	1.5898e-19	B9J08_001715	Q5ANN6	A0A2H0ZY80	Uridine kinase	URK1	100	100	50	91.4547
MMC1_CASPO1_0002079	2	3.69256e-10	B9J08_000162	A0A1D8PGH5	A0A2H1A753	UV-damaged DNA-binding protein	RAD7	100	100	32	58.9941
MMC1_CASPO1_0002117	2	4.71751e-20	B9J08_001373	Q59PA6	A0A2H1A0J9	Vac7p	VAC7	100	100	51	93.2581
MMC1_CASPO2_0002846	1	3.98679e-08	B9J08_003354	A0A1D8PMH5	A0A2H0ZM91	Vacuolar protein sorting-associated protein	VPS13	100	100	28	51.7806
MMC1_CASPO1_0001562	2	1.05952e-06	B9J08_004948	Q5ABD9	A0A2H0ZD72	Vacuolar protein sorting-associated protein 27	VPS27	100	100	25	46.3705
MMC1_CASPO1_0001358	3	1.5898e-19	B9J08_004542	G1UB68	A0A2H0ZFU0	Very-long-chain (3R)-3-hydroxyacyl-CoA dehydratase	orf19.5156	100	100	50	91.4547
MMC1_CASPO1_0002398	2	4.71751e-20	B9J08_002741	Q5APD0	A0A2H0ZKJ1	WD	orf19.4835	100	100	51	93.2581
MMC1_CASPO1_0000030	2	4.71751e-20	B9J08_005214	A0A1D8PM77	A0A2H0ZD17	WD	orf19.3778	100	100	51	93.2581
MMC1_CASPO1_0000949	1	4.71751e-20	B9J08_002545	Q5A6T8	A0A2H0ZVX7	White-opaque regulator 3	WOR3	100	100	51	93.2581
MMC1_CASPO2_0000837	1	3.69256e-10	B9J08_003067	A0A1D8PFX5	A0A2H0ZLH1	Wsc4p	WSC4	100	100	32	58.9941
MMC1_CASPO1_0002503	1	9.57482e-14	B9J08_004707	A0A1D8PLT5	A0A2H0ZH94	XPGI domain-containing protein	orf19.2664	100	100	39	71.6177
MMC1_CASPO1_0001595	2	4.71751e-20	B9J08_005370	A0A1D8PPR9	A0A2H0ZDG4	YL1	orf19.3399	100	100	51	93.2581
MMC1_CASPO2_0001188	2	1.5898e-19	B9J08_000342	A0A1D8PED5	A0A2H1A7M9	Ymc2p	YMC2	100	100	50	91.4547
MMC1_CASPO1_0000431	1	4.71751e-20	B9J08_002279	A0A1D8PSC7	A0A2H0ZV24	Zcf11p	ZCF11	100	100	51	93.2581
MMC1_CASPO2_0004880	3	1.5898e-19	B9J08_000414	A0A1D8PJJ7	A0A2H1A7V3	Zcf1p	ZCF1	100	100	50	91.4547
MMC1_CASPO1_0001116	3	6.76475e-17	B9J08_004458	A0A1D8PLA4	A0A2H0ZJ08	Zcf27p	ZCF27	100	100	45	82.4379
MMC1_CASPO1_0001650	1	1.17166e-09	B9J08_003301	A0A1D8PJ72	A0A2H0ZM54	Zcf8p	ZCF8	100	100	31	57.1907
MMC1_CASPO1_0001525	2	4.71751e-20	B9J08_002978	A0A1D8PSF1	A0A2H0ZL85	zf-C2HC5 domain-containing protein	CAALFM_CR03330WA	100	100	51	93.2581
MMC1_CASPO3_0001578	1	2.50126e-15	B9J08_000289	Q5ANK4	A0A2H1A7I4	zinc	orf19.5897	100	100	42	77.0278
MMC1_CASPO2_0003532	1	2.0224e-17	B9J08_000095	A0A1D8PIE8	A0A2H1A6Z9	Zn(2)-C6 fungal-type domain-containing protein	RHA1	100	100	46	84.2413
MMC1_CASPO2_0004506	1	6.76475e-17	B9J08_003587	Q5A5R5	A0A2H0ZMY7	Zsf1p	ZSF1	100	100	45	82.4379
MMC1_CASPO1_0003152	2	1.5898e-19	B9J08_000024			Uncharacterized protein		100	100	50	91.4547
MMC1_CASPO1_0001464	2	1.5898e-19	B9J08_000033			Uncharacterized protein		100	100	50	91.4547
MMC1_CASPO2_0003925	1	1.28501e-08	B9J08_000050			Uncharacterized protein		100	100	29	53.584
MMC1_CASPO2_0001291	2	4.71751e-20	B9J08_000195			Uncharacterized protein		100	100	51	93.2581
MMC1_CASPO2_0005232	2	1.64657e-19	B9J08_000348			Uncharacterized protein		100	100	50	91.4547
MMC1_CASPO1_0000599	2	4.71751e-20	B9J08_000490			Uncharacterized protein		100	100	51	93.2581
MMC1_CASPO1_0002984	2	4.71751e-20	B9J08_000507			Uncharacterized protein		100	100	51	93.2581
MMC1_CASPO1_0002812	2	3.15628e-13	B9J08_000517			Uncharacterized protein		100	100	38	69.8143
MMC1_CASPO2_0000792	1	3.98679e-08	B9J08_000593			Uncharacterized protein		100	100	28	51.7806
MMC1_CASPO2_0001061	2	4.71751e-20	B9J08_000611			Uncharacterized protein		100	100	51	93.2581
MMC1_CASPO3_0000969	44	4.71751e-20	B9J08_000675			Uncharacterized protein		100	100	51	93.2581
MMC1_CASPO2_0004304	2	1.79843e-18	B9J08_000689			Uncharacterized protein		100	100	48	87.848
MMC1_CASPO1_0002439	1	4.71751e-20	B9J08_000791			Uncharacterized protein		100	100	51	93.2581
MMC1_CASPO2_0000341	3	4.71751e-20	B9J08_000817			Uncharacterized protein		100	100	51	93.2581
MMC1_CASPO3_0000257	3	4.71751e-20	B9J08_000835			Uncharacterized protein		100	100	51	93.2581
MMC1_CASPO1_0003502	2	7.52453e-16	B9J08_000844			Uncharacterized protein		100	100	43	78.8312
MMC1_CASPO2_0000605	3	4.71751e-20	B9J08_000849			Uncharacterized protein		100	100	51	93.2581
MMC1_CASPO3_0000198	3	1.28501e-08	B9J08_000909			Uncharacterized protein		100	100	29	53.584
MMC1_CASPO2_0000640	1	3.15628e-13	B9J08_001052			Uncharacterized protein		100	100	38	69.8143
MMC1_CASPO2_0004653	3	4.71751e-20	B9J08_001262			Uncharacterized protein		100	100	51	93.2581
MMC1_CASPO1_0001009	2	4.71751e-20	B9J08_001426			Uncharacterized protein		100	100	51	93.2581
MMC1_CASPO1_0001887	2	6.76475e-17	B9J08_001487			Uncharacterized protein		100	100	45	82.4379
MMC1_CASPO2_0005069	3	3.39277e-12	B9J08_001689			Uncharacterized protein		100	100	36	66.2076
MMC1_CASPO1_0000973	2	3.39277e-12	B9J08_001709			Uncharacterized protein		100	100	36	66.2076
MMC1_CASPO2_0004620	3	4.71751e-20	B9J08_001718			Uncharacterized protein		100	100	51	93.2581
MMC1_CASPO1_0000602	2	1.5898e-19	B9J08_001810			Uncharacterized protein		100	100	50	91.4547
MMC1_CASPO1_0000469	2	4.71751e-20	B9J08_001844			Uncharacterized protein		100	100	51	93.2581
MMC1_CASPO2_0001821	1	4.71751e-20	B9J08_001919			Uncharacterized protein		100	100	51	93.2581
MMC1_CASPO1_0003274	1	1.05952e-06	B9J08_001920			Uncharacterized protein		100	100	25	46.3705
MMC1_CASPO2_0004282	2	1.03685e-12	B9J08_002074			Uncharacterized protein		100	100	37	68.0109
MMC1_CASPO2_0005016	8	4.71751e-20	B9J08_002143			Uncharacterized protein		100	100	51	93.2581
MMC1_CASPO1_0003441	3	3.58214e-11	B9J08_002156			Uncharacterized protein		100	100	34	62.6008
MMC1_CASPO2_0003467	3	3.58214e-11	B9J08_002158			Uncharacterized protein		100	100	34	62.6008
MMC1_CASPO2_0000325	3	1.79843e-18	B9J08_002176			Uncharacterized protein		100	100	48	87.848
MMC1_CASPO2_0003074	1	4.71751e-20	B9J08_002309			Uncharacterized protein		100	100	51	93.2581
MMC1_CASPO1_0001320	2	4.71751e-20	B9J08_002402			Uncharacterized protein		100	100	51	93.2581
MMC1_CASPO1_0000538	2	3.68056e-09	B9J08_002481			Uncharacterized protein		100	100	30	55.3874
MMC1_CASPO2_0004944	2	4.71751e-20	B9J08_002486			Uncharacterized protein		100	100	51	93.2581
MMC1_CASPO1_0001082	2	7.52453e-16	B9J08_002543			Uncharacterized protein		100	100	43	78.8312
MMC1_CASPO2_0002280	3	4.71751e-20	B9J08_002561			Uncharacterized protein		100	100	51	93.2581
MMC1_CASPO3_0000027	2	4.71751e-20	B9J08_002599			Uncharacterized protein		100	100	51	93.2581
MMC1_CASPO1_0001793	2	4.71751e-20	B9J08_002663			Uncharacterized protein		100	100	51	93.2581
MMC1_CASPO1_0003615	2	4.71751e-20	B9J08_002686			Uncharacterized protein		100	100	51	93.2581
MMC1_CASPO2_0002952	3	4.48514e-08	B9J08_002753			Uncharacterized protein		100	100	28	51.7806
MMC1_CASPO2_0000948	1	1.03685e-12	B9J08_002857			Uncharacterized protein		100	100	37	68.0109
MMC1_CASPO1_0000382	1	4.71751e-20	B9J08_002958			Uncharacterized protein		100	100	51	93.2581
MMC1_CASPO1_0002416	1	4.71751e-20	B9J08_002998			Uncharacterized protein		100	100	51	93.2581
MMC1_CASPO1_0001445	4	4.71751e-20	B9J08_003002			Uncharacterized protein		100	100	51	93.2581
MMC1_CASPO2_0004428	2	2.50126e-15	B9J08_003018			Uncharacterized protein		100	100	42	77.0278
MMC1_CASPO2_0004954	2	1.5898e-19	B9J08_003045			Uncharacterized protein		100	100	50	91.4547
MMC1_CASPO2_0004099	2	1.5898e-19	B9J08_003129			Uncharacterized protein		100	100	50	91.4547
MMC1_CASPO1_0001219	3	1.5898e-19	B9J08_003227			Uncharacterized protein		100	100	50	91.4547
MMC1_CASPO2_0003592	3	1.79843e-18	B9J08_003283			Uncharacterized protein		100	100	48	87.848
MMC1_CASPO3_0001485	4	4.71751e-20	B9J08_003337			Uncharacterized protein		100	100	51	93.2581
MMC1_CASPO2_0001650	2	4.71751e-20	B9J08_003369			Uncharacterized protein		100	100	51	93.2581
MMC1_CASPO1_0002405	1	4.71751e-20	B9J08_003391			Uncharacterized protein		100	100	51	93.2581
MMC1_CASPO1_0000785	1	2.95846e-06	B9J08_003422			Uncharacterized protein		100	100	24	44.5672
MMC1_CASPO3_0001426	1	4.71751e-20	B9J08_003480			Uncharacterized protein		100	100	51	93.2581
MMC1_CASPO2_0002631	3	2.0224e-17	B9J08_003481			Uncharacterized protein		100	100	46	84.2413
MMC1_CASPO1_0002221	2	4.71751e-20	B9J08_003487			Uncharacterized protein		100	100	51	93.2581
MMC1_CASPO2_0003768	1	1.03685e-12	B9J08_003571			Uncharacterized protein		100	100	37	68.0109
MMC1_CASPO3_0002190	2	1.5898e-19	B9J08_003584			Uncharacterized protein		100	100	50	91.4547
MMC1_CASPO1_0000342	3	4.71751e-20	B9J08_003674			Uncharacterized protein		100	100	51	93.2581
MMC1_CASPO2_0002157	6	2.0224e-17	B9J08_003706			Uncharacterized protein		100	100	46	84.2413
MMC1_CASPO1_0001485	2	4.71751e-20	B9J08_003784			Uncharacterized protein		100	100	51	93.2581
MMC1_CASPO3_0002131	2	4.71751e-20	B9J08_003857			Uncharacterized protein		100	100	51	93.2581
MMC1_CASPO1_0000420	2	4.71751e-20	B9J08_003910			Uncharacterized protein		100	100	51	93.2581
MMC1_CASPO2_0001769	2	7.52453e-16	B9J08_003920			Uncharacterized protein		100	100	43	78.8312
MMC1_CASPO1_0001120	3	1.15411e-10	B9J08_003970			Uncharacterized protein		100	100	33	60.7975
MMC1_CASPO2_0003170	2	4.71751e-20	B9J08_004059			Uncharacterized protein		100	100	51	93.2581
MMC1_CASPO2_0003748	2	1.10525e-11	B9J08_004087			Uncharacterized protein		100	100	35	64.4042
MMC1_CASPO3_0000225	1	4.71751e-20	B9J08_004099			Uncharacterized protein		100	100	51	93.2581
MMC1_CASPO1_0003146	6	4.71751e-20	B9J08_004100			Uncharacterized protein		100	100	51	93.2581
MMC1_CASPO2_0002707	13	4.1382e-08	B9J08_004110			Uncharacterized protein		96	96	47	54.4857
MMC1_CASPO1_0000655	1	2.25847e-16	B9J08_004136			Uncharacterized protein		100	100	44	80.6345
MMC1_CASPO1_0000649	20	4.71751e-20	B9J08_004244			Uncharacterized protein		100	100	51	93.2581
MMC1_CASPO2_0005060	2	6.0357e-18	B9J08_004254			Uncharacterized protein		100	100	47	86.0446
MMC1_CASPO1_0001122	13	4.71751e-20	B9J08_004255			Uncharacterized protein		100	100	51	93.2581
MMC1_CASPO3_0002273	2	4.71751e-20	B9J08_004290			Uncharacterized protein		100	100	51	93.2581
MMC1_CASPO1_0001398	3	4.71751e-20	B9J08_004308			Uncharacterized protein		100	100	51	93.2581
MMC1_CASPO2_0001430	2	4.71751e-20	B9J08_004314			Uncharacterized protein		100	100	51	93.2581
MMC1_CASPO1_0001834	1	4.71751e-20	B9J08_004330			Uncharacterized protein		100	100	51	93.2581
MMC1_CASPO1_0002361	2	4.71751e-20	B9J08_004348			Uncharacterized protein		100	100	51	93.2581
MMC1_CASPO2_0002849	2	1.10525e-11	B9J08_004366			Uncharacterized protein		100	100	35	64.4042
MMC1_CASPO2_0004313	4	1.05952e-06	B9J08_004376			Uncharacterized protein		100	100	25	46.3705
MMC1_CASPO2_0004694	3	1.5898e-19	B9J08_004448			Uncharacterized protein		100	100	50	91.4547
MMC1_CASPO3_0000330	3	4.71751e-20	B9J08_004453			Uncharacterized protein		100	100	51	93.2581
MMC1_CASPO2_0005055	2	4.71751e-20	B9J08_004492			Uncharacterized protein		100	100	51	93.2581
MMC1_CASPO1_0000454	3	4.71751e-20	B9J08_004686			Uncharacterized protein		100	100	51	93.2581
MMC1_CASPO3_0000139	2	1.10525e-11	B9J08_004703			Uncharacterized protein		100	100	35	64.4042
MMC1_CASPO1_0000520	1	4.71751e-20	B9J08_004836			Uncharacterized protein		100	100	51	93.2581
MMC1_CASPO2_0002389	2	3.68056e-09	B9J08_004863			Uncharacterized protein		100	100	30	55.3874
MMC1_CASPO1_0000735	1	3.68056e-09	B9J08_004877			Uncharacterized protein		100	100	30	55.3874
MMC1_CASPO2_0001108	1	4.71751e-20	B9J08_004988			Uncharacterized protein		100	100	51	93.2581
MMC1_CASPO1_0000288	2	1.25029e-10	B9J08_005150			Uncharacterized protein		100	100	33	60.7975
MMC1_CASPO3_0002056	3	1.5898e-19	B9J08_005171			Uncharacterized protein		100	100	50	91.4547
MMC1_CASPO2_0004218	2	3.15628e-13	B9J08_005232			Uncharacterized protein		100	100	38	69.8143
MMC1_CASPO2_0001924	17	3.27971e-09	B9J08_005276			Uncharacterized protein		87.234	87.234	63	58.0924
MMC1_CASPO1_0001209	2	4.71751e-20	B9J08_005293			Uncharacterized protein		100	100	51	93.2581
MMC1_CASPO2_0000148	2	4.71751e-20	B9J08_005511			Uncharacterized protein		100	100	51	93.2581
MMC1_CASPO2_0000261	3	1.03685e-12	B9J08_005539			Uncharacterized protein		100	100	37	68.0109

## Sheet: B11244 CASPOFUNGIN
Query	Number of HSPs	Lowest E-value	Accession (E-value)	Query ALBICANS	Accession (E-value) AURIS	Description ALB	OthernameALB	Greatest identity %	Greatest positive %	Greatest HSP length	Greatest bit score
385_CASPO2_0006572	2	4.71751e-20	B9J08_000011	Q5AMN3	A0A2H1A6R3	Autophagy-related protein 11	ATG11	100	100	51	93.2581
385_CASPO2_0001194	1	2.50126e-15	B9J08_000018	A0A1D8PDD2	A0A2H1A3E1	phospholipid-transporting ATPase	orf19.783	100	100	42	77.0278
385_CASPO2_0000842	2	4.71751e-20	B9J08_000032	A0A1D8PRN3	A0A2H1A6T7	ATP-binding cassette long-chain fatty acid transporter	PXA1	100	100	51	93.2581
385_CASPO2_0006597	3	1.05952e-06	B9J08_000040	A0A1D8PKK5	A0A2H1A6T8	Uncharacterized protein	orf19.7406	100	100	25	46.3705
385_CASPO2_0001004	3	4.71751e-20	B9J08_000054	Q5AIA1	A0A2H1A6W0	Glucan 1,3-beta-glucosidase 2	EXG2	100	100	51	93.2581
385_CASPO1_0001084	2	1.5898e-19	B9J08_000073	Q59Q43	A0A2H1A6X6	Protein SYM1	SYM1	100	100	50	91.4547
385_CASPO3_0006635	2	3.69256e-10	B9J08_000074	Q59Q44	A0A2H1A6X9	Serine/threonine-protein phosphatase 2A 56 kDa regulatory subunit	RTS1	100	100	32	58.9941
385_CASPO2_0006729	1	3.19951e-14	B9J08_000075	Q59Q46	A0A2H1A2E4	Inosine-5'-monophosphate dehydrogenase	IMH3	97.6744	97.6744	43	74.3227
385_CASPO1_0003799	2	4.71751e-20	B9J08_000085	A0A1D8PHN4	A0A2H1A6Y9	Uncharacterized protein	orf19.5491	100	100	51	93.2581
385_CASPO2_0001834	2	4.71751e-20	B9J08_000091	A0A1D8PK61	A0A2H1A3R4	Ribosomal 40S subunit protein S19A	RPS19A	100	100	51	93.2581
385_CASPO1_0002356	2	5.35076e-19	B9J08_000093	Q59YC3	A0A2H1A6Z7	Ca(2+)-binding ATP:ADP antiporter	orf19.1403	100	100	49	89.6514
385_CASPO3_0003291	1	2.50126e-15	B9J08_000094	A0A1D8PII6	A0A2H1A6Z8	ATP-binding mismatch repair protein	PMS1	100	100	42	77.0278
385_CASPO2_0002449	1	6.0357e-18	B9J08_000095	A0A1D8PIE8	A0A2H1A6Z9	Zn(2)-C6 fungal-type domain-containing protein	RHA1	100	100	47	86.0446
385_CASPO1_0001797	3	2.87644e-15	B9J08_000105	A0A1D8PTQ2	A0A2H1A2H2	Decapping enzyme complex catalytic subunit	DCP2	97.7778	97.7778	45	77.9295
385_CASPO2_0000616	2	2.00594e-18	B9J08_000106	Q5A390	A0A2H1A701	Uncharacterized protein	CAALFM_CR08130WA	98.0392	98.0392	51	88.7497
385_CASPO1_0000421	1	7.52453e-16	B9J08_000107	Q5A389	A0A2H1A705	Ribosomal 40S subunit protein S20	RPS20	100	100	43	78.8312
385_CASPO1_0001166	2	2.00594e-18	B9J08_000111	Q5A331	A0A2H1A711	AAA family ATPase	CAALFM_CR08590WA	98.0392	98.0392	51	88.7497
385_CASPO3_0006600	2	1.16611e-12	B9J08_000117					97.5	97.5	40	68.9126
385_CASPO2_0006821	1	4.71751e-20	B9J08_000118	Q5A345	A0A2H1A7U5	Uncharacterized protein	CAALFM_CR08500WA	100	100	51	93.2581
385_CASPO1_0001720	2	1.0391e-15	B9J08_000123	Q5A352	A0A2H1A728	Uncharacterized protein	CAALFM_CR08430WA	94.1176	94.1176	51	79.7328
385_CASPO1_0000450	2	1.15411e-10	B9J08_000129	Q5AMH0	A0A2H1A725	Uncharacterized protein	orf19.4676	100	100	33	60.7975
385_CASPO3_0005160	1	4.71751e-20	B9J08_000130	Q5AMH1	A0A2H1A7V6	Ask1p	ASK1	100	100	51	93.2581
385_CASPO2_0007989	1	1.10525e-11	B9J08_000131	Q5AMQ3	A0A2H1A817	Rga2p	RGA2	100	100	35	64.4042
385_CASPO2_0007893	3	6.0357e-18	B9J08_000139					100	100	47	86.0446
385_CASPO1_0002347	1	4.71751e-20	B9J08_000145	Q5ALV2	A0A2H1A746	Actin cytkeleton-regulatory complex protein SLA1	SLA1	100	100	51	93.2581
385_CASPO2_0005148	1	1.5898e-19	B9J08_000161					100	100	50	91.4547
385_CASPO2_0007824	2	2.00594e-18	B9J08_000162	A0A1D8PGH5	A0A2H1A753	UV-damaged DNA-binding protein	RAD7	98.0392	98.0392	51	88.7497
385_CASPO2_0000377	1	7.52453e-16	B9J08_000174	Q5A362	A0A2H1A772	Cystathionine gamma-lyase	CYS3	100	100	43	78.8312
385_CASPO2_0001369	2	4.71751e-20	B9J08_000176	Q5A7S0	A0A2H1A777	Golgi transport complex subunit	orf19.5397	100	100	51	93.2581
385_CASPO3_0007742	3	1.10525e-11	B9J08_000187	A0A1D8PJ64	A0A2H1A405	Arf3p	ARF3	100	100	35	64.4042
385_CASPO2_0005081	3	3.68056e-09	B9J08_000189	A0A1D8PCI9	A0A2H1A779	Protein kinase	ABC1	100	100	30	55.3874
385_CASPO1_0000555	2	2.00594e-18	B9J08_000190	A0A1D8PCH1	A0A2H1A783	ArAE	orf19.3332	98.0392	98.0392	51	88.7497
385_CASPO1_0003529	4	1.79843e-18	B9J08_000195					100	100	48	87.848
385_CASPO1_0004798	3	1.10525e-11	B9J08_000196	A0A1D8PQA2	A0A2H1A797	Linker nucleoporin	NUP82	100	100	35	64.4042
385_CASPO2_0001092	2	4.71751e-20	B9J08_000222	A0A1D8PQL5	A0A2H1A7C0	CDP-diacylglycerol--glycerol-3-phosphate 3-phosphatidyltransferase	L1	100	100	51	93.2581
385_CASPO2_0004736	2	1.5898e-19	B9J08_000227	A0A1D8PQL7	A0A2H1A7B6	Uncharacterized protein	orf19.7078	100	100	50	91.4547
385_CASPO3_0001399	1	4.71751e-20	B9J08_000234					100	100	51	93.2581
385_CASPO1_0003610	3	4.71751e-20	B9J08_000241	A0A1D8PF03	A0A2H1A7E3	Transcription factor TFIIIC subunit	orf19.2325	100	100	51	93.2581
385_CASPO3_0003032	3	1.16611e-12	B9J08_000250	A0A1D8PF20	A0A2H1A2T8	Rtg3p	RTG3	97.5	97.5	40	68.9126
385_CASPO2_0001597	2	2.0224e-17	B9J08_000252	Q59WG7	A0A2H1A7F1	Protein BIG1	BIG1	100	100	46	84.2413
385_CASPO3_0000419	2	2.0224e-17	B9J08_000253	A0A1D8PEZ9	A0A2H1A2W2	DAO domain-containing protein	orf19.2333	100	100	46	84.2413
385_CASPO2_0002978	2	1.5898e-19	B9J08_000262	Q59QB4	A0A2H1A7G1	Vacuolar calcium ion transporter	VCX1	100	100	50	91.4547
385_CASPO1_0002521	2	1.79843e-18	B9J08_000264	Q59QB7	A0A2H1A7F6	Chaperonin-containing T-complex alpha subunit	TCP1	100	100	48	87.848
385_CASPO1_0005229	2	4.71751e-20	B9J08_000272	Q59QC5	A0A2H1A7H3	Clathrin-associated protein AP-3 complex component APS3	APS3	100	100	51	93.2581
385_CASPO2_0001461	3	2.00594e-18	B9J08_000280	A0A1D8PRG6	A0A2H1A7I1	Uncharacterized protein	orf19.7184	98.0392	98.0392	51	88.7497
385_CASPO2_0008082	3	5.74711e-19	B9J08_000284	A0A1D8PSU4	A0A2H1A2Z2	Dit1p	DIT1	100	100	49	89.6514
385_CASPO2_0003493	1	1.17166e-09	B9J08_000290	Q5AG71	A0A2H1A7J4	Serine/threonine-protein kinase HSL1	HSL1	100	100	31	57.1907
385_CASPO3_0003504	3	2.00594e-18	B9J08_000296	A0A1D8PM29	A0A2H1A8E6	Exocyst complex component SEC15	SEC15	98.0392	98.0392	51	88.7497
385_CASPO2_0006471	3	3.39277e-12	B9J08_000298	Q59P95	A0A2H1A7I5	Ureidoglycolate hydrolase	orf19.1421	100	100	36	66.2076
385_CASPO1_0005234	2	7.64711e-17	B9J08_000303	A0A1D8PLX6	A0A2H1A482	UBX domain-containing protein	orf19.1595	97.9167	97.9167	48	83.3396
385_CASPO3_0002435	3	5.35076e-19	B9J08_000310	A0A1D8PLY0	A0A2H1A7J5	FG-nucleoporin	orf19.5040	100	100	49	89.6514
385_CASPO1_0002798	2	4.71751e-20	B9J08_000312	A0A1D8PLX4	A0A2H1A7L3	tRNA (Guanine(18)-2'-O)-methyltransferase	orf19.5038	100	100	51	93.2581
385_CASPO3_0004898	2	1.5898e-19	B9J08_000313	A0A1D8PLX5	A0A2H1A7K8	Hrq2p	HRQ2	100	100	50	91.4547
385_CASPO3_0001060	1	1.28501e-08	B9J08_000315	A0A1D8PF61	A0A2H1A7K6	Mannyl Inositol phosphorylceramide synthase regulatory subunit	orf19.2302	100	100	29	53.584
385_CASPO2_0000982	2	4.71751e-20	B9J08_000316	A0A1D8PEP2	A0A2H1A7J8	Uncharacterized protein	orf19.4828	100	100	51	93.2581
385_CASPO1_0004030	3	1.21759e-07	B9J08_000317	Q5A3K5	A0A2H1A7L0	Kip4p	KIP4	100	100	27	49.9773
385_CASPO2_0004416	5	4.71751e-20	B9J08_000326	A0A1D8PEF0	A0A2H1A7L6	Protoporphyrinogen oxidase	HEM14	100	100	51	93.2581
385_CASPO2_0005117	7	1.79843e-18	B9J08_000329	A0A1D8PLW9	A0A2H1A8J0	Uncharacterized protein	orf19.1301	100	100	48	87.848
385_CASPO2_0006246	1	2.00594e-18	B9J08_000336	A0A1D8PF42	A0A2H1A7M8	Uncharacterized protein	orf19.2296	98.0392	98.0392	51	88.7497
385_CASPO1_0000900	2	2.00594e-18	B9J08_000338	A0A1D8PMI1	A0A2H1A7M6	GTP-Rho binding exocyst subunit	SEC3	98.0392	98.0392	51	88.7497
385_CASPO2_0005705	3	1.5898e-19	B9J08_000340	Q5AP97	A0A2H1A8T0	Mitis inhibitor protein kinase SWE1	SWE1	100	100	50	91.4547
385_CASPO3_0004666	2	4.71751e-20	B9J08_000342	A0A1D8PED5	A0A2H1A7M9	Ymc2p	YMC2	100	100	51	93.2581
385_CASPO1_0003179	3	1.10525e-11	B9J08_000346	A0A1D8PSC5	A0A2H1A7N8	Ribosomal 60S subunit protein L28	RPL28	100	100	35	64.4042
385_CASPO1_0002850	2	4.71751e-20	B9J08_000348					100	100	51	93.2581
385_CASPO2_0003351	2	3.39277e-12	B9J08_000353	A0A1D8PSD0	A0A2H1A7Q2	Protein DOM34 homolog	DOM34	100	100	36	66.2076
385_CASPO2_0001647	2	2.74244e-14	B9J08_000356	A0A1D8PSE8	A0A2H1A7P8	Glutamate--tRNA ligase	CAALFM_CR03110WA	100	100	40	73.4211
385_CASPO2_0006315	3	5.74711e-19	B9J08_000360	A0A1D8PSE4	A0A2H1A8U6	Syntaxin	SYN8	100	100	49	89.6514
385_CASPO1_0001777	3	4.71751e-20	B9J08_000361					100	100	51	93.2581
385_CASPO2_0001164	1	4.71751e-20	B9J08_000368	A0A1D8PJQ4	A0A2H1A366	MFS domain-containing protein	orf19.341	100	100	51	93.2581
385_CASPO2_0004470	2	4.71751e-20	B9J08_000374	A0A1D8PK79	A0A2H1A7R4	Smi1bp	SMI1B	100	100	51	93.2581
385_CASPO1_0001476	3	1.10525e-11	B9J08_000392	A0A1D8PG18	A0A2H1A8X9	tRNA threonylcarbamoyladenine dehydratase	HMA1	100	100	35	64.4042
385_CASPO3_0007694	2	3.68056e-09	B9J08_000403					100	100	30	55.3874
385_CASPO1_0001570	1	4.71751e-20	B9J08_000408	A0A1D8PJN6	A0A2H1A7U6	Kre5p	KRE5	100	100	51	93.2581
385_CASPO3_0006299	2	1.17166e-09	B9J08_000413	A0A1D8PJH2	A0A2H1A383	Mitochondrial pyruvate carrier	orf19.252	100	100	31	57.1907
385_CASPO1_0002579	3	4.71751e-20	B9J08_000414	A0A1D8PJJ7	A0A2H1A7V3	Zcf1p	ZCF1	100	100	51	93.2581
385_CASPO3_0001105	2	1.17166e-09	B9J08_000433	A0A1D8PMZ8	A0A2H1A8U4	S-adenylmethionine decarboxylase proenzyme	S2	100	100	31	57.1907
385_CASPO1_0000187	2	1.03685e-12	B9J08_000446	Q59MQ8	A0A2H1A7Y5	Carnitine O-acetyltransferase	CTN3	100	100	37	68.0109
385_CASPO1_0004087	1	2.25847e-16	B9J08_000447	Q59SN6	A0A2H1A7Y9	Transcriptional regulator CRZ2	CRZ2	100	100	44	80.6345
385_CASPO2_0007677	2	4.71751e-20	B9J08_000452	A0A1D8PTL5	A0A2H1A7Y8	Dad4p	DAD4	100	100	51	93.2581
385_CASPO1_0002152	1	3.19951e-14	B9J08_000454	A0A1D8PTM6	A0A2H1A3D7	Fgr32p	FGR32	97.6744	97.6744	43	74.3227
385_CASPO3_0004053	1	4.71751e-20	B9J08_000456	A0A1D8PNR0	A0A2H1A975	Uncharacterized protein	orf19.6675	100	100	51	93.2581
385_CASPO3_0002317	2	4.71751e-20	B9J08_000464	Q59N43	A0A2H1A7Z9	Signal recognition particle receptor subunit beta	CAALFM_CR07660CA	100	100	51	93.2581
385_CASPO2_0002148	3	3.68056e-09	B9J08_000465	A0A1D8PTK1	A0A2H1A8X8	Chorismate synthase	ARO2	100	100	30	55.3874
385_CASPO1_0004776	2	2.95846e-06	B9J08_000473	A0A1D8PTE4	A0A2H1A803	Flavin adenine dinucleotide transporter	FLC2	100	100	24	44.5672
385_CASPO2_0002842	2	2.00594e-18	B9J08_000474	A0A1D8PTE0	A0A2H1A810	1-phosphatidylInositol 4-kinase	STT4	98.0392	98.0392	51	88.7497
385_CASPO2_0007035	2	4.71751e-20	B9J08_000486	A0A1D8PFR4	A0A2H1A3H0	Actin	ACT1	100	100	51	93.2581
385_CASPO1_0003920	2	4.71751e-20	B9J08_000490					100	100	51	93.2581
385_CASPO3_0001472	2	1.5898e-19	B9J08_000491	Q5AKX8	A0A2H1A828	Cyb2p	CYB2	100	100	50	91.4547
385_CASPO1_0004932	2	4.71751e-20	B9J08_000492	Q5AKW2	A0A2H1A826	Myin 2	MYO2	100	100	51	93.2581
385_CASPO3_0004133	2	2.0224e-17	B9J08_000496	Q59VZ3	A0A2H1A827	Set6p	2006-09-01	100	100	46	84.2413
385_CASPO1_0003690	2	3.52658e-13	B9J08_000499	A0A1D8PID6	A0A2H1A823	Spo11p	SPO11	97.561	97.561	41	70.716
385_CASPO3_0007931	3	4.71751e-20	B9J08_000500	A0A1D8PID0	A0A2H1A834	Uncharacterized protein	orf19.3586	100	100	51	93.2581
385_CASPO2_0005911	1	1.5898e-19	B9J08_000501	A0A1D8PI19	A0A2H1A840	Phm7p	PHM7	100	100	50	91.4547
385_CASPO2_0000283	2	4.71751e-20	B9J08_000502	Q5A1Z7	A0A2H1A836	Uncharacterized protein	CAALFM_CR02880WA	100	100	51	93.2581
385_CASPO2_0005557	2	4.71751e-20	B9J08_000507					100	100	51	93.2581
385_CASPO2_0006535	2	2.25847e-16	B9J08_000510	Q5AH90	A0A2H1A545	Rho family guanine nucleotide exchange factor	ROM2	100	100	44	80.6345
385_CASPO1_0001225	2	1.03685e-12	B9J08_000512	Q5A0N4	A0A2H1A512	Uncharacterized protein	orf19.5777	100	100	37	68.0109
385_CASPO2_0007943	2	6.75998e-18	B9J08_000516	A0A1D8PPD3	A0A2H1A552	Carboxylic ester hydrolase	orf19.4210	98	98	50	86.9463
385_CASPO3_0001499	4	9.57482e-14	B9J08_000517					100	100	39	71.6177
385_CASPO1_0002096	1	3.15628e-13	B9J08_000518	Q59RK0	A0A2H1A613	MHD domain-containing protein	orf19.1204	100	100	38	69.8143
385_CASPO3_0006230	3	3.64268e-07	B9J08_000519	A0A1D8PPC1	A0A2H1A639	Dolichol phosphate-mannose biynthesis regulatory protein	DPM2	100	100	26	48.1739
385_CASPO2_0008143	3	8.29373e-15	B9J08_000526					100	100	41	75.2244
385_CASPO2_0004510	3	1.79843e-18	B9J08_000533	A0A1D8PU74	A0A2H1A517	Transcriptional regulator	SPT3	100	100	48	87.848
385_CASPO2_0001112	2	4.71751e-20	B9J08_000536	A0A1D8PU79	A0A2H1A574	Uncharacterized protein	CAALFM_CR10420WA	100	100	51	93.2581
385_CASPO3_0001771	2	1.5898e-19	B9J08_000540					100	100	50	91.4547
385_CASPO2_0005681	3	2.35947e-17	B9J08_000548	Q59S85	A0A2H1A645	Mitochondrial inner membrane magnesium transporter LPE10	L10	100	100	46	84.2413
385_CASPO3_0007536	3	2.25847e-16	B9J08_000549	A0A1D8PPU9	A0A2H1A3N5	Protein kinase domain-containing protein	orf19.3456	100	100	44	80.6345
385_CASPO1_0002190	2	4.71751e-20	B9J08_000556	A0A1D8PPZ5	A0A2H1A596	Uncharacterized protein	orf19.5534	100	100	51	93.2581
385_CASPO3_0001512	1	6.0357e-18	B9J08_000593					100	100	47	86.0446
385_CASPO2_0003285	3	4.71751e-20	B9J08_000599	A0A1D8PDS6	A0A2H1A5D2	Uncharacterized protein	orf19.6271	100	100	51	93.2581
385_CASPO3_0000104	2	4.71751e-20	B9J08_000601	A0A1D8PDT2	A0A2H1A6C6	Uncharacterized protein	orf19.6268	100	100	51	93.2581
385_CASPO2_0000052	2	4.71751e-20	B9J08_000608	Q5AAP7	A0A2H1A5F0	DUF2012 domain-containing protein	orf19.6264	100	100	51	93.2581
385_CASPO3_0002142	2	1.15411e-10	B9J08_000609					100	100	33	60.7975
385_CASPO3_0001824	2	4.71751e-20	B9J08_000611					100	100	51	93.2581
385_CASPO2_0000295	1	2.00594e-18	B9J08_000613	A0A1D8PDU9	A0A2H1A5E4	Glutamate synthase (NADH)	GLT1	98.0392	98.0392	51	88.7497
385_CASPO2_0005398	5	1.79843e-18	B9J08_000618	A0A1D8PCZ2	A0A2H1A3S6	Uncharacterized protein	orf19.3007.2	100	100	48	87.848
385_CASPO3_0004950	2	2.25847e-16	B9J08_000620	A0A1D8PD53	A0A2H1A6B8	FHA domain-containing protein	orf19.4471	100	100	44	80.6345
385_CASPO1_0000116	3	4.71751e-20	B9J08_000622	Q5AI42	A0A2H1A5G8	Octanoyltransferase	orf19.3010	100	100	51	93.2581
385_CASPO3_0002423	3	4.71751e-20	B9J08_000628	A0A1D8PMS8	A0A2H1A5H1	Sister chromatid cohesion protein	orf19.3080	100	100	51	93.2581
385_CASPO2_0000930	2	4.71751e-20	B9J08_000631	A0A1D8PMS7	A0A2H1A6G2	Exocyst subunit	SEC10	100	100	51	93.2581
385_CASPO1_0000693	3	3.58214e-11	B9J08_000634	Q5A108	A0A2H1A548	Uncharacterized protein	orf19.3088	100	100	34	62.6008
385_CASPO2_0001703	3	9.57482e-14	B9J08_000648	A0A1D8PKL0	A0A2H1A5J7	Peptidyl-prolyl cis-trans isomerase (Fragment)	CYP5	100	100	39	71.6177
385_CASPO2_0007956	2	4.71751e-20	B9J08_000657	A0A1D8PT53	A0A2H1A5I2	Putative ATP-dependent permease	ADP1	100	100	51	93.2581
385_CASPO3_0006211	1	2.56644e-16	B9J08_000658	A0A1D8PT66	A0A2H1A5L4	Ubiquitin-specific protease	CAALFM_CR05980WA	97.8723	97.8723	47	81.5362
385_CASPO2_0001826	3	7.05887e-17	B9J08_000661					100	100	45	82.4379
385_CASPO3_0006475	1	1.5898e-19	B9J08_000662	A0A1D8PT45	A0A2H1A6F9	Sok1p	SOK1	100	100	50	91.4547
385_CASPO1_0003597	1	5.74711e-19	B9J08_000672					100	100	49	89.6514
385_CASPO2_0007075	2	4.71751e-20	B9J08_000673	Q59MK3	A0A2H1A6K5	rRNA-processing protein	orf19.3220	100	100	51	93.2581
385_CASPO1_0003578	44	2.00594e-18	B9J08_000675					98.0392	98.0392	51	88.7497
385_CASPO1_0003116	2	6.75998e-18	B9J08_000676					98	98	50	86.9463
385_CASPO2_0007711	3	1.64657e-19	B9J08_000678	Q5ABE5	A0A2H1A5N5	UDP-N-acetylglucosamine transferase subunit ALG13	ALG13	100	100	50	91.4547
385_CASPO1_0000365	3	4.71751e-20	B9J08_000680	A0A1D8PR66	A0A2H1A5M5	E3 ubiquitin-protein ligase	orf19.5175	100	100	51	93.2581
385_CASPO2_0004216	2	4.08951e-09	B9J08_000682	A0A1D8PID4	A0A2H1A3Z2	Hydroxyacylglutathione hydrolase	GLO2	100	100	30	55.3874
385_CASPO3_0001835	2	1.10525e-11	B9J08_000693	A0A1D8PRR9	A0A2H1A443	Exportin	CRM1	100	100	35	64.4042
385_CASPO3_0003104	1	2.0224e-17	B9J08_000701	Q59PA1	A0A2H1A403	Fre10p	FRE10	100	100	46	84.2413
385_CASPO3_0006090	2	1.17166e-09	B9J08_000719	A0A1D8PQS6	A0A2H1A5S3	5'-(N(7)-methyl 5'-triphosphoguanine)-(mRNA) diphosphatase	orf19.6901	100	100	31	57.1907
385_CASPO2_0004139	3	5.1773e-06	B9J08_000727	A0A1D8PH21	A0A2H1A421	60S Ribosomal protein L36	RPL39	96.2963	96.2963	27	45.4688
385_CASPO2_0002722	2	2.00594e-18	B9J08_000734	A0A1D8PRA1	A0A2H1A483	Mitochondrial 54S Ribosomal protein YmL49	orf19.5161	98.0392	98.0392	51	88.7497
385_CASPO1_0000899	1	3.69256e-10	B9J08_000735	A0A1D8PR87	A0A2H1A470	Mitogen-activated protein kinase kinase kinase	BCK1	100	100	32	58.9941
385_CASPO1_0000157	2	1.17166e-09	B9J08_000737	Q5A5B6	A0A2H1A5S7	Mannosyltransferase	ECM39	100	100	31	57.1907
385_CASPO2_0004393	3	4.71751e-20	B9J08_000747	A0A1D8PRQ4	A0A2H1A5U9	Uncharacterized protein	CAALFM_CR00430CA	100	100	51	93.2581
385_CASPO3_0002481	1	3.69256e-10	B9J08_000748	A0A1D8PRQ6	A0A2H1A476	Lrg1p	LRG1	100	100	32	58.9941
385_CASPO1_0001863	2	2.00594e-18	B9J08_000759					98.0392	98.0392	51	88.7497
385_CASPO3_0007171	1	4.71751e-20	B9J08_000764	Q5AMP4	A0A2H1A5V9	Malate dehydrogenase	MDH1-1	100	100	51	93.2581
385_CASPO2_0003165	2	4.71751e-20	B9J08_000765	Q5AMH6	A0A2H1A5W4	Cell wall integrity transcriptional regulator CAS5	CAS5	100	100	51	93.2581
385_CASPO1_0004581	2	1.57012e-08	B9J08_000768	A0A1D8PL92	A0A2H1A4A1	Nem1-Spo7 phosphatase catalytic subunit	orf19.4657	96.875	96.875	32	54.4857
385_CASPO1_0001821	1	1.10525e-11	B9J08_000769	A0A1D8PLA6	A0A2H1A5W2	Uncharacterized protein	orf19.4658	100	100	35	64.4042
385_CASPO3_0006321	1	1.5898e-19	B9J08_000772	A0A1D8PL95	A0A2H1A5Z3	Rlm1p	RLM1	100	100	50	91.4547
385_CASPO1_0003500	1	4.71751e-20	B9J08_000773	A0A1D8PNM2	A0A2H1A5Y7	Protein transport protein sec16	orf19.4346	100	100	51	93.2581
385_CASPO2_0001467	2	3.15628e-13	B9J08_000797					100	100	38	69.8143
385_CASPO2_0003095	1	8.29373e-15	B9J08_000798	Q5AFI4	A0A2H1A609	Cell-surface associated glycoprotein DFI1	DFI1	100	100	41	75.2244
385_CASPO3_0000886	2	1.5898e-19	B9J08_000803	A0A1D8PT60	A0A2H1A622	Actin-related protein 2/3 complex subunit	ARC40	100	100	50	91.4547
385_CASPO3_0001923	2	2.44373e-17	B9J08_000814	A0A1D8PNL4	A0A2H1A618	Gyp8p	GYP8	97.9592	97.9592	49	85.143
385_CASPO3_0001975	3	4.71751e-20	B9J08_000817					100	100	51	93.2581
385_CASPO2_0006594	2	4.71751e-20	B9J08_000819	A0A1D8PEB4	A0A2H1A616	Gcr3p	GCR3	100	100	51	93.2581
385_CASPO3_0007788	2	5.35076e-19	B9J08_000844					100	100	49	89.6514
385_CASPO3_0004949	1	3.69256e-10	B9J08_000845	A0A1D8PTV6	A0A2H1A664	Putative hydrolase	NIT2	100	100	32	58.9941
385_CASPO1_0003043	2	1.5898e-19	B9J08_000856	Q5A5E0	A0A2H1A674	Dihydrofolate reductase	DFR1	100	100	50	91.4547
385_CASPO3_0002350	2	6.75998e-18	B9J08_000860	A0A1D8PH31	A0A2H1A747	TATA-binding protein-associated factor	TAF14	98	98	50	86.9463
385_CASPO2_0003569	2	1.5898e-19	B9J08_000874					100	100	50	91.4547
385_CASPO2_0006666	3	4.71751e-20	B9J08_000898	A0A1D8PQJ6	A0A2H1A696	tRNA-specific adenine deaminase	orf19.7110	100	100	51	93.2581
385_CASPO2_0007037	3	2.0224e-17	B9J08_000909					100	100	46	84.2413
385_CASPO2_0002916	2	6.76475e-17	B9J08_000919	Q5A1A9	A0A2H1A6C2	Predicted GPI-anchored protein 43	PGA43	100	100	45	82.4379
385_CASPO1_0001288	1	7.00141e-18	B9J08_000922	A0A1D8PRP3	A0A2H1A6D3	Mms22p	MMS22	100	100	47	86.0446
385_CASPO3_0001576	1	1.5898e-19	B9J08_000942	Q59VY2	A0A2H1A6F3	Methyltransferase-like protein	ABP140	100	100	50	91.4547
385_CASPO1_0004703	2	2.00594e-18	B9J08_000957	Q59VW7	A0A2H1A4T4	Mitochondrial import inner membrane translocase subunit TIM21	TIM21	98.0392	98.0392	51	88.7497
385_CASPO3_0006277	2	4.71751e-20	B9J08_000958					100	100	51	93.2581
385_CASPO1_0002688	1	2.44373e-17	B9J08_000959	A0A1D8PCR0	A0A2H1A6F2	Uncharacterized protein	orf19.3694	96.0784	96.0784	51	84.2413
385_CASPO1_0000969	2	4.71751e-20	B9J08_000961	A0A1D8PCQ2	A0A2H1A790	Uncharacterized protein	orf19.2926	100	100	51	93.2581
385_CASPO3_0007907	1	1.64657e-19	B9J08_000965	A0A1D8PCQ3	A0A2H1A4V0	Eukaryotic translation initiation factor 2A	orf19.2930	100	100	50	91.4547
385_CASPO3_0000608	1	1.79843e-18	B9J08_000966	A0A1D8PF82	A0A2H1A6E6	TPR	orf19.1144	100	100	48	87.848
385_CASPO2_0001080	1	3.58214e-11	B9J08_000976	Q59RQ6	A0A2H1A6F6	Dihydrolipoyl dehydrogenase	LPD1	100	100	34	62.6008
385_CASPO2_0004739	2	4.71751e-20	B9J08_000986					100	100	51	93.2581
385_CASPO1_0004064	1	3.69256e-10	B9J08_001009	Q59YF9	A0A2H1A5Z5	MIND complex subunit	MTW1	100	100	32	58.9941
385_CASPO3_0007109	2	6.75998e-18	B9J08_001010	A0A1D8PIL9	A0A2H1A6K1	Uncharacterized protein	orf19.1367.1	98	98	50	86.9463
385_CASPO3_0005303	1	9.57482e-14	B9J08_001018	A0A1D8PRR7	A0A2H1A6M6	Acetyl-CoA carboxylase	ACC1	100	100	39	71.6177
385_CASPO1_0003795	1	2.35947e-17	B9J08_001063	A0A1D8PPW7	A0A2H1A0S1	NAD(+) diphosphatase	orf19.3482	97.9592	97.9592	49	85.143
385_CASPO1_0002215	2	1.28501e-08	B9J08_001064	Q59S57	A0A2H1A0X1	phosphatidylglycerol phospholipase	orf19.3483	100	100	29	53.584
385_CASPO2_0005561	1	4.71751e-20	B9J08_001067	Q5AC33	A0A2H1A0S8	NADP-dependent alcohol dehydrogenase	orf19.5517	100	100	51	93.2581
385_CASPO2_0003983	2	2.00594e-18	B9J08_001068	Q5AC35	A0A2H1A1R0	Uncharacterized protein	orf19.5515	98.0392	98.0392	51	88.7497
385_CASPO3_0007828	1	3.69256e-10	B9J08_001070	Q59MT5	A0A2H1A094	Uncharacterized protein	CAALFM_CR06790CA	100	100	32	58.9941
385_CASPO1_0002384	3	1.5898e-19	B9J08_001073	A0A1D8PPW9	A0A2H1A0T5	Aminomethyltransferase	GCV1	100	100	50	91.4547
385_CASPO2_0004231	3	4.71751e-20	B9J08_001075	Q5ABX0	A0A2H1A1C6	Serine/threonine-protein kinase TEL1	TEL1	100	100	51	93.2581
385_CASPO1_0003939	2	1.5898e-19	B9J08_001077	A0A1D8PPY6	A0A2H1A0U3	Uncharacterized protein	orf19.5541	100	100	50	91.4547
385_CASPO2_0002270	1	3.15628e-13	B9J08_001079	A0A1D8PPZ4	A0A2H1A1V4	Wsc2p	WSC2	100	100	38	69.8143
385_CASPO3_0003347	3	3.98679e-08	B9J08_001081	A0A1D8PPT5	A0A2H1A034	Ribosomal 60S subunit protein L23B	RPL23A	100	100	28	51.7806
385_CASPO1_0002445	1	4.71751e-20	B9J08_001082	A0A1D8PPT0	A0A2H1A040	phosphatidylInositol 4,5-bisphosphate-binding protein	SLM2	100	100	51	93.2581
385_CASPO1_0000246	3	3.69256e-10	B9J08_001088	Q5AG55	A0A2H1A1S7	Uncharacterized protein	orf19.4324	100	100	32	58.9941
385_CASPO2_0007958	3	4.71751e-20	B9J08_001099	Q5AEF2	A0A2H1A035	Protein transport protein SEC13	SEC13	100	100	51	93.2581
385_CASPO2_0002373	3	1.44264e-10	B9J08_001101	A0A1D8PJL2	A0A2H1A0Y3	Uncharacterized protein	orf19.314	97.2222	97.2222	36	61.6992
385_CASPO3_0002316	3	1.10525e-11	B9J08_001107	Q59UY7	A0A2H1A102	Transcriptional regulatory protein SEF1	SEF1	100	100	35	64.4042
385_CASPO2_0002732	2	1.18419e-11	B9J08_001109	A0A1D8PDU2	A0A2H1A028	Chromatin-binding protein	orf19.6247	100	100	35	64.4042
385_CASPO2_0007762	3	4.71751e-20	B9J08_001116	A0A1D8PPI4	A0A2H1A0Z0	Lipase	orf19.100	100	100	51	93.2581
385_CASPO1_0003552	2	4.71751e-20	B9J08_001120	Q5AQ33	A0A2H1A003	Heat shock transcription factor	CTA8	100	100	51	93.2581
385_CASPO2_0001634	1	4.40878e-11	B9J08_001121	Q5AFK0	A0A2H1A105	Metal-binding activator 1	MAC1	97.2973	97.2973	37	63.5025
385_CASPO1_0003056	2	4.71751e-20	B9J08_001122	Q5A8K2	A0A2H1A0Z8	Alanine--tRNA ligase	ALA1	100	100	51	93.2581
385_CASPO3_0001594	3	1.5898e-19	B9J08_001127	A0A1D8PHY3	A0A2H1A122	DUF2439 domain-containing protein	orf19.2213	100	100	50	91.4547
385_CASPO3_0006760	2	4.71751e-20	B9J08_001130	A0A1D8PHZ6	A0A2H1A205	Pds5p	PDS5	100	100	51	93.2581
385_CASPO1_0004339	2	3.64268e-07	B9J08_001136	Q59Z12	A0A2H1A116	Chaperonin-containing T-complex subunit	CCT5	100	100	26	48.1739
385_CASPO2_0005820	2	6.75998e-18	B9J08_001144	Q59U73	A0A2H1A115	Mediator of RNA polymerase II transcription subunit 4	MED4	98	98	50	86.9463
385_CASPO2_0001875	3	6.76475e-17	B9J08_001145	A0A1D8PHW7	A0A2H1A163	G-patch domain-containing protein	orf19.1877	100	100	45	82.4379
385_CASPO2_0006841	3	7.52453e-16	B9J08_001147	A0A1D8PI37	A0A2H1A145	Uncharacterized protein	orf19.1873	100	100	43	78.8312
385_CASPO1_0004982	3	4.71751e-20	B9J08_001149	Q59U81	A0A2H1A1Y7	Helicase SWR1	SWR1	100	100	51	93.2581
385_CASPO1_0002576	2	1.5898e-19	B9J08_001151	A0A1D8PHY1	A0A2H1A014	Meiotic recombination directing protein	MSC7	100	100	50	91.4547
385_CASPO1_0001046	3	6.75998e-18	B9J08_001158	A0A1D8PQL9	A0A2H1A156	mRNA-processing endoribonuclease	orf19.7059	100	100	47	86.0446
385_CASPO2_0003688	2	2.00594e-18	B9J08_001159	A0A1D8PQM0	A0A2H1A131	Uncharacterized protein	orf19.7060	98.0392	98.0392	51	88.7497
385_CASPO3_0005272	1	3.39277e-12	B9J08_001162	A0A1D8PJF5	A0A2H1A004	Mg(2+) transporter	ALR1	100	100	36	66.2076
385_CASPO1_0002608	1	1.5898e-19	B9J08_001165					100	100	50	91.4547
385_CASPO1_0005233	3	4.69962e-10	B9J08_001166	A0A1D8PHF1	A0A2H0ZZW3	U1 snRNP complex subunit	orf19.6866	97.1429	97.1429	35	59.8958
385_CASPO1_0002558	2	1.79843e-18	B9J08_001169	Q59T45	A0A2H1A143	Putative amidotransferase	orf19.6872	100	100	48	87.848
385_CASPO1_0004285	2	4.71751e-20	B9J08_001172	A0A1D8PS32	A0A2H1A162	Uncharacterized protein	CAALFM_CR01820WA	100	100	51	93.2581
385_CASPO2_0001440	2	4.71751e-20	B9J08_001173	Q5A985	A0A2H1A153	NAD-dependent protein deacetylase HST2	HST2	100	100	51	93.2581
385_CASPO2_0001973	2	1.15411e-10	B9J08_001176	A0A1D8PS16	A0A2H1A193	Phenylalanine--tRNA ligase subunit beta	FRS1	100	100	33	60.7975
385_CASPO1_0002585	3	4.71751e-20	B9J08_001190	Q5ALP7	A0A2H0ZZV6	RNA polymerase specificity factor	orf19.1528	100	100	51	93.2581
385_CASPO3_0003857	2	4.71751e-20	B9J08_001199	Q5AEH6	A0A2H1A175	Uncharacterized protein	orf19.284	100	100	51	93.2581
385_CASPO2_0007010	3	2.00594e-18	B9J08_001202	Q5AEI1	A0A2H1A194	Nuo2p	NUO2	98.0392	98.0392	51	88.7497
385_CASPO1_0002717	1	4.71751e-20	B9J08_001211					100	100	51	93.2581
385_CASPO1_0004930	3	1.5898e-19	B9J08_001217	Q59X24	A0A2H0ZZR7	Exopolyphosphatase	orf19.4107	100	100	50	91.4547
385_CASPO3_0003211	2	4.71751e-20	B9J08_001220	Q59X26	A0A2H1A197	Chromome segregation in meiis protein 3	CSM3	100	100	51	93.2581
385_CASPO3_0005653	2	5.74711e-19	B9J08_001221	Q59X27	A0A2H1A256	GAF domain-containing protein	orf19.4104	100	100	49	89.6514
385_CASPO2_0002262	2	1.03685e-12	B9J08_001225	Q5ADN6	A0A2H1A1A2	SPX domain-containing protein	orf19.6805	100	100	37	68.0109
385_CASPO2_0004011	2	4.71751e-20	B9J08_001234	Q5AGV8	A0A2H1A1C8	Uncharacterized protein	orf19.6580	100	100	51	93.2581
385_CASPO3_0006708	1	8.29373e-15	B9J08_001239					100	100	41	75.2244
385_CASPO3_0003505	1	9.57482e-14	B9J08_001245					100	100	39	71.6177
385_CASPO1_0002992	3	1.54216e-13	B9J08_001246	A0A1D8PU96	A0A2H1A1C5	DNA replication complex GINS protein SLD5	SLD5	97.619	97.619	42	72.5194
385_CASPO1_0000069	2	4.71751e-20	B9J08_001261	A0A1D8PUB3	A0A2H0ZZM1	CID domain-containing protein	CAALFM_CR10730CA	100	100	51	93.2581
385_CASPO1_0004913	3	9.60326e-15	B9J08_001262					97.7273	97.7273	44	76.1261
385_CASPO2_0007917	3	4.71751e-20	B9J08_001273	Q5AB78	A0A2H1A2G8	Vps53p	VPS53	100	100	51	93.2581
385_CASPO3_0003425	3	1.90713e-06	B9J08_001279	Q5AI07	A0A2H1A1H7	Aldedh domain-containing protein	orf19.3045	96.4286	96.4286	28	47.2722
385_CASPO2_0004350	1	3.39277e-12	B9J08_001284					100	100	36	66.2076
385_CASPO1_0002622	2	4.71751e-20	B9J08_001289	Q5AD13	A0A2H1A0Y0	Filamentous growth regulator 15	FGR15	100	100	51	93.2581
385_CASPO2_0005514	1	2.25847e-16	B9J08_001293	A0A1D8PLA0	A0A2H1A2J5	Opt6p	OPT6	100	100	44	80.6345
385_CASPO1_0000836	1	7.52453e-16	B9J08_001301	Q5A4X3	A0A2H1A1J6	Glucan 1\3-alpha-glucosidase ROT2	ROT2	100	100	43	78.8312
385_CASPO2_0003083	2	4.07132e-12	B9J08_001302	Q5A4X0	A0A2H0ZBL6	E3 ubiquitin-protein ligase BRE1	BRE1	97.4359	97.4359	39	67.1093
385_CASPO2_0003245	3	4.71751e-20	B9J08_001304	Q5A4Y0	A0A2H1A1J9	tRNA-dihydrouridine synthase	DUS4	100	100	51	93.2581
385_CASPO2_0005289	2	4.71751e-20	B9J08_001312	Q5A4Z4	A0A2H1A1K7	HTH CENPB-type domain-containing protein	orf19.952	100	100	51	93.2581
385_CASPO3_0001263	2	5.74711e-19	B9J08_001313	Q5A4Z5	A0A2H0ZZL7	Uncharacterized protein	orf19.951	100	100	49	89.6514
385_CASPO3_0005240	3	7.64711e-17	B9J08_001329	Q59YJ9	A0A2H0ZZG5	mRNA-binding translational activator	GIS2	97.9167	97.9167	48	83.3396
385_CASPO1_0000027	4	6.76475e-17	B9J08_001338	Q5A2A0	A0A2H1A2Q1	Proteasome regulatory particle base subunit	RPT1	100	100	45	82.4379
385_CASPO2_0002234	2	2.08668e-07	B9J08_001339					93.75	93.75	32	49.9773
385_CASPO1_0002830	3	2.77176e-16	B9J08_001343	A0A1D8PQH0	A0A2H1A0M8	TFIIH/NER complex ATP-dependent 5'-3' DNA helicase subunit	RAD3	95.9184	95.9184	49	80.6345
385_CASPO1_0003694	3	4.71751e-20	B9J08_001353	Q59WI7	A0A2H1A0L9	rRNA-processing protein CGR1	CGR1	100	100	51	93.2581
385_CASPO3_0004905	2	1.64657e-19	B9J08_001354	O43133	A0A2H1A1Q9	TATA-box-binding protein	TBP1	100	100	50	91.4547
385_CASPO2_0005589	1	1.15411e-10	B9J08_001355	A0A1D8PEX6	A0A2H1A1S3	DNA-(Apurinic or apyrimidinic site) lyase	APN2	100	100	33	60.7975
385_CASPO2_0003788	2	2.0224e-17	B9J08_001373	Q59PA6	A0A2H1A0J9	Vac7p	VAC7	100	100	46	84.2413
385_CASPO2_0006282	2	4.71751e-20	B9J08_001376	A0A1D8PLT4	A0A2H1A1S4	Karyopherin	MSN5	100	100	51	93.2581
385_CASPO2_0000091	3	4.71751e-20	B9J08_001406	A0A1D8PLK1	A0A2H1A1W9	Proteasome core particle subunit beta 6	orf19.2755	100	100	51	93.2581
385_CASPO2_0001733	3	4.71751e-20	B9J08_001418	Q5AMT2	A0A2H1A2W7	Glucan 1,3-beta-glucosidase BGL2	BGL2	100	100	51	93.2581
385_CASPO2_0005805	3	1.15411e-10	B9J08_001422	P0CH67	A0A2H0ZZ73	Lipoyl synthase, mitochondrial	LAB5	100	100	33	60.7975
385_CASPO2_0007678	2	2.2752e-17	B9J08_001426					97.9592	97.9592	49	85.143
385_CASPO2_0002464	2	1.28501e-08	B9J08_001431	A0A1D8PPZ6	A0A2H1A1X8	Uncharacterized protein	orf19.5543	100	100	29	53.584
385_CASPO3_0005714	2	9.57482e-14	B9J08_001433	A0A1D8PPZ0	A0A2H1A1Y1	Uncharacterized protein	orf19.5547	100	100	39	71.6177
385_CASPO1_0001591	2	1.10525e-11	B9J08_001442	Q5A885	A0A2H1A1Y6	Signal recognition particle 54 kDa protein	SRP54	100	100	35	64.4042
385_CASPO1_0005200	3	4.71751e-20	B9J08_001443	A0A1D8PT36	A0A2H1A1Z0	Mhp1p	MHP1	100	100	51	93.2581
385_CASPO2_0007501	3	4.71751e-20	B9J08_001448	P10613	A0A2H1A309	Lanosterol 14-alpha demethylase	ERG11	100	100	51	93.2581
385_CASPO3_0006444	2	4.71751e-20	B9J08_001449	A0A1D8PMZ4	A0A2H1A354	Hms1p	HMS1	100	100	51	93.2581
385_CASPO2_0008177	1	3.39277e-12	B9J08_001469	A0A1D8PF47	A0A2H1A386	Chromatin-modulating protein	GIN1	100	100	36	66.2076
385_CASPO2_0007654	2	4.71751e-20	B9J08_001470	A0A1D8PF44	A0A2H1A224	Uncharacterized protein	orf19.660	100	100	51	93.2581
385_CASPO2_0003162	2	1.44264e-10	B9J08_001475	Q5AJY9	A0A2H1A234	Hydrolase	orf19.4031	97.2222	97.2222	36	61.6992
385_CASPO2_0003288	3	2.00594e-18	B9J08_001490					98.0392	98.0392	51	88.7497
385_CASPO2_0002070	2	4.69962e-10	B9J08_001493	Q5A5P2	A0A2H1A237	Serine/threonine protein kinase	AKL1	97.1429	97.1429	35	59.8958
385_CASPO2_0002872	3	5.74711e-19	B9J08_001496	Q5A5N8	A0A2H1A254	Pso2p	PSO2	100	100	49	89.6514
385_CASPO3_0006385	2	2.25847e-16	B9J08_001501	Q5A5N2	A0A2H1A255	DNA-dependent ATPase	RDH54	100	100	44	80.6345
385_CASPO2_0002828	2	1.52316e-09	B9J08_001503	Q5A5N0	A0A2H1A247	Uroporphyrinogen decarboxylase	orf19.5369	97.0588	97.0588	34	58.0924
385_CASPO2_0002582	2	4.71751e-20	B9J08_001509	Q5A0Y0	A0A2H1A268	Exm2p	EXM2	100	100	51	93.2581
385_CASPO1_0002800	1	4.71751e-20	B9J08_001546					100	100	51	93.2581
385_CASPO1_0000726	2	1.03685e-12	B9J08_001553	A0A1D8PNS6	A0A2H0ZXT3	Farnesyltranstransferase	BTS1	100	100	37	68.0109
385_CASPO3_0003593	1	2.00594e-18	B9J08_001559	Q5AH11	A0A2H0ZXU0	Pheromone-regulated membrane protein 10	PRM10	98.0392	98.0392	51	88.7497
385_CASPO2_0003865	2	4.71751e-20	B9J08_001563	Q5AH10	A0A2H0ZXU2	Uncharacterized protein	orf19.6528	100	100	51	93.2581
385_CASPO2_0002331	3	1.5898e-19	B9J08_001576	A0A1D8PF62	A0A2H0ZXU3	phospholipase	PLD1	100	100	50	91.4547
385_CASPO2_0006281	2	2.44373e-17	B9J08_001578	A0A1D8PFA3	A0A2H0ZXV5	AB hydrolase-1 domain-containing protein	orf19.1159	96.0784	96.0784	51	84.2413
385_CASPO2_0004566	2	2.00594e-18	B9J08_001580	A0A1D8PEN6	A0A2H0ZXU1	Type 2C protein phosphatase	PTC1	98.0392	98.0392	51	88.7497
385_CASPO1_0000318	1	4.07132e-12	B9J08_001581					97.4359	97.4359	39	67.1093
385_CASPO3_0008141	1	4.71751e-20	B9J08_001582	A0A1D8PEQ8	A0A2H1A0P1	Acylglycerol lipase	orf19.4864	100	100	51	93.2581
385_CASPO1_0001672	1	2.0224e-17	B9J08_001585	A0A1D8PEQ9	A0A2H0ZXV9	Vacuolar protein sorting-associated protein 41	VPS41	100	100	46	84.2413
385_CASPO3_0000429	2	4.71751e-20	B9J08_001586	Q59WC9	A0A2H0ZXV3	Golgi transport complex subunit	SEC34	100	100	51	93.2581
385_CASPO3_0007739	3	4.71751e-20	B9J08_001588					100	100	51	93.2581
385_CASPO3_0007172	3	1.10525e-11	B9J08_001589	A0A1D8PCL4	A0A2H0ZXW5	Uncharacterized protein	orf19.4532	100	100	35	64.4042
385_CASPO2_0007027	5	4.71751e-20	B9J08_001602	A0A1D8PE45	A0A2H0ZYT3	Nicotinate-nucleotide pyrophosphorylase [carboxylating]	orf19.5054	100	100	51	93.2581
385_CASPO1_0004995	2	2.00594e-18	B9J08_001621	A0A1D8PEJ2	A0A2H0ZXY3	Uncharacterized protein	orf19.4783	98.0392	98.0392	51	88.7497
385_CASPO2_0004276	3	3.69256e-10	B9J08_001632	A0A1D8PPX7	A0A2H0ZY10	Nab3p	NAB3	100	100	32	58.9941
385_CASPO1_0002572	3	2.44373e-17	B9J08_001633	A0A1D8PPX6	A0A2H0ZXZ3	Uncharacterized protein	orf19.5525	96.0784	96.0784	51	84.2413
385_CASPO3_0004311	2	9.60326e-15	B9J08_001636	Q5AC22	A0A2H0ZY17	Mob1p	MOB1	97.7273	97.7273	44	76.1261
385_CASPO3_0002646	2	3.15628e-13	B9J08_001645	Q5ACX5	A0A2H0ZZ31	Cystathionine beta-lyase	orf19.2092	100	100	38	69.8143
385_CASPO3_0007308	3	4.71751e-20	B9J08_001650	Q5ACW6	A0A2H1A0J6	Golgi to ER traffic protein 1	GET1	100	100	51	93.2581
385_CASPO1_0000617	2	2.0224e-17	B9J08_001660	Q59KV5	A0A2H0ZY54	Amine oxidase	AMO2	100	100	46	84.2413
385_CASPO1_0003888	1	1.79843e-18	B9J08_001679	Q59RL7	A0A2H0ZY52	Transcription factor CPH2	CPH2	100	100	48	87.848
385_CASPO2_0003514	4	2.2752e-17	B9J08_001686	A0A1D8PCI6	A0A2H0ZMW6	40S Ribosomal protein S4	RPS42	97.9592	97.9592	49	85.143
385_CASPO2_0002506	3	4.71751e-20	B9J08_001689					100	100	51	93.2581
385_CASPO3_0004891	5	4.08951e-09	B9J08_001692	Q59SM3	A0A2H0ZY85	Origin recognition complex subunit 5	CAALFM_CR06960WA	100	100	30	55.3874
385_CASPO2_0002630	1	3.19951e-14	B9J08_001707	Q59V20	A0A2H0ZZB1	Uncharacterized protein	CAALFM_CR02460WA	97.6744	97.6744	43	74.3227
385_CASPO3_0003784	2	6.75998e-18	B9J08_001709					98	98	50	86.9463
385_CASPO2_0004922	2	4.71751e-20	B9J08_001713	A0A1D8PJP4	A0A2H0ZY97	Alanine transaminase	ALT1	100	100	51	93.2581
385_CASPO2_0003811	2	4.71751e-20	B9J08_001715	Q5ANN6	A0A2H0ZY80	Uridine kinase	URK1	100	100	51	93.2581
385_CASPO2_0000337	3	2.00594e-18	B9J08_001718					98.0392	98.0392	51	88.7497
385_CASPO2_0001114	3	8.29373e-15	B9J08_001734					100	100	41	75.2244
385_CASPO3_0003955	16	3.39684e-09	B9J08_001743	A0A1D8PJA9	A0A2H0ZYC7	Uncharacterized protein	orf19.1658	100	100	31	57.1907
385_CASPO2_0004383	2	2.00594e-18	B9J08_001747	Q5ADV5	A0A2H0ZZH1	Genetic interactor of prohibitins 3, mitochondrial	GEP3	98.0392	98.0392	51	88.7497
385_CASPO3_0004108	1	2.25847e-16	B9J08_001748	A0A1D8PKT0	A0A2H0ZYD1	Tcc1p	TCC1	100	100	44	80.6345
385_CASPO3_0005243	2	1.5898e-19	B9J08_001749	A0A1D8PKU0	A0A2H0ZYD2	Uncharacterized protein	orf19.6732	100	100	50	91.4547
385_CASPO1_0004017	2	6.75998e-18	B9J08_001753	Q5ADW1	A0A2H0ZYD9	Uncharacterized protein	orf19.6730	98	98	50	86.9463
385_CASPO2_0001136	2	1.28501e-08	B9J08_001758	A0A1D8PM39	A0A2H0ZQC2	Zds1p	ZDS1	100	100	29	53.584
385_CASPO2_0001294	2	5.35076e-19	B9J08_001761	A0A1D8PS11	A0A2H0ZYD4	Orotate phosphoribyltransferase	URA5	100	100	49	89.6514
385_CASPO3_0005487	3	1.5898e-19	B9J08_001783	A0A1D8PFL7	A0A2H0ZYH1	26S proteasome regulatory subunit RPN1	RPN1	100	100	50	91.4547
385_CASPO1_0002799	1	4.71751e-20	B9J08_001786	A0A1D8PLL5	A0A2H0ZZG9	Arg83p	ARG83	100	100	51	93.2581
385_CASPO3_0000385	2	2.74244e-14	B9J08_001792	Q5AMI0	A0A2H0ZRJ2	Uncharacterized protein	orf19.4666	100	100	40	73.4211
385_CASPO3_0004985	2	2.44373e-17	B9J08_001795	Q59Q38	A0A2H0ZYH9	Peptide-N(4)-(N-acetyl-beta-glucaminyl)asparagine amidase	PNG1	96.0784	96.0784	51	84.2413
385_CASPO1_0003157	2	4.71751e-20	B9J08_001798	Q59XQ1	A0A2H0ZQ53	3'(2'),5'-bisphosphate nucleotidase 2	HAL22	100	100	51	93.2581
385_CASPO2_0007789	1	4.71751e-20	B9J08_001799	A0A1D8PMP1	A0A2H0ZYI7	Glycerol-3-phosphate dehydrogenase	GUT2	100	100	51	93.2581
385_CASPO2_0005511	2	8.29373e-15	B9J08_001809	P87218	A0A2H0ZYJ8	Sorbe reductase homolog SOU2	SOU2	100	100	41	75.2244
385_CASPO2_0002612	3	4.71751e-20	B9J08_001819	A0A1D8PDR1	A0A2H0ZYL0	Cullin	RTT101	100	100	51	93.2581
385_CASPO1_0000430	2	4.71751e-20	B9J08_001825	A0A1D8PKE9	A0A2H0ZYL4	DNA polymerase	REV3	100	100	51	93.2581
385_CASPO3_0000978	3	2.35947e-17	B9J08_001837	Q5A6S7	A0A2H0ZZP3	RRF domain-containing protein	CAALFM_CR03950WA	97.9592	97.9592	49	85.143
385_CASPO1_0005044	2	4.71751e-20	B9J08_001844					100	100	51	93.2581
385_CASPO1_0000970	1	7.52453e-16	B9J08_001846	P84149	A0A2H0ZYM5	mRNA export factor MEX67	MEX67	100	100	43	78.8312
385_CASPO2_0003738	2	2.00594e-18	B9J08_001849	A0A1D8PSM6	A0A2H0ZYP2	Protein-transporting protein	SEC63	98.0392	98.0392	51	88.7497
385_CASPO1_0002110	2	4.71751e-20	B9J08_001852	A0A1D8PPF8	A0A2H0ZQC9	Uncharacterized protein	orf19.3643	100	100	51	93.2581
385_CASPO3_0005668	2	4.71751e-20	B9J08_001857	A0A1D8PPF9	A0A2H0ZZS2	Exocyst subunit	SEC8	100	100	51	93.2581
385_CASPO2_0005311	2	4.07132e-12	B9J08_001859	Q59NN8	A0A2H0ZQL4	Hsp70 nucleotide exchange factor FES1	FES1	97.4359	97.4359	39	67.1093
385_CASPO2_0007798	2	8.29373e-15	B9J08_001861	Q59NN4	A0A2H0ZYN4	Long-chain fatty acid transporter	FAT1	100	100	41	75.2244
385_CASPO3_0001646	3	1.10525e-11	B9J08_001873	A0A1D8PIS4	A0A2H0ZYT1	Trehale 6-phosphate synthase/phosphatase complex subunit	TPS3	100	100	35	64.4042
385_CASPO3_0002895	2	6.75998e-18	B9J08_001875	Q9P940	A0A2H0ZYR6	Triephosphate isomerase	TPI1	98	98	50	86.9463
385_CASPO3_0002223	3	2.50126e-15	B9J08_001876	A0A1D8PKR9	A0A2H0ZYQ9	Acid phosphatase	orf19.6747	100	100	42	77.0278
385_CASPO2_0006659	2	1.5898e-19	B9J08_001879	Q5ADU0	A0A2H0ZYS3	Putative tRNA (cytidine(32)/guanine(34)-2'-O)-methyltransferase	TRM7	100	100	50	91.4547
385_CASPO1_0002856	2	1.15411e-10	B9J08_001897	Q5AJB7	A0A2H0ZYT0	Cullin	CDC53	100	100	33	60.7975
385_CASPO3_0007485	1	6.76475e-17	B9J08_001898	Q5AJC4	A0A2H0ZZY2	Uncharacterized protein	orf19.1667	100	100	45	82.4379
385_CASPO2_0006774	2	1.64657e-19	B9J08_001899	Q5A762	A0A2H1A037	Multiple drug resistance-associated protein-like transporter 1	MLT1	100	100	50	91.4547
385_CASPO2_0001152	1	4.71751e-20	B9J08_001900	Q5AJC1	A0A2H0ZQQ1	Vacuolar protein-sorting protein BRO1	BRO1	100	100	51	93.2581
385_CASPO3_0002974	2	1.5898e-19	B9J08_001901	Q5AJC0	A0A2H0ZYV1	Extracellular glycosidase UTR2	UTR2	100	100	50	91.4547
385_CASPO1_0001807	2	1.05952e-06	B9J08_001911	A0A1D8PDS9	A0A2H0ZYV8	Serine/threonine protein kinase	orf19.2436	100	100	25	46.3705
385_CASPO2_0001586	1	4.71751e-20	B9J08_001918	Q5A4F3	A0A2H1A010	Adhesion and hyphal regulator 1	AHR1	100	100	51	93.2581
385_CASPO3_0002591	1	2.00594e-18	B9J08_001919					98.0392	98.0392	51	88.7497
385_CASPO2_0006141	2	1.16611e-12	B9J08_001921	A0A1D8PKD2	A0A2H0ZQF9	phosphopantothenoylcysteine decarboxylase complex subunit	HAL3	97.5	97.5	40	68.9126
385_CASPO3_0000830	2	1.79843e-18	B9J08_001924	A0A1D8PPV5	A0A2H0ZYZ3	Coatomer subunit beta'	SEC27	100	100	48	87.848
385_CASPO2_0001100	3	1.10525e-11	B9J08_001943					100	100	35	64.4042
385_CASPO2_0004051	3	1.52316e-09	B9J08_001948	Q5A2T6	A0A2H0ZW10	Siderophore transporter	SIT1	97.0588	97.0588	34	58.0924
385_CASPO2_0005194	4	4.71751e-20	B9J08_001958					100	100	51	93.2581
385_CASPO2_0001465	1	1.5898e-19	B9J08_001981	Q59MZ9	A0A2H0ZW24	Putative alpha-1,3-mannyltransferase MNT4	MNT4	100	100	50	91.4547
385_CASPO2_0002395	1	4.71751e-20	B9J08_002023	Q5AFV3	A0A2H0ZW58	Structure-specific endonuclease subunit SLX4	SLX4	100	100	51	93.2581
385_CASPO3_0005476	2	4.71751e-20	B9J08_002026	Q5AF81	A0A2H0ZW57	Monothiol glutaredoxin	GRX3	100	100	51	93.2581
385_CASPO3_0007524	4	1.16611e-12	B9J08_002030	A0A1D8PFM1	A0A2H0ZXA1	DNA mismatch repair protein	MSH6	97.5	97.5	40	68.9126
385_CASPO2_0001420	2	3.19951e-14	B9J08_002034	Q5AL27	A0A2H0ZW67	Palmitoyltransferase AKR1	AKR1	97.6744	97.6744	43	74.3227
385_CASPO2_0000958	1	1.06356e-13	B9J08_002037	A0A1D8PFL2	A0A2H0ZW95	Uncharacterized protein	orf19.4952	97.619	97.619	42	72.5194
385_CASPO1_0002078	2	2.74244e-14	B9J08_002038	A0A1D8PFM9	A0A2H0ZW89	Peptidylprolyl isomerase	orf19.4952.1	100	100	40	73.4211
385_CASPO2_0003469	3	4.71751e-20	B9J08_002039	Q5AL24	A0A2H0ZX45	Nicotinamide-nucleotide adenylyltransferase	orf19.4953	100	100	51	93.2581
385_CASPO2_0008181	1	8.59946e-16	B9J08_002041	A0A1D8PL61	A0A2H0ZW74	Midasin	MDN1	97.8261	97.8261	46	79.7328
385_CASPO2_0003344	3	4.71751e-20	B9J08_002051	A0A1D8PMZ2	A0A2H0ZX59	Rad2 family nuclease	EXO1	100	100	51	93.2581
385_CASPO1_0004600	2	8.29373e-15	B9J08_002065	A0A1D8PN41	A0A2H0ZPP2	Sge1p	SGE1	100	100	41	75.2244
385_CASPO2_0001398	3	4.71751e-20	B9J08_002071	A0A1D8PTC9	A0A2H0ZX90	Uncharacterized protein	CAALFM_CR06820WA	100	100	51	93.2581
385_CASPO2_0002875	3	1.0391e-15	B9J08_002074					92.5926	92.5926	54	78.8312
385_CASPO1_0000234	2	4.71751e-20	B9J08_002084	A0A1D8PTJ1	A0A2H0ZPS7	Uncharacterized protein	CAALFM_CR07570WA	100	100	51	93.2581
385_CASPO2_0005732	3	2.00594e-18	B9J08_002092	A0A1D8PKB3	A0A2H0ZXJ3	25S rRNA (Uracil2634-N3)-methyltransferase	orf19.7366	98.0392	98.0392	51	88.7497
385_CASPO3_0007137	3	2.0224e-17	B9J08_002093	A0A1D8PKC4	A0A2H0ZWE4	Ubiquitin carboxyl-terminal hydrolase	UBP1	100	100	46	84.2413
385_CASPO2_0005786	1	1.17166e-09	B9J08_002095	A0A1D8PKC5	A0A2H0ZPR8	tRNA wybutine-synthesizing protein 2	TRM12	100	100	31	57.1907
385_CASPO2_0001187	2	1.5898e-19	B9J08_002102	A0A1D8PGU1	A0A2H0ZXK8	Avt7p	AVT7	100	100	50	91.4547
385_CASPO2_0005611	3	1.79843e-18	B9J08_002103	A0A1D8PU60	A0A2H0ZWF4	Uncharacterized protein	CAALFM_CR10180WA	100	100	48	87.848
385_CASPO1_0003810	2	1.52316e-09	B9J08_002105	A0A1D8PFW9	A0A2H0ZWD9	Sphingolipid transporter	NCR1	97.0588	97.0588	34	58.0924
385_CASPO2_0007694	2	3.15628e-13	B9J08_002107	A0A1D8PFV6	A0A2H0ZWG7	FAA	orf19.7244	100	100	38	69.8143
385_CASPO1_0005252	2	4.71751e-20	B9J08_002115	Q59R20	A0A2H0ZWE8	Proline--tRNA ligase	orf19.6701	100	100	51	93.2581
385_CASPO2_0006533	3	1.5898e-19	B9J08_002122	A0A1D8PRE2	A0A2H0ZR76	Nicotinamidase	PNC1	100	100	50	91.4547
385_CASPO1_0000380	1	4.98204e-08	B9J08_002137	A0A1D8PQ22	A0A2H0ZWH0	Uncharacterized protein	orf19.5569	96.7742	96.7742	31	52.6823
385_CASPO3_0006909	2	1.6196e-12	B9J08_002138	Q5AGV1	A0A2H0ZWJ4	Gir2p	GIR2	97.5	97.5	40	68.9126
385_CASPO2_0005130	2	5.38268e-13	B9J08_002140	A0A1D8PQT8	A0A2H0ZWJ0	Uncharacterized protein	orf19.6921	90.1961	90.1961	51	70.716
385_CASPO1_0000433	2	4.71751e-20	B9J08_002143					100	100	51	93.2581
385_CASPO1_0003607	2	4.71751e-20	B9J08_002146	A0A1D8PR42	A0A2H0ZWI3	ATP-binding cassette glutathione S-conjugate transporter	YCF1	100	100	51	93.2581
385_CASPO3_0003414	2	1.29568e-12	B9J08_002147	Q5AH58	A0A2H0ZWI6	Sec1p	SEC1	95.2381	95.2381	42	68.0109
385_CASPO3_0006166	2	4.71751e-20	B9J08_002148	A0A1D8PR34	A0A2H1A0F4	TPT domain-containing protein	orf19.6480	100	100	51	93.2581
385_CASPO2_0004130	2	1.17166e-09	B9J08_002150	Q5A872	A0A2H0ZWJ9	Histidine protein kinase SLN1	SLN1	100	100	31	57.1907
385_CASPO2_0007368	3	4.71751e-20	B9J08_002151	A0A1D8PNK0	A0A2H1A1G0	Dap2p	DAP2	100	100	51	93.2581
385_CASPO2_0004865	1	2.25847e-16	B9J08_002160	A0A1D8PP95	A0A2H1A1I7	Ubiquitin carboxyl-terminal hydrolase	orf19.6319	100	100	44	80.6345
385_CASPO3_0000665	2	1.5898e-19	B9J08_002164	A0A1D8PPA8	A0A2H0ZWL7	2-aminoadipate transaminase	orf19.1180	100	100	50	91.4547
385_CASPO3_0002306	1	1.21759e-07	B9J08_002169	P33181	A0A2H0ZWL8	Probable sucrose utilization protein SUC1	SUC1	100	100	27	49.9773
385_CASPO1_0000913	3	4.71751e-20	B9J08_002176					100	100	51	93.2581
385_CASPO2_0006316	2	1.85559e-08	B9J08_002179	A0A1D8PGJ1	A0A2H0ZWM5	Tlg2p	TLG2	96.875	96.875	32	54.4857
385_CASPO2_0002272	1	4.71751e-20	B9J08_002180	A0A1D8PGG7	A0A2H1A0B8	Srd1p	SRD1	100	100	51	93.2581
385_CASPO3_0001853	2	3.64268e-07	B9J08_002181	A0A1D8PGH4	A0A2H0ZWM1	1-phosphatidylInositol-3-phosphate 5-kinase	FAB1	100	100	26	48.1739
385_CASPO2_0007985	3	1.5898e-19	B9J08_002189	A0A1D8PG52	A0A2H0ZWN5	Uncharacterized protein	orf19.2076	100	100	50	91.4547
385_CASPO2_0002884	2	6.76475e-17	B9J08_002195	A0A1D8PG40	A0A2H0ZWP0	DNA polymerase epsilon noncatalytic subunit	DPB4	100	100	45	82.4379
385_CASPO1_0001589	2	3.15628e-13	B9J08_002213	Q5AFX2	A0A2H0ZXZ2	Cell division cycle protein 123	CDC123	100	100	38	69.8143
385_CASPO2_0003744	3	3.64268e-07	B9J08_002214	P56553	A0A2H0ZWR1	Cell growth-regulated gene 1 protein	CGR1	100	100	26	48.1739
385_CASPO3_0006064	1	3.15628e-13	B9J08_002259	Q5ANE1	A0A2H0ZV01	glucose sensor	HGT4	100	100	38	69.8143
385_CASPO2_0008222	8	3.3767e-15	B9J08_002264	Q5ANC6	A0A2H0ZUX4	3-oxoacyl-[acyl-carrier-protein] synthase	CEM1	94.1176	94.1176	51	77.0278
385_CASPO2_0000880	3	4.71751e-20	B9J08_002271	Q5AEB5	A0A2H0ZUY1	Ulp1p	ULP1	100	100	51	93.2581
385_CASPO2_0003575	2	2.00594e-18	B9J08_002277	A0A1D8PK30	A0A2H0ZW26	Ribosomal 60S subunit protein L35A	RPL35	98.0392	98.0392	51	88.7497
385_CASPO3_0000101	1	1.79843e-18	B9J08_002279	A0A1D8PSC7	A0A2H0ZV24	Zcf11p	ZCF11	100	100	48	87.848
385_CASPO3_0000764	2	1.5898e-19	B9J08_002280	Q59WB3	A0A2H0ZV08	S-adenylmethionine permease GAP4	GAP4	100	100	50	91.4547
385_CASPO2_0004829	2	1.15411e-10	B9J08_002287	Q59WB7	A0A2H0ZW35	GTPase	RIA1	100	100	33	60.7975
385_CASPO2_0001232	3	2.50126e-15	B9J08_002293	Q59W52	A0A2H0ZV20	Pre-mRNA-splicing ATP-dependent RNA helicase PRP28	PRP28	100	100	42	77.0278
385_CASPO2_0004666	2	1.17166e-09	B9J08_002305	A0A1D8PEK0	A0A2H0ZV61	Uncharacterized protein	orf19.4795	100	100	31	57.1907
385_CASPO2_0007744	1	4.71751e-20	B9J08_002309					100	100	51	93.2581
385_CASPO2_0004493	1	6.0357e-18	B9J08_002322	O42766	A0A2H0ZV45	14-3-3 protein homolog	BMH1	100	100	47	86.0446
385_CASPO2_0008124	2	1.5898e-19	B9J08_002324	A0A1D8PCY0	A0A2H0ZV54	Aro80p	ARO80	100	100	50	91.4547
385_CASPO1_0003090	2	1.28501e-08	B9J08_002330					100	100	29	53.584
385_CASPO1_0001936	3	4.71751e-20	B9J08_002335	Q59XA3	A0A2H0ZY92	Ctf8p	CTF8	100	100	51	93.2581
385_CASPO3_0003246	2	4.71751e-20	B9J08_002336	A0A1D8PN11	A0A2H0ZV55	Uncharacterized protein	orf19.577	100	100	51	93.2581
385_CASPO1_0001516	3	9.57482e-14	B9J08_002338	Q59N30	A0A2H0ZW47	Pseudouridine synthase	orf19.6297	100	100	39	71.6177
385_CASPO3_0004592	3	4.71751e-20	B9J08_002339	Q59N29	A0A2H0ZX15	ATP-dependent rRNA helicase SPB4	SPB4	100	100	51	93.2581
385_CASPO3_0001216	2	2.95846e-06	B9J08_002346	A0A1D8PJN3	A0A2H0ZV67	phospholipid-transporting ATPase	orf19.323	100	100	24	44.5672
385_CASPO2_0000676	2	1.03685e-12	B9J08_002348	A0A1D8PRF4	A0A2H0ZW63	Nucleolar complex-associated protein 3	orf19.7197	100	100	37	68.0109
385_CASPO2_0002862	2	1.5898e-19	B9J08_002350	A0A1D8PFS4	A0A2H0ZV74	6-phosphogluconate dehydrogenase, decarboxylating	GND1	100	100	50	91.4547
385_CASPO3_0002847	1	2.50126e-15	B9J08_002351	Q9Y872	A0A2H0ZV96	Sulfate adenylyltransferase	MET3	100	100	42	77.0278
385_CASPO3_0001739	1	3.68056e-09	B9J08_002352	Q59SU0	A0A2H0ZV91	Mg-dependent acid phosphatase	orf19.6929	100	100	30	55.3874
385_CASPO2_0008068	1	1.5898e-19	B9J08_002353	A0A1D8PJ67	A0A2H0ZYA5	HMG box domain-containing protein	orf19.1730	100	100	50	91.4547
385_CASPO2_0003444	1	2.74244e-14	B9J08_002355	A0A1D8PJ57	A0A2H0ZV85	DUF155 domain-containing protein	orf19.3158	100	100	40	73.4211
385_CASPO3_0007713	3	2.50126e-15	B9J08_002357					100	100	42	77.0278
385_CASPO3_0001631	2	3.84513e-12	B9J08_002362	A0A1D8PJ34	A0A2H0ZVA2	DUF676 domain-containing protein	orf19.6166	100	100	36	66.2076
385_CASPO3_0000684	1	3.15628e-13	B9J08_002363	A0A1D8PJ26	A0A2H0ZV89	Alpha-ketoglutarate dehydrogenase	KGD1	100	100	38	69.8143
385_CASPO1_0003603	2	1.21759e-07	B9J08_002367	Q5AEN2	A0A2H0ZVC9	Ribosomal 60S subunit protein L9B	RPL9B	100	100	27	49.9773
385_CASPO3_0006320	4	2.95846e-06	B9J08_002369	A0A1D8PJL5	A0A2H0ZX66	SCF ubiquitin ligase complex subunit	HRT1	100	100	24	44.5672
385_CASPO2_0008126	2	4.71751e-20	B9J08_002371	A0A1D8PJI6	A0A2H0ZVC1	AP complex subunit beta	APL2	100	100	51	93.2581
385_CASPO2_0008106	2	5.35076e-19	B9J08_002377					100	100	49	89.6514
385_CASPO2_0004786	2	4.71751e-20	B9J08_002379	A0A1D8PPM1	A0A2H0ZW91	Uncharacterized protein	orf19.3438	100	100	51	93.2581
385_CASPO3_0000015	2	2.46379e-16	B9J08_002381	A0A1D8PKM5	A0A2H0ZX79	phosphatidyl-N-methylethanolamine N-methyltransferase	OPI3	100	100	44	80.6345
385_CASPO2_0008217	3	1.10525e-11	B9J08_002384	A0A1D8PKK7	A0A2H0ZVB4	Uncharacterized protein	orf19.7443	100	100	35	64.4042
385_CASPO2_0006075	1	4.71751e-20	B9J08_002391	A0A1D8PII5	A0A2H0ZVB2	Protein disulfide isomerase	orf19.1392	100	100	51	93.2581
385_CASPO3_0006142	2	2.00594e-18	B9J08_002396	A0A1D8PIH1	A0A2H0ZVD1	t-SNARE coiled-coil homology domain-containing protein	orf19.1386	98.0392	98.0392	51	88.7497
385_CASPO3_0006140	2	4.02825e-10	B9J08_002411	A0A1D8PK87	A0A2H0ZXA0	Dolichyl-diphosphooligaccharide--protein glycosyltransferase subunit 1	OST1	100	100	32	58.9941
385_CASPO3_0007303	1	3.58214e-11	B9J08_002417					100	100	34	62.6008
385_CASPO1_0001587	3	1.28501e-08	B9J08_002424	A0A1D8PIE7	A0A2H0ZVH4	DNA replication licensing factor MCM7	CDC47	100	100	29	53.584
385_CASPO2_0002468	3	1.28501e-08	B9J08_002431	Q59SD1	A0A2H0ZXA6	Vacuolar protein sorting-associated protein 28	VPS28	100	100	29	53.584
385_CASPO2_0003815	2	3.98679e-08	B9J08_002440	A0A1D8PU06	A0A2H0ZVK5	Tubulin-binding prefolding complex subunit	YKE2	100	100	28	51.7806
385_CASPO3_0006340	2	4.71751e-20	B9J08_002453	A0A1D8PH42	A0A2H0ZVI8	Branched-chain-amino-acid aminotransferase	BAT21	100	100	51	93.2581
385_CASPO3_0002400	1	2.00594e-18	B9J08_002457	A0A1D8PDC6	A0A2H0ZYI5	Bifunctional urea carboxylase/allophanate hydrolase	DUR1,2	98.0392	98.0392	51	88.7497
385_CASPO1_0000995	2	4.71751e-20	B9J08_002459	A0A1D8PDD1	A0A2H0ZVJ9	Lipid-binding protein	PIL1	100	100	51	93.2581
385_CASPO3_0005512	2	9.57482e-14	B9J08_002461	Q5A8A2	A0A2H0ZXC8	phosphatidylglycerol/phosphatidylInositol transfer protein	NPC2	100	100	39	71.6177
385_CASPO1_0003075	1	2.00594e-18	B9J08_002462	A0A1D8PRZ2	A0A2H0ZWK9	STAS domain-containing protein	CAALFM_CR01320CA	98.0392	98.0392	51	88.7497
385_CASPO2_0000376	1	2.44373e-17	B9J08_002475	A0A1D8PRY6	A0A2H0ZVL4	Uncharacterized protein	CAALFM_CR01380WA	96.0784	96.0784	51	84.2413
385_CASPO3_0000059	3	2.25847e-16	B9J08_002481					100	100	44	80.6345
385_CASPO1_0003636	2	5.74711e-19	B9J08_002485	A0A1D8PHB8	A0A2H0ZXH0	Lem3p	LEM3	100	100	49	89.6514
385_CASPO2_0005712	1	1.5898e-19	B9J08_002494	A0A1D8PNS3	A0A2H0ZVS3	Mtr10p	MTR10	100	100	50	91.4547
385_CASPO2_0003009	2	5.35076e-19	B9J08_002498					100	100	49	89.6514
385_CASPO2_0005560	2	6.75998e-18	B9J08_002502	A0A1D8PFF9	A0A2H0ZXI8	E2 ubiquitin-conjugating protein	orf19.6358	98	98	50	86.9463
385_CASPO1_0001546	2	4.71751e-20	B9J08_002504	A0A1D8PFI2	A0A2H0ZVT3	U4/U6-U5 snRNP complex subunit	orf19.6356	100	100	51	93.2581
385_CASPO2_0002616	3	8.23535e-17	B9J08_002511	Q5AKW5	A0A2H0ZWL1	Uncharacterized protein	orf19.5012	96	96	50	82.4379
385_CASPO3_0005163	2	4.71751e-20	B9J08_002512	Q5AKW4	A0A2H0ZXJ8	phosphoacetylglucosamine mutase	AGM1	100	100	51	93.2581
385_CASPO2_0007560	23	4.07132e-12	B9J08_002522	A0A1D8PMF0	A0A2H0ZWL4	Uncharacterized protein	orf19.1277	97.4359	97.4359	39	67.1093
385_CASPO2_0004315	2	4.71751e-20	B9J08_002526	A0A1D8PDI5	A0A2H0ZVR5	Ubiquitin-binding protein	CUE5	100	100	51	93.2581
385_CASPO3_0004591	2	1.05952e-06	B9J08_002530	A0A1D8PDH0	A0A2H0ZVS9	Uncharacterized protein	orf19.449	100	100	25	46.3705
385_CASPO3_0004136	1	3.69256e-10	B9J08_002545	Q5A6T8	A0A2H0ZVX7	White-opaque regulator 3	WOR3	100	100	32	58.9941
385_CASPO1_0003239	3	1.64657e-19	B9J08_002553	A0A1D8PND7	A0A2H0ZWU8	Uncharacterized protein	orf19.4228	100	100	50	91.4547
385_CASPO3_0007044	2	2.87442e-16	B9J08_002557					95.9184	95.9184	49	80.6345
385_CASPO2_0001622	2	4.71751e-20	B9J08_002559	A0A1D8PSR5	A0A2H0ZVX1	Uncharacterized protein	CAALFM_CR04410WA	100	100	51	93.2581
385_CASPO1_0000275	1	2.00594e-18	B9J08_002562	A0A1D8PSS1	A0A2H0ZWQ8	Chromatin modification protein	CAALFM_CR04450CA	98.0392	98.0392	51	88.7497
385_CASPO1_0003685	2	1.03685e-12	B9J08_002564	Q5A6L6	A0A2H0ZVX6	phosphatidylInositol N-acetylglucosaminyltransferase	GPI2	100	100	37	68.0109
385_CASPO2_0003330	3	9.57482e-14	B9J08_002566	P83776	A0A2H0ZVW8	Hexokinase-2	HXK2	100	100	39	71.6177
385_CASPO2_0004181	2	2.25847e-16	B9J08_002581					100	100	44	80.6345
385_CASPO3_0004232	3	6.0357e-18	B9J08_002584					100	100	47	86.0446
385_CASPO1_0000927	2	9.57482e-14	B9J08_002594	Q5AI90	A0A2H0ZQQ6	NAD-dependent protein deacylase	CAALFM_C102740CA	100	100	39	71.6177
385_CASPO3_0007802	2	1.5898e-19	B9J08_002611	A0A1D8PRN8	A0A2H0ZK46	Non-specific serine/threonine protein kinase	KIN2	100	100	50	91.4547
385_CASPO2_0004733	3	6.06937e-07	B9J08_002617	A0A1D8PJ45	A0A2H0ZK61	Putative flavin adenine dinucleotide transporter	FLC1	93.5484	93.5484	31	48.1739
385_CASPO2_0001295	2	2.00594e-18	B9J08_002620	A0A1D8PJ62	A0A2H0ZK48	Uncharacterized protein	orf19.2513	98.0392	98.0392	51	88.7497
385_CASPO3_0006114	2	2.11842e-06	B9J08_002636	A0A1D8PJE6	A0A2H0ZQU5	RRM domain-containing protein	orf19.1630	100	100	25	46.3705
385_CASPO2_0007702	3	4.71751e-20	B9J08_002641	A0A1D8PRW2	A0A2H0ZK70	Uncharacterized protein	CAALFM_CR01090WA	100	100	51	93.2581
385_CASPO1_0002367	1	1.15411e-10	B9J08_002653	Q59ZZ6	A0A2H0ZL59	Exonuclease V, mitochondrial	DEM1	100	100	33	60.7975
385_CASPO2_0005570	2	1.5898e-19	B9J08_002663					100	100	50	91.4547
385_CASPO2_0002972	2	4.71751e-20	B9J08_002667	A0A1D8PRM4	A0A2H0ZKB7	Uncharacterized protein	CAALFM_CR00230WA	100	100	51	93.2581
385_CASPO3_0003011	2	1.0391e-15	B9J08_002671	A0A1D8PSW4	A0A2H0ZKA8	Crossover junction endodeoxyribonuclease	CAALFM_CR05010WA	94.1176	94.1176	51	79.7328
385_CASPO2_0005898	2	4.71751e-20	B9J08_002673	A0A1D8PQB0	A0A2H0ZKB1	Ubiquitin-protein ligase	orf19.1217	100	100	51	93.2581
385_CASPO1_0004540	1	4.71751e-20	B9J08_002676	Q5AAF4	A0A2H0ZKB8	Formin BNR1	BNR1	100	100	51	93.2581
385_CASPO1_0003785	2	1.03685e-12	B9J08_002677	A0A1D8PRL4	A0A2H0ZKC7	Mis12p	MIS12	100	100	37	68.0109
385_CASPO1_0001313	1	6.0357e-18	B9J08_002680	A0A1D8PRN0	A0A2H0ZKG3	Uncharacterized protein	CAALFM_CR00110WA	100	100	47	86.0446
385_CASPO1_0004927	3	4.71751e-20	B9J08_002682	Q5AAG6	A0A2H0ZKB2	Mitogen-activated protein kinase MKC1	MKC1	100	100	51	93.2581
385_CASPO1_0003069	1	4.71751e-20	B9J08_002683	A0A1D8PRL8	A0A2H0ZQY6	Aminotran	CAALFM_CR00130CA	100	100	51	93.2581
385_CASPO2_0003857	2	4.71751e-20	B9J08_002701	A0A1D8PRL2	A0A2H0ZKI4	Ribosome dissociation factor GTPase	orf19.7144	100	100	51	93.2581
385_CASPO2_0006333	2	4.71751e-20	B9J08_002710	A0A1D8PRB7	A0A2H0ZKF7	Zcf29p	ZCF29	100	100	51	93.2581
385_CASPO2_0006428	2	4.71751e-20	B9J08_002711	A0A1D8PR97	A0A2H0ZKJ3	glucose-induced degradation complex subunit	orf19.5131	100	100	51	93.2581
385_CASPO1_0004897	2	3.52658e-13	B9J08_002712	A0A1D8PR99	A0A2H0ZKF4	Protein disulfide isomerase	PDI1	97.561	97.561	41	70.716
385_CASPO1_0002403	2	4.71751e-20	B9J08_002714	A0A1D8PRA6	A0A2H0ZKF6	Uncharacterized protein	orf19.5126	100	100	51	93.2581
385_CASPO1_0002940	2	4.71751e-20	B9J08_002717	A0A1D8PM71	A0A2H0ZQZ5	Fgr10p	FGR10	100	100	51	93.2581
385_CASPO2_0005980	3	6.0357e-18	B9J08_002722	A0A1D8PNE2	A0A2H0ZQZ9	Smr domain-containing protein	orf19.4243	100	100	47	86.0446
385_CASPO2_0007767	2	4.71751e-20	B9J08_002723	A0A1D8PNH1	A0A2H0ZKG8	Uncharacterized protein	orf19.4245	100	100	51	93.2581
385_CASPO3_0002376	4	3.39277e-12	B9J08_002724	A0A1D8PNV1	A0A2H0ZKF9	Replication factor C subunit 3	RFC3	100	100	36	66.2076
385_CASPO3_0002260	2	2.00594e-18	B9J08_002735					98.0392	98.0392	51	88.7497
385_CASPO2_0002912	1	4.71751e-20	B9J08_002736	A0A1D8PQF4	A0A2H0ZLE2	Ubiquitin-protein ligase	orf19.2131	100	100	51	93.2581
385_CASPO3_0005231	2	4.90741e-09	B9J08_002739	Q5APB5	A0A2H0ZKJ4	Uncharacterized protein	orf19.4850	96.9697	96.9697	33	56.2891
385_CASPO3_0007246	2	2.50126e-15	B9J08_002742	Q874I4	A0A2H0ZKN0	Dihydroorotate dehydrogenase (quinone), mitochondrial	URA9	100	100	42	77.0278
385_CASPO1_0000596	2	4.71751e-20	B9J08_002750	A0A1D8PU33	A0A2H0ZKP1	SAGA histone acetyltransferase complex subunit	SPT7	100	100	51	93.2581
385_CASPO1_0003980	3	2.00594e-18	B9J08_002753					98.0392	98.0392	51	88.7497
385_CASPO1_0002108	1	4.71751e-20	B9J08_002754	A0A1D8PU48	A0A2H0ZKJ5	Fgr34p	FGR34	100	100	51	93.2581
385_CASPO2_0005562	2	4.69962e-10	B9J08_002755	A0A1D8PU44	A0A2H0ZKJ9	Mss51p	MSS51	97.1429	97.1429	35	59.8958
385_CASPO3_0001580	2	2.74244e-14	B9J08_002761	P40954	A0A2H0ZKL3	Chitinase 3	CHT3	100	100	40	73.4211
385_CASPO1_0005253	3	1.5898e-19	B9J08_002766					100	100	50	91.4547
385_CASPO2_0004442	3	2.25847e-16	B9J08_002768	A0A1D8PU72	A0A2H0ZSL5	Aha1p	AHA1	100	100	44	80.6345
385_CASPO1_0003914	3	4.71751e-20	B9J08_002769	A0A1D8PU61	A0A2H0ZSP4	S-(hydroxymethyl)glutathione dehydrogenase	FDH3	100	100	51	93.2581
385_CASPO2_0005470	1	8.52946e-17	B9J08_002772	Q5A0M4	A0A2H0ZR79	Elongation factor 2	EFT2	98	98	50	83.3396
385_CASPO3_0006846	2	4.71751e-20	B9J08_002775	A0A1D8PGT0	A0A2H0ZR53	Protein-arginine N-methyltransferase	orf19.5783	100	100	51	93.2581
385_CASPO1_0002366	3	6.0357e-18	B9J08_002782	A0A1D8PHY8	A0A2H0ZKS3	Flavin	orf19.2284	100	100	47	86.0446
385_CASPO2_0005955	4	3.98679e-08	B9J08_002785	Q59Z29	A0A2H0ZKN2	Iron-regulated transcriptional activator AFT2	AFT2	100	100	28	51.7806
385_CASPO3_0001806	3	4.71751e-20	B9J08_002807	Q59Z52	A0A2H0ZLP4	O-acyltransferase	ARE2	100	100	51	93.2581
385_CASPO3_0007061	2	1.79843e-18	B9J08_002818	Q9HEW1	A0A2H0ZSR6	cAMP-dependent protein kinase regulatory subunit	BCY1	100	100	48	87.848
385_CASPO2_0002909	1	4.71751e-20	B9J08_002820	Q5AD56	A0A2H0ZKT1	General negative regulator of transcription subunit 3	NOT3	100	100	51	93.2581
385_CASPO2_0005719	3	9.57482e-14	B9J08_002821	A0A1D8PGB2	A0A2H0ZKW6	Ubiquitin-protein ligase peroxin 12	X12	100	100	39	71.6177
385_CASPO2_0005791	2	2.97708e-16	B9J08_002825					100	100	44	80.6345
385_CASPO2_0000102	3	1.03685e-12	B9J08_002826	A0A1D8PHR0	A0A2H0ZKS6	Valine--tRNA ligase	VAS1	100	100	37	68.0109
385_CASPO1_0004101	1	4.71751e-20	B9J08_002838					100	100	51	93.2581
385_CASPO1_0000236	2	3.69256e-10	B9J08_002848	A0A1D8PJ05	A0A2H0ZSU3	Putative tyrine protein phosphatase	MIH1	100	100	32	58.9941
385_CASPO2_0002190	1	4.71751e-20	B9J08_002849	A0A1D8PJ04	A0A2H0ZKV4	Serine/threonine protein kinase	orf19.5376	100	100	51	93.2581
385_CASPO1_0004714	1	3.64268e-07	B9J08_002854	A0A1D8PJ46	A0A2H0ZRM9	PUM-HD domain-containing protein	orf19.5381	100	100	26	48.1739
385_CASPO3_0000492	1	4.71751e-20	B9J08_002855	A0A1D8PJ01	A0A2H0ZKV9	Plasma membrane ATPase	PMA1	100	100	51	93.2581
385_CASPO3_0007682	1	6.0357e-18	B9J08_002856	A0A1D8PJ29	A0A2H0ZKW3	Chs8p	CHS8	100	100	47	86.0446
385_CASPO2_0003002	3	3.58214e-11	B9J08_002857					100	100	34	62.6008
385_CASPO2_0004548	3	4.40878e-11	B9J08_002862	A0A1D8PIZ2	A0A2H0ZRH0	Uncharacterized protein	orf19.5394.1	97.2973	97.2973	37	63.5025
385_CASPO1_0003762	3	2.00594e-18	B9J08_002869	A0A1D8PG09	A0A2H0ZLW7	Stf2p	STF2	100	100	51	88.7497
385_CASPO2_0008227	3	1.28501e-08	B9J08_002871	A0A1D8PG23	A0A2H0ZKZ0	Uncharacterized protein	orf19.2106	100	100	29	53.584
385_CASPO2_0004784	2	3.15628e-13	B9J08_002875	Q59Q77	A0A2H0ZL32	DNA repair protein REV1	orf19.4412	100	100	38	69.8143
385_CASPO2_0005143	2	4.71751e-20	B9J08_002876	A0A1D8PMF8	A0A2H0ZKY3	Calmodulin	CMD1	100	100	51	93.2581
385_CASPO2_0003289	4	3.58214e-11	B9J08_002882	Q5A1M1	A0A2H0ZKZ1	Tfs1p	TFS1	100	100	34	62.6008
385_CASPO1_0001501	2	4.71751e-20	B9J08_002884					100	100	51	93.2581
385_CASPO1_0004078	3	1.5898e-19	B9J08_002903					100	100	50	91.4547
385_CASPO2_0002307	3	6.76475e-17	B9J08_002905					100	100	45	82.4379
385_CASPO2_0005579	2	3.52658e-13	B9J08_002926	A0A1D8PN63	A0A2H0ZRL8	ABC1 domain-containing protein	orf19.4144	97.561	97.561	41	70.716
385_CASPO3_0005528	2	2.50126e-15	B9J08_002929	Q59NW5	A0A2H0ZL43	Topoisomerase 1-associated factor 1	YBL053	100	100	42	77.0278
385_CASPO1_0005199	1	1.5898e-19	B9J08_002931	A0A1D8PKB5	A0A2H0ZM25	Zcf35p	ZCF35	100	100	50	91.4547
385_CASPO3_0001534	2	2.0224e-17	B9J08_002933	A0A1D8PNM5	A0A2H0ZL44	Uncharacterized protein	orf19.2650	100	100	46	84.2413
385_CASPO2_0002448	3	4.71751e-20	B9J08_002938					100	100	51	93.2581
385_CASPO1_0002834	2	4.71751e-20	B9J08_002942	A0A1D8PQK4	A0A2H0ZM33	Aa	orf19.7100	100	100	51	93.2581
385_CASPO1_0003587	3	5.54893e-19	B9J08_002946					100	100	49	89.6514
385_CASPO3_0005132	2	4.71751e-20	B9J08_002959	Q59T43	A0A2H0ZL73	Uncharacterized protein	orf19.6874	100	100	51	93.2581
385_CASPO1_0002949	1	8.29373e-15	B9J08_002965					100	100	41	75.2244
385_CASPO1_0001740	2	6.0357e-18	B9J08_002966	Q59ZX6	A0A2H0ZL74	U3 small nucleolar RNA-associated protein 10	UTP10	100	100	47	86.0446
385_CASPO2_0005198	3	4.71751e-20	B9J08_002971	A0A1D8PCD8	A0A2H0ZL82	Trans-2-enoyl-CoA reductase (NADPH)	orf19.3293	100	100	51	93.2581
385_CASPO2_0003238	3	1.21759e-07	B9J08_002974	A0A1D8PSE5	A0A2H0ZM62	MFS domain-containing protein	CAALFM_CR03270WA	100	100	27	49.9773
385_CASPO2_0004248	3	4.71751e-20	B9J08_002975	A0A1D8PSH8	A0A2H0ZS25	Uncharacterized protein	CAALFM_CR03540WA	100	100	51	93.2581
385_CASPO3_0000288	2	4.71751e-20	B9J08_002978	A0A1D8PSF1	A0A2H0ZL85	zf-C2HC5 domain-containing protein	CAALFM_CR03330WA	100	100	51	93.2581
385_CASPO1_0004948	2	2.00594e-18	B9J08_002985	Q59ZZ4	A0A2H0ZLA8	Uncharacterized protein	CAALFM_CR03510WA	98.0392	98.0392	51	88.7497
385_CASPO3_0006467	2	2.95846e-06	B9J08_003008	A0A1D8PQD2	A0A2H0ZLB5	CCR4-NOT core subunit	CDC39	100	100	24	44.5672
385_CASPO2_0005824	2	2.00594e-18	B9J08_003013	A0A1D8PSC6	A0A2H0ZM78	TFIIH/NER complex ATPase/helicase subunit	CAALFM_CR02970CA	98.0392	98.0392	51	88.7497
385_CASPO1_0000181	1	1.5898e-19	B9J08_003017	A0A1D8PJQ2	A0A2H0ZLE7	Fcy2p	FCY2	100	100	50	91.4547
385_CASPO2_0000755	2	4.71751e-20	B9J08_003018					100	100	51	93.2581
385_CASPO2_0003037	3	4.71751e-20	B9J08_003030	Q59X39	A0A2H0ZLE6	Glutamyl-tRNA(Gln) amidotransferase subunit F, mitochondrial	GTF1	100	100	51	93.2581
385_CASPO2_0006162	2	4.71751e-20	B9J08_003034	A0A1D8PIH0	A0A2H0ZMC3	Kinesin-like protein	KAR3	100	100	51	93.2581
385_CASPO3_0006462	3	1.21759e-07	B9J08_003036					100	100	27	49.9773
385_CASPO2_0000906	2	1.10525e-11	B9J08_003039	Q59TA2	A0A2H0ZLJ7	Signal recognition particle subunit	orf19.4529	100	100	35	64.4042
385_CASPO2_0000680	2	4.71751e-20	B9J08_003057	A0A1D8PFW4	A0A2H0ZRX7	Irr1p	IRR1	100	100	51	93.2581
385_CASPO2_0006915	52	1.39153e-07	B9J08_003067	A0A1D8PFX5	A0A2H0ZLH1	Wsc4p	WSC4	100	100	31	49.9773
385_CASPO3_0005198	1	2.50126e-15	B9J08_003069	A0A1D8PPS9	A0A2H0ZMF3	Clathrin heavy chain (Fragment)	CHC1	100	100	42	77.0278
385_CASPO1_0003318	2	3.68056e-09	B9J08_003074	Q5A0I7	A0A2H0ZLJ6	Putative hydrolase	orf19.5824	100	100	30	55.3874
385_CASPO2_0002577	2	9.57482e-14	B9J08_003077	Q5A0H8	A0A2H0ZLI2	Polyubiquitin-binding protein	orf19.5833	100	100	39	71.6177
385_CASPO1_0005131	3	4.71751e-20	B9J08_003080	A0A1D8PGR8	A0A2H0ZMD5	RRM domain-containing protein	orf19.5828	100	100	51	93.2581
385_CASPO2_0008250	3	1.5898e-19	B9J08_003083	Q5A0H4	A0A2H0ZLH9	Aminodeoxychorismate lyase	orf19.5837	100	100	50	91.4547
385_CASPO3_0008220	3	6.0357e-18	B9J08_003086	Q5A0H0	A0A2H0ZS08	Uncharacterized protein	orf19.5841	100	100	47	86.0446
385_CASPO3_0007843	3	2.50126e-15	B9J08_003087	Q5ALI9	A0A2H0ZS53	RRN7-type domain-containing protein	orf19.1589	100	100	42	77.0278
385_CASPO1_0002217	2	4.71751e-20	B9J08_003088	A0A1D8PGT5	A0A2H0ZLJ0	Aldehyde dehydrogenase (NAD(P)(+))	ALD5	100	100	51	93.2581
385_CASPO2_0003213	2	4.69962e-10	B9J08_003090	Q59KK0	A0A2H0ZME5	Kinase	KCS1	97.1429	97.1429	35	59.8958
385_CASPO2_0002063	2	4.71751e-20	B9J08_003092	Q59KJ7	A0A2H0ZLK8	Alpha-1,2-mannyltransferase MNN21	MNN21	100	100	51	93.2581
385_CASPO2_0001106	1	4.71751e-20	B9J08_003098	Q5ANB6	A0A2H0ZS18	tRNA (Guanine-N2-)-methyltransferase	orf19.5987	100	100	51	93.2581
385_CASPO2_0005984	3	4.71751e-20	B9J08_003101	A0A1D8PHP3	A0A2H0ZS57	Small nuclear ribonucleoprotein Sm D2	SMD2	100	100	51	93.2581
385_CASPO3_0003902	2	4.71751e-20	B9J08_003105	Q59P56	A0A2H0ZLJ9	Threonine dehydratase	ILV1	100	100	51	93.2581
385_CASPO2_0005223	2	3.68056e-09	B9J08_003109					100	100	30	55.3874
385_CASPO3_0005600	3	4.71751e-20	B9J08_003117	Q59LQ5	A0A2H0ZLN7	Pre-mRNA-splicing factor CWC25	CWC25	100	100	51	93.2581
385_CASPO1_0000331	1	2.00594e-18	B9J08_003128	A0A1D8PH73	A0A2H0ZLM4	Uncharacterized protein	orf19.4488	98.0392	98.0392	51	88.7497
385_CASPO3_0007765	2	5.74711e-19	B9J08_003129					100	100	49	89.6514
385_CASPO3_0007176	3	3.69256e-10	B9J08_003132	A0A1D8PH81	A0A2H0ZLN0	Serine/threonine protein kinase	YAK1	100	100	32	58.9941
385_CASPO1_0002817	3	1.5898e-19	B9J08_003142	A0A1D8PHF9	A0A2H0ZLN9	RanBD1 domain-containing protein	orf19.3583	100	100	50	91.4547
385_CASPO1_0000515	3	2.00594e-18	B9J08_003150	Q59PV3	A0A2H0ZS65	WD-repeat containing protein	SWD2	98.0392	98.0392	51	88.7497
385_CASPO1_0003449	2	4.71751e-20	B9J08_003152	A0A1D8PE41	A0A2H0ZLP9	Ist2p	IST2	100	100	51	93.2581
385_CASPO2_0007794	1	4.71751e-20	B9J08_003167	A0A1D8PC76	A0A2H0ZMP0	Aldehyde dehydrogenase	orf19.6066	100	100	51	93.2581
385_CASPO2_0006956	3	1.79843e-18	B9J08_003170	Q5ABA8	A0A2H0ZLT3	Uncharacterized protein	orf19.6062	100	100	48	87.848
385_CASPO3_0002813	1	1.17166e-09	B9J08_003178	Q59MF9	A0A2H0ZLT4	Conserved oligomeric Golgi complex subunit 6	COG6	100	100	31	57.1907
385_CASPO1_0004297	3	1.05952e-06	B9J08_003190	Q59Q36	A0A2H0ZLV3	Mitochondrial thiamine pyrophosphate carrier 1	TPC1	100	100	25	46.3705
385_CASPO3_0002026	2	3.39277e-12	B9J08_003195	A0A1D8PGA2	A0A2H0ZLT8	Protein phosphatase regulator	REG1	100	100	36	66.2076
385_CASPO3_0002531	2	4.71751e-20	B9J08_003201	A0A1D8PH99	A0A2H0ZLW2	Uncharacterized protein	orf19.4123	100	100	51	93.2581
385_CASPO3_0007598	2	1.10525e-11	B9J08_003224	A0A1D8PD39	A0A2H0ZLV8	3-hydroxy-3-methylglutaryl coenzyme A reductase	HMG1	100	100	35	64.4042
385_CASPO2_0002607	3	2.00594e-18	B9J08_003226	A0A1D8PD35	A0A2H0ZLX6	Cytochrome b5 heme-binding domain-containing protein	orf19.1034	98.0392	98.0392	51	88.7497
385_CASPO2_0001312	3	4.71751e-20	B9J08_003235	A0A1D8PC90	A0A2H0ZSJ7	INCENP	orf19.6049	100	100	51	93.2581
385_CASPO1_0000744	2	2.50126e-15	B9J08_003248	A0A1D8PCW6	A0A2H0ZSF0	Ribosomal 40S subunit protein S16A	RPS16A	100	100	42	77.0278
385_CASPO2_0004338	2	6.0357e-18	B9J08_003249	O59931	A0A2H0ZMU1	60S Ribosomal protein L13	RPL13	100	100	47	86.0446
385_CASPO1_0000535	3	3.68056e-09	B9J08_003254	Q5AI67	A0A2H0ZSK3	Uncharacterized protein	orf19.2986	100	100	30	55.3874
385_CASPO1_0004070	2	4.71751e-20	B9J08_003276	A0A1D8PQQ3	A0A2H0ZSM6	Alpha-1,4 glucan phosphorylase	GPH1	100	100	51	93.2581
385_CASPO3_0002028	1	1.5898e-19	B9J08_003279	A0A1D8PQQ2	A0A2H0ZMX4	PSP1 C-terminal domain-containing protein	orf19.7027	100	100	50	91.4547
385_CASPO1_0003693	3	4.71751e-20	B9J08_003284	A0A1D8PQN5	A0A2H0ZSN6	Uncharacterized membrane protein	orf19.7043	100	100	51	93.2581
385_CASPO1_0003553	2	6.27713e-18	B9J08_003300	A0A1D8PJ73	A0A2H0ZSR2	Ali1p	ALI1	100	100	47	86.0446
385_CASPO1_0003213	1	2.87644e-15	B9J08_003301	A0A1D8PJ72	A0A2H0ZM54	Zcf8p	ZCF8	97.7778	97.7778	45	77.9295
385_CASPO3_0002865	2	3.15628e-13	B9J08_003305	P43069	A0A2H0ZM88	Cell division control protein 25	CDC25	100	100	38	69.8143
385_CASPO1_0003306	3	4.71751e-20	B9J08_003309	P13649	A0A2H0ZN02	Orotidine 5'-phosphate decarboxylase	URA3	100	100	51	93.2581
385_CASPO1_0004190	2	4.71751e-20	B9J08_003315	Q59ZW2	A0A2H0ZM98	Inclusion body clearance protein IML2	IML2	100	100	51	93.2581
385_CASPO3_0000574	2	1.79843e-18	B9J08_003323	A0A1D8PIM2	A0A2H0ZSN2	ATP-binding cassette transporter	YOR1	100	100	48	87.848
385_CASPO1_0001493	2	2.50126e-15	B9J08_003326	Q5AD24	A0A2H0ZM73	Uncharacterized protein	orf19.2043	100	100	42	77.0278
385_CASPO2_0004100	4	1.5898e-19	B9J08_003335	A0A1D8PG90	A0A2H0ZMB8	ESCRT-III subunit protein	VPS24	100	100	50	91.4547
385_CASPO2_0002588	3	8.23535e-17	B9J08_003337					96	96	50	82.4379
385_CASPO3_0006943	3	3.52658e-13	B9J08_003344	Q5AD30	A0A2H0ZM81	Uncharacterized protein	orf19.2037	97.561	97.561	41	70.716
385_CASPO3_0001314	3	9.57482e-14	B9J08_003350	A0A1D8PMH1	A0A2H0ZN75	Med3p	MED3	100	100	39	71.6177
385_CASPO3_0008325	2	4.71751e-20	B9J08_003353	A0A1D8PMH2	A0A2H0ZMB0	Methionyl-tRNA formyltransferase	FMT1	100	100	51	93.2581
385_CASPO2_0001659	2	1.79843e-18	B9J08_003354	A0A1D8PMH5	A0A2H0ZM91	Vacuolar protein sorting-associated protein	VPS13	100	100	48	87.848
385_CASPO1_0004372	2	5.54893e-19	B9J08_003357	A0A1D8PDB0	A0A2H0ZM95	Proteasome regulatory particle lid subunit	orf19.1058	100	100	49	89.6514
385_CASPO3_0002564	2	3.69256e-10	B9J08_003361					100	100	32	58.9941
385_CASPO1_0003793	3	1.17166e-09	B9J08_003364	P46587	A0A2H0ZM99	Heat shock protein SSA2	SSA2	100	100	31	57.1907
385_CASPO3_0002605	2	3.98679e-08	B9J08_003367	A0A1D8PD86	A0A2H0ZME7	Uncharacterized protein	orf19.1062	100	100	28	51.7806
385_CASPO3_0001259	6	3.15628e-13	B9J08_003368					100	100	38	69.8143
385_CASPO1_0003071	2	6.75998e-18	B9J08_003369					98	98	50	86.9463
385_CASPO1_0001721	2	4.71751e-20	B9J08_003380	A0A1D8PDC9	A0A2H0ZMC4	Probable vacuolar protein sorting-associated protein 16 homolog	VPS16	100	100	51	93.2581
385_CASPO1_0001025	1	4.90741e-09	B9J08_003390	A0A1D8PDW6	A0A2H0ZMD4	Pcl7p	PCL7	96.9697	96.9697	33	56.2891
385_CASPO2_0006664	2	4.71751e-20	B9J08_003391					100	100	51	93.2581
385_CASPO1_0002818	2	4.71751e-20	B9J08_003400	Q5A937	A0A2H0ZSU9	Mitochondrial 37S Ribosomal protein RSM27	orf19.3297	100	100	51	93.2581
385_CASPO1_0002427	2	4.71751e-20	B9J08_003410	Q5ADL9	A0A2H0ZSV6	Defective in cullin neddylation protein 1	DCN1	100	100	51	93.2581
385_CASPO1_0004405	1	5.35076e-19	B9J08_003422					100	100	49	89.6514
385_CASPO2_0008049	2	2.74244e-14	B9J08_003426	A0A1D8PCC3	A0A2H0ZUH6	Transcriptional regulator	SIN3	100	100	40	73.4211
385_CASPO2_0002867	1	1.28501e-08	B9J08_003427	Q5ABF8	A0A2H0ZMI4	Uncharacterized protein	orf19.6012	100	100	29	53.584
385_CASPO1_0002636	2	3.98679e-08	B9J08_003435	A0A1D8PQW1	A0A2H0ZMI7	Proteasome endopeptidase complex	PRE10	100	100	28	51.7806
385_CASPO3_0002512	2	1.21759e-07	B9J08_003436	Q5AGV7	A0A2H0ZMH1	Palmitoyltransferase PFA4	PFA4	100	100	27	49.9773
385_CASPO3_0007179	2	1.10525e-11	B9J08_003438	Q59WW1	A0A2H0ZMH3	Uncharacterized protein	orf19.91	100	100	35	64.4042
385_CASPO1_0002192	2	4.71751e-20	B9J08_003446	Q59XU5	A0A2H0ZMI1	Ras-like protein 1	RAS1	100	100	51	93.2581
385_CASPO2_0002328	2	4.71751e-20	B9J08_003450	Q59XV0	A0A2H0ZMJ0	Histone-lysine N-methyltransferase, H3 lysine-36 specific	2002-09-01	100	100	51	93.2581
385_CASPO1_0004058	1	3.58214e-11	B9J08_003451	A0A1D8PGY3	A0A2H0ZMI6	UDENN FNIP1/2-type domain-containing protein	orf19.871	100	100	34	62.6008
385_CASPO1_0004358	3	4.71751e-20	B9J08_003467	A0A1D8PFE6	A0A2H0ZMK1	DNA helicase	CDC54	100	100	51	93.2581
385_CASPO2_0006225	1	4.71751e-20	B9J08_003479	Q5A876	A0A2H0ZML1	Dal81p	DAL81	100	100	51	93.2581
385_CASPO1_0001886	3	2.74244e-14	B9J08_003481					100	100	40	73.4211
385_CASPO3_0001880	3	1.5898e-19	B9J08_003482	Q5A861	A0A2H0ZMQ8	Palmitoyltransferase SWF1	SWF1	100	100	50	91.4547
385_CASPO2_0002501	3	4.71751e-20	B9J08_003483	Q5A862	A0A2H0ZMM0	Uncharacterized protein	CAALFM_CR00880WA	100	100	51	93.2581
385_CASPO3_0001278	1	3.58214e-11	B9J08_003486	A0A1D8PU17	A0A2H0ZNI6	Lysophospholipase	PLB3	100	100	34	62.6008
385_CASPO1_0003678	2	9.60326e-15	B9J08_003487					100	100	44	76.1261
385_CASPO2_0002865	2	4.71751e-20	B9J08_003488	Q5A864	A0A2H0ZMN5	Cruciform cutting endonuclease	CCE1	100	100	51	93.2581
385_CASPO2_0001863	1	4.71751e-20	B9J08_003489	Q5A868	A0A2H0ZMM1	phosphopantothenoylcysteine decarboxylase complex subunit	CAB3	100	100	51	93.2581
385_CASPO2_0006413	3	1.03685e-12	B9J08_003507	Q5A9C3	A0A2H0ZTH6	J domain-containing protein	CAALFM_CR01560WA	100	100	37	68.0109
385_CASPO2_0000089	2	2.00594e-18	B9J08_003522	Q59UP4	A0A2H0ZMQ1	RING-type domain-containing protein	orf19.5676	98.0392	98.0392	51	88.7497
385_CASPO2_0005931	3	4.71751e-20	B9J08_003524	A0A1D8PL48	A0A2H0ZMQ2	Uncharacterized protein	orf19.4182	100	100	51	93.2581
385_CASPO3_0000687	2	3.15628e-13	B9J08_003526	A0A1D8PL32	A0A2H0ZMQ7	Muc1p	MUC1	100	100	38	69.8143
385_CASPO2_0005832	2	4.71751e-20	B9J08_003536	A0A1D8PHP4	A0A2H0ZMR5	Golgi transport complex subunit	orf19.36	100	100	51	93.2581
385_CASPO1_0001658	2	4.71751e-20	B9J08_003547	Q5APB0	A0A2H0ZMT3	U2 snRNP complex subunit	BUD31	100	100	51	93.2581
385_CASPO2_0001491	1	2.95846e-06	B9J08_003550	Q59Y31	A0A2H0ZMT8	Yeast-form wall Protein 1	YWP1	100	100	24	44.5672
385_CASPO2_0005736	4	2.00594e-18	B9J08_003558	A0A1D8PEW7	A0A2H0ZMT5	Uncharacterized protein	orf19.993	98.0392	98.0392	51	88.7497
385_CASPO1_0002874	2	4.71751e-20	B9J08_003570	Q5ADT5	A0A2H0ZMU5	Protein YIP	orf19.6756	100	100	51	93.2581
385_CASPO1_0001016	1	4.71751e-20	B9J08_003576	Q5ADU9	A0A2H0ZMU9	RNA polymerase II subunit A C-terminal domain phosphatase	orf19.6742	100	100	51	93.2581
385_CASPO2_0000143	1	8.29373e-15	B9J08_003579					100	100	41	75.2244
385_CASPO3_0007189	2	3.39277e-12	B9J08_003580	A0A1D8PIR7	A0A2H0ZMV4	Mtr2p	MTR2	100	100	36	66.2076
385_CASPO3_0000022	2	4.71751e-20	B9J08_003584					100	100	51	93.2581
385_CASPO1_0004579	1	4.71751e-20	B9J08_003586	Q5A5R4	A0A2H0ZMV9	ATP-dependent DNA helicase	SGS1	100	100	51	93.2581
385_CASPO3_0002857	2	4.71751e-20	B9J08_003593	Q59PG6	A0A2H0ZTQ7	COP9 signalome complex subunit 5	JAB1	100	100	51	93.2581
385_CASPO1_0002661	2	4.71751e-20	B9J08_003606	A0A1D8PEU9	A0A2H0ZTL2	Uncharacterized protein	orf19.4906	100	100	51	93.2581
385_CASPO1_0002073	1	4.71751e-20	B9J08_003607					100	100	51	93.2581
385_CASPO2_0006111	2	4.71751e-20	B9J08_003610					100	100	51	93.2581
385_CASPO3_0004277	1	5.74711e-19	B9J08_003612	Q5A747	A0A2H0ZMZ6	Acyl-CoA desaturase	OLE1	100	100	49	89.6514
385_CASPO1_0002067	1	3.58214e-11	B9J08_003624					100	100	34	62.6008
385_CASPO3_0001541	2	4.90741e-09	B9J08_003627	Q5AHH4	A0A2H0ZN28	Small heat shock protein 21	HSP21	96.9697	96.9697	33	56.2891
385_CASPO2_0005830	1	3.15628e-13	B9J08_003633	Q59ZE6	A0A2H0ZNW6	AAA family ATPase peroxin 6	X6	100	100	38	69.8143
385_CASPO2_0007024	3	4.71751e-20	B9J08_003636	Q59ZE8	A0A2H0ZN11	Uncharacterized protein	orf19.3571	100	100	51	93.2581
385_CASPO1_0001822	4	1.56501e-07	B9J08_003638	A0A1D8PHC7	A0A2H0ZN14	Rxt3p	RXT3	96.6667	96.6667	30	50.8789
385_CASPO2_0000007	2	1.21759e-07	B9J08_003648	A0A1D8PGL7	A0A2H0ZN23	Sac3p	SAC3	100	100	27	49.9773
385_CASPO2_0005089	3	6.27713e-18	B9J08_003650	Q5ALM6	A0A2H0ZN24	Peptidyl-prolyl cis-trans isomerase	CPR3	100	100	47	86.0446
385_CASPO1_0001450	3	4.71751e-20	B9J08_003652	A0A1D8PGM6	A0A2H0ZN34	U4/U6-U5 snRNP complex subunit	orf19.1548	100	100	51	93.2581
385_CASPO3_0000487	2	3.19951e-14	B9J08_003663	A0A1D8PQ34	A0A2H0ZNZ8	Mdl2p	MDL2	97.6744	97.6744	43	74.3227
385_CASPO2_0001508	3	1.17166e-09	B9J08_003670	Q5AHZ7	A0A2H0ZN46	Mediator of RNA polymerase II transcription subunit 17	SRB4	100	100	31	57.1907
385_CASPO3_0006063	4	1.16611e-12	B9J08_003674					97.5	97.5	40	68.9126
385_CASPO1_0002220	3	4.71751e-20	B9J08_003690	Q5AIA8	A0A2H0ZTR7	Put4p	PUT4	100	100	51	93.2581
385_CASPO3_0006315	1	3.58214e-11	B9J08_003692					100	100	34	62.6008
385_CASPO3_0002946	2	4.71751e-20	B9J08_003715	A0A1D8PQ32	A0A2H0ZN98	DUF1992 domain-containing protein	orf19.5601	100	100	51	93.2581
385_CASPO1_0001844	2	1.5898e-19	B9J08_003718	Q59TD2	A0A2H0ZN93	Uncharacterized protein	orf19.4498	100	100	50	91.4547
385_CASPO1_0004636	3	4.71751e-20	B9J08_003720	A0A1D8PH70	A0A2H0ZN97	DNA-binding ATPase	orf19.4502	100	100	51	93.2581
385_CASPO1_0004409	2	9.57482e-14	B9J08_003732					100	100	39	71.6177
385_CASPO1_0002671	3	2.44373e-17	B9J08_003740	A0A1D8PIP5	A0A2H0ZNB7	SsDNA endodeoxyribonuclease	RAD1	96.0784	96.0784	51	84.2413
385_CASPO2_0007092	2	5.74711e-19	B9J08_003745	Q59M28	A0A2H0ZNC6	Elongator subunit	orf19.3759	100	100	49	89.6514
385_CASPO3_0002474	3	8.29373e-15	B9J08_003746	A0A1D8PFF6	A0A2H0ZND1	Uncharacterized protein	orf19.3758	100	100	41	75.2244
385_CASPO3_0007904	9	9.60326e-15	B9J08_003757	Q5ANH4	A0A2H0ZVB0	Uncharacterized protein	orf19.5929	100	100	44	76.1261
385_CASPO2_0006488	3	2.0224e-17	B9J08_003759	Q5ANH2	A0A2H0ZNI2	Protein ARV1	ARV1	100	100	46	84.2413
385_CASPO3_0003197	3	2.00594e-18	B9J08_003763	A0A1D8PP61	A0A2H0ZPA2	2-dehydropantoate 2-reductase	orf19.4006	98.0392	98.0392	51	88.7497
385_CASPO2_0007786	3	5.46402e-07	B9J08_003764	Q5AK15	A0A2H0ZPC9	Putative dephospho-CoA kinase	orf19.4005	96.5517	96.5517	29	49.0756
385_CASPO2_0006213	1	1.28501e-08	B9J08_003773	A0A1D8PMN4	A0A2H0ZND8	Syntaxin-binding protein	orf19.3128	100	100	29	53.584
385_CASPO2_0001076	2	1.21759e-07	B9J08_003778	A0A1D8PMQ4	A0A2H0ZTX7	Proteasome regulatory particle base subunit	RPT5	100	100	27	49.9773
385_CASPO3_0005210	3	3.69256e-10	B9J08_003782	A0A1D8PMR4	A0A2H0ZNF6	Cnn	orf19.3100	100	100	32	58.9941
385_CASPO3_0001506	2	3.69256e-10	B9J08_003784					100	100	32	58.9941
385_CASPO3_0000779	2	3.69256e-10	B9J08_003794	A0A1D8PRC7	A0A2H0ZNH7	Uncharacterized protein	orf19.1334	100	100	32	58.9941
385_CASPO2_0006627	1	4.71751e-20	B9J08_003798	A0A1D8PIK2	A0A2H0ZNJ1	DNA-binding transcription factor	RAP1	100	100	51	93.2581
385_CASPO3_0001992	1	4.71751e-20	B9J08_003799	Q59XX2	A0A2H0ZNI5	Cell surface mannoprotein MP65	MP65	100	100	51	93.2581
385_CASPO2_0003274	2	1.5898e-19	B9J08_003800	A0A1D8PIM4	A0A2H0ZNH0	Ubiquitin-specific protease	orf19.1777	100	100	50	91.4547
385_CASPO3_0000674	2	6.75998e-18	B9J08_003804	P53698	A0A2H0ZNI9	Cytochrome c	CYC1	98	98	50	86.9463
385_CASPO2_0007032	3	6.76475e-17	B9J08_003813	Q5A7Q3	A0A2H0ZNH8	Pre-mRNA-splicing factor PRP46	PRP46	100	100	45	82.4379
385_CASPO1_0001484	3	1.5898e-19	B9J08_003816	Q59ST6	A0A2H0ZU25	Serine/threonine-protein phosphatase 2A activator 2	RRD2	100	100	50	91.4547
385_CASPO2_0002531	1	4.71751e-20	B9J08_003819	Q59NQ5	A0A2H0ZNK4	Glutathione reductase	GLR1	100	100	51	93.2581
385_CASPO1_0001059	2	3.68056e-09	B9J08_003822	Q5A7Q8	A0A2H0ZNJ7	Putative serine/threonine protein kinase	HRK1	100	100	30	55.3874
385_CASPO2_0002666	3	1.5898e-19	B9J08_003826	A0A1D8PIN8	A0A2H0ZPM2	Pseudouridine synthase	PUS7	100	100	50	91.4547
385_CASPO2_0004826	2	5.72531e-09	B9J08_003838	A0A1D8PQG3	A0A2H0ZNK8	N-acetylglucosamine-6-phosphate deacetylase	DAC1	94.2857	94.2857	35	55.3874
385_CASPO2_0006003	4	1.63499e-10	B9J08_003845	Q5AB98	A0A2H0ZNN2	Cdc13p	CDC13	100	100	33	60.7975
385_CASPO1_0004924	2	4.71751e-20	B9J08_003847	Q5AD72	A0A2H0ZPQ4	Alpha-1,2-mannyltransferase MNN24	MNN24	100	100	51	93.2581
385_CASPO1_0001360	2	8.29373e-15	B9J08_003849	A0A1D8PGA6	A0A2H0ZNN8	Proteasome regulatory particle lid subunit	orf19.1993	100	100	41	75.2244
385_CASPO2_0004238	2	6.75998e-18	B9J08_003851	Q5AD77	A0A2H0ZVH3	Sorting nexin-4	SNX4	98	98	50	86.9463
385_CASPO1_0001603	2	7.00141e-18	B9J08_003857					98	98	50	86.9463
385_CASPO3_0006607	1	4.71751e-20	B9J08_003858	Q5ALX5	A0A2H0ZNM9	Mediator of RNA polymerase II transcription subunit 13	SSN2	100	100	51	93.2581
385_CASPO1_0004919	2	1.5898e-19	B9J08_003860	Q5ALX8	A0A2H0ZNP4	Adenine phosphoribyltransferase	APT1	100	100	50	91.4547
385_CASPO3_0005336	3	6.0357e-18	B9J08_003865	Q5ALW7	A0A2H0ZU89	Protein phosphatase methylesterase 1	P1	100	100	47	86.0446
385_CASPO2_0008160	2	4.71751e-20	B9J08_003870	A0A1D8PRG1	A0A2H0ZUB7	CCR4-NOT core subunit	orf19.7198	100	100	51	93.2581
385_CASPO3_0006197	2	4.71751e-20	B9J08_003872	A0A1D8PRE0	A0A2H0ZVI9	SnoRNA-binding rRNA-processing protein	ENP1	100	100	51	93.2581
385_CASPO2_0006069	2	4.71751e-20	B9J08_003874	A0A1D8PRE9	A0A2H0ZNP3	Imidazole glycerol phosphate synthase hisHF	HIS7	100	100	51	93.2581
385_CASPO1_0002925	2	3.64268e-07	B9J08_003876	A0A1D8PDF4	A0A2H0ZPQ6	Exosome nuclease subunit	RRP6	100	100	26	48.1739
385_CASPO1_0003579	2	9.57482e-14	B9J08_003881	Q59MB6	A0A2H0ZNP6	Amino-acid acetyltransferase, mitochondrial	ARG2	100	100	39	71.6177
385_CASPO1_0003935	2	8.59946e-16	B9J08_003885	A0A1D8PIF7	A0A2H0ZNR7	Mannyl Inositol phosphorylceramide synthase catalytic subunit	MIT1	97.8261	97.8261	46	79.7328
385_CASPO1_0000412	1	4.71751e-20	B9J08_003887	Q59Y39	A0A2H0ZUK6	Uncharacterized protein	orf19.3610	100	100	51	93.2581
385_CASPO2_0006766	2	4.71751e-20	B9J08_003894	Q5AGF6	A0A2H0ZUQ3	Translation initiation factor eIF2 subunit gamma	GCD11	100	100	51	93.2581
385_CASPO2_0008041	3	1.26588e-14	B9J08_003897	A0A1D8PQ69	A0A2H0ZPY8	Uncharacterized protein	CCZ1	92.1569	92.1569	51	75.2244
385_CASPO1_0001435	3	2.44373e-17	B9J08_003902	A0A1D8PG01	A0A2H0ZNY3	Emc9p	EMC9	100	100	46	84.2413
385_CASPO3_0005165	2	1.10525e-11	B9J08_003904	A0A1D8PG05	A0A2H0ZUP4	Uncharacterized protein	orf19.1913	100	100	35	64.4042
385_CASPO2_0000822	2	1.5898e-19	B9J08_003910					100	100	50	91.4547
385_CASPO1_0002699	1	4.71751e-20	B9J08_003911					100	100	51	93.2581
385_CASPO3_0007399	2	8.29373e-15	B9J08_003912					100	100	41	75.2244
385_CASPO3_0006783	2	3.19951e-14	B9J08_003920					97.6744	97.6744	43	74.3227
385_CASPO3_0000290	7	4.71751e-20	B9J08_003921					100	100	51	93.2581
385_CASPO1_0003883	1	1.5898e-19	B9J08_003924	A0A1D8PFE8	A0A2H0ZNU3	Ras GTPase activating protein	IRA2	100	100	50	91.4547
385_CASPO2_0007565	2	4.71751e-20	B9J08_003930	Q5A3N5	A0A2H0ZNW2	Mitochondrial 54S Ribosomal protein YmL13	orf19.5235	100	100	51	93.2581
385_CASPO2_0006059	3	3.68056e-09	B9J08_003934	A0A1D8PFC1	A0A2H0ZNV3	Putative alanine--tRNA ligase	orf19.5239	100	100	30	55.3874
385_CASPO1_0003163	2	4.40878e-11	B9J08_003935	O94150	A0A2H0ZNX5	37S Ribosomal protein S9, mitochondrial	MRPS9	97.2973	97.2973	37	63.5025
385_CASPO2_0004455	1	3.39277e-12	B9J08_003936	A0A1D8PFD3	A0A2H0ZVS6	Snt1p	SNT1	100	100	36	66.2076
385_CASPO1_0003616	2	8.24115e-16	B9J08_003943	A0A1D8PFI3	A0A2H0ZUN5	Ribokinase	RBK1	100	100	43	78.8312
385_CASPO1_0004329	1	1.57012e-08	B9J08_003948	Q5AKY0	A0A2H0ZNW8	Kis2p	KIS2	96.875	96.875	32	54.4857
385_CASPO3_0003251	1	2.00594e-18	B9J08_003949	Q5ANJ1	A0A2H0ZNY6	Uncharacterized protein	orf19.5910	98.0392	98.0392	51	88.7497
385_CASPO3_0001434	3	2.50126e-15	B9J08_003957	Q5ANI4	A0A2H0ZQ79	Mea1p	MEA1	100	100	42	77.0278
385_CASPO3_0004282	2	4.71751e-20	B9J08_003960	A0A1D8PFH4	A0A2H0ZNZ7	Spa2p	SPA2	100	100	51	93.2581
385_CASPO2_0003552	2	1.5898e-19	B9J08_003970					100	100	50	91.4547
385_CASPO1_0003547	2	2.44373e-17	B9J08_003976	Q5AK01	A0A2H0ZQ64	Uncharacterized protein	PSY4	96.0784	96.0784	51	84.2413
385_CASPO1_0004438	1	1.5898e-19	B9J08_003982	A0A1D8PTF3	A0A2H0ZNZ9	Protein arginine methyltransferase NDUFAF7	CAALFM_CR07200WA	100	100	50	91.4547
385_CASPO2_0004695	2	1.10525e-11	B9J08_003984					100	100	35	64.4042
385_CASPO1_0004258	3	2.95846e-06	B9J08_003985	Q59U10	A0A2H0ZP00	Biofilm and cell wall regulator 1	BCR1	100	100	24	44.5672
385_CASPO2_0006752	2	1.44264e-10	B9J08_003992	A0A1D8PFP2	A0A2H0ZUH2	Rob1p	ROB1	97.2222	97.2222	36	61.6992
385_CASPO3_0004774	2	3.69256e-10	B9J08_003996	Q5AEE1	A0A2H0ZP10	Histone H2A.Z	HTZ1	100	100	32	58.9941
385_CASPO2_0004420	2	4.71751e-20	B9J08_004018					100	100	51	93.2581
385_CASPO3_0003740	2	4.71751e-20	B9J08_004019	A0A1D8PHZ9	A0A2H0ZVM5	Uncharacterized protein	orf19.2204	100	100	51	93.2581
385_CASPO1_0003993	2	3.64268e-07	B9J08_004023	Q5AP87	A0A2H0ZP35	Altered inheritance of mitochondria protein 21	AIM21	100	100	26	48.1739
385_CASPO1_0001232	2	2.95846e-06	B9J08_004026	Q5APS5	A0A2H0ZP39	F-box protein C111	COS111	100	100	24	44.5672
385_CASPO3_0006145	2	2.00594e-18	B9J08_004030	Q5AP71	A0A2H0ZVL9	Tpk1p	TPK1	98.0392	98.0392	51	88.7497
385_CASPO3_0005863	2	8.29373e-15	B9J08_004031					100	100	41	75.2244
385_CASPO1_0002270	2	3.39277e-12	B9J08_004039	A0A1D8PM79	A0A2H0ZQJ3	Cdl1p	CDL1	100	100	36	66.2076
385_CASPO3_0003034	3	4.71751e-20	B9J08_004044	Q5APD5	A0A2H0ZPC3	Uncharacterized protein	orf19.4830	100	100	51	93.2581
385_CASPO3_0003092	2	1.5898e-19	B9J08_004054	Q5A3J4	A0A2H0ZPD7	PCI domain-containing protein	orf19.5276	100	100	50	91.4547
385_CASPO1_0005262	3	2.00594e-18	B9J08_004057	A0A1D8PKA3	A0A2H0ZP89	tRNA splicing endonuclease subunit	orf19.7361	100	100	51	88.7497
385_CASPO2_0000349	3	2.00594e-18	B9J08_004072	P83782	A0A2H0ZPA5	Cytochrome b-c1 complex subunit 2, mitochondrial	QCR2	98.0392	98.0392	51	88.7497
385_CASPO3_0002599	2	4.71751e-20	B9J08_004075	Q59QT2	A0A2H0ZUS7	Actin-related protein 1	ARP1	100	100	51	93.2581
385_CASPO3_0003673	3	3.64268e-07	B9J08_004077	A0A1D8PNP9	A0A2H0ZP87	Sm-like protein	orf19.2639.1	100	100	26	48.1739
385_CASPO3_0007442	2	4.98204e-08	B9J08_004082	A0A1D8PEJ5	A0A2H0ZUW0	Inositolphosphotransferase	IPT1	96.7742	96.7742	31	52.6823
385_CASPO2_0006301	3	6.75998e-18	B9J08_004093	A0A1D8PS89	A0A2H0ZPC8	Uncharacterized protein	CAALFM_CR02600WA	98	98	50	86.9463
385_CASPO3_0004879	1	1.17166e-09	B9J08_004112					100	100	31	57.1907
385_CASPO1_0003869	2	1.0391e-15	B9J08_004116					94.1176	94.1176	51	79.7328
385_CASPO2_0001770	2	1.21759e-07	B9J08_004120	A0A1D8PUA1	A0A2H0ZI29	Biotin--[acetyl-CoA-carboxylase] ligase	CAALFM_CR10620CA	100	100	27	49.9773
385_CASPO3_0007652	2	2.74244e-14	B9J08_004129	Q5A2T2	A0A2H0ZI33	ATP-binding cassette family ATPase	KRE30	100	100	40	73.4211
385_CASPO2_0004909	2	4.71751e-20	B9J08_004133	Q5A2T3	A0A2H0ZI62	Blm3p	BLM3	100	100	51	93.2581
385_CASPO2_0005375	1	1.79843e-18	B9J08_004135	Q5ADX8	A0A2H0ZI24	Wor4p	WOR4	100	100	48	87.848
385_CASPO3_0002698	2	1.03685e-12	B9J08_004137	Q5AL49	A0A2H0ZJ15	Rab guanine nucleotide exchange factor SEC2	SEC2	100	100	37	68.0109
385_CASPO3_0004095	1	1.03685e-12	B9J08_004138	Q5AL52	A0A2H0ZJ34	Formin BNI1	BNI1	100	100	37	68.0109
385_CASPO1_0004983	2	2.00594e-18	B9J08_004139					98.0392	98.0392	51	88.7497
385_CASPO1_0002300	3	4.71751e-20	B9J08_004154	Q5AEJ0	A0A2H0ZJ71	Aa	orf19.278	100	100	51	93.2581
385_CASPO2_0001078	1	2.25847e-16	B9J08_004157	A0A1D8PDL0	A0A2H0ZJ81	Ssh1p	SSH1	100	100	44	80.6345
385_CASPO3_0007644	2	4.71751e-20	B9J08_004158	A0A1D8PDK6	A0A2H0ZJ61	6,7-dimethyl-8-ribityllumazine synthase	RIB4	100	100	51	93.2581
385_CASPO2_0003385	3	4.71751e-20	B9J08_004164	Q5AJS6	A0A2H0ZI54	Multiple RNA-binding domain-containing protein 1	MRD1	100	100	51	93.2581
385_CASPO2_0004246	2	3.12657e-15	B9J08_004176					95.7447	95.7447	47	77.0278
385_CASPO2_0008155	3	4.71751e-20	B9J08_004179	Q5AB88	A0A2H0ZI90	Uncharacterized protein	orf19.6084	100	100	51	93.2581
385_CASPO3_0005439	2	7.00141e-18	B9J08_004190	A0A1D8PI26	A0A2H0ZJB0	Vrp1p	VRP1	98	98	50	86.9463
385_CASPO2_0004318	3	8.23535e-17	B9J08_004192	A0A1D8PI00	A0A2H0ZIA3	NAD-specific glutamate dehydrogenase	GDH2	96	96	50	82.4379
385_CASPO1_0002468	2	5.74711e-19	B9J08_004197	Q5A2L2	A0A2H0ZJ89	Ribose phosphate diphosphokinase subunit	PRS5	100	100	49	89.6514
385_CASPO3_0002038	2	3.98679e-08	B9J08_004205	A0A1D8PM02	A0A2H0ZIB4	Endo/exonuclease/phosphatase domain-containing protein	orf19.5295	100	100	28	51.7806
385_CASPO2_0001738	3	3.69256e-10	B9J08_004209	A0A1D8PM45	A0A2H0ZIB0	Uncharacterized protein	orf19.3826	100	100	32	58.9941
385_CASPO1_0000598	3	6.76475e-17	B9J08_004212	A0A1D8PM54	A0A2H0ZIC4	C2H2-type domain-containing protein	orf19.3817	100	100	45	82.4379
385_CASPO3_0005037	3	2.00594e-18	B9J08_004213	Q5A675	A0A2H0ZIC9	Ubiquitin carboxyl-terminal hydrolase	orf19.3815	98.0392	98.0392	51	88.7497
385_CASPO1_0005007	3	3.50176e-15	B9J08_004220	Q5A2S9	A0A2H0ZIC1	Seh1p	SEH1	100	100	42	77.0278
385_CASPO3_0005090	1	1.5898e-19	B9J08_004222	A0A1D8PEX3	A0A2H0ZJF3	DNA-directed RNA polymerase subunit	RPA190	100	100	50	91.4547
385_CASPO3_0007869	2	8.29373e-15	B9J08_004223	Q5APE0	A0A2H0ZID3	Uncharacterized protein	orf19.4825	100	100	41	75.2244
385_CASPO3_0006721	2	7.52453e-16	B9J08_004225	P0CH96	A0A2H0ZJD2	Adenyluccinate synthetase	ADE12	100	100	43	78.8312
385_CASPO3_0000113	3	3.69256e-10	B9J08_004228	Q59WC5	A0A2H0ZKH6	4-nitrophenylphosphatase	PHO15	100	100	32	58.9941
385_CASPO2_0000471	1	6.76475e-17	B9J08_004230	Q5A782	A0A2H0ZJE5	Translation initiation factor eIF5B	FUN12	100	100	45	82.4379
385_CASPO1_0003719	3	2.95846e-06	B9J08_004232	A0A1D8PEA9	A0A2H0ZJG9	TOG domain-containing protein	orf19.5085	100	100	24	44.5672
385_CASPO2_0001379	1	1.05952e-06	B9J08_004233	A0A1D8PE85	A0A2H0ZIE5	Bud6p	BUD6	100	100	25	46.3705
385_CASPO3_0006387	1	8.29373e-15	B9J08_004234	A0A1D8PEB6	A0A2H0ZIF2	Uncharacterized protein	orf19.5093	100	100	41	75.2244
385_CASPO3_0006571	2	1.17166e-09	B9J08_004235	A0A1D8PQ27	A0A2H0ZIH5	phosphatidylInositol-3,5-bisphosphate 5-phosphatase	orf19.5586	100	100	31	57.1907
385_CASPO1_0004384	3	7.00141e-18	B9J08_004236	A0A1D8PQ21	A0A2H0ZIE7	Uncharacterized protein	orf19.5587	98	98	50	86.9463
385_CASPO2_0000329	2	2.56644e-16	B9J08_004238	A0A1D8PQ89	A0A2H0ZID0	Mitochondrial 37S Ribosomal protein MRP4	orf19.5747	97.8723	97.8723	47	81.5362
385_CASPO2_0003654	3	4.71751e-20	B9J08_004242	Q5A892	A0A2H0ZJI6	Putative ubiquitin-protein ligase	CAALFM_CR01170WA	100	100	51	93.2581
385_CASPO3_0000292	5	9.39652e-10	B9J08_004245	Q5A888	A0A2H0ZIF8	3-keto-steroid reductase	ERG27	97.1429	97.1429	35	59.8958
385_CASPO2_0003767	1	6.76475e-17	B9J08_004256	Q59PT7	A0A2H0ZIF9	DUF2470 domain-containing protein	CAALFM_CR05860WA	100	100	45	82.4379
385_CASPO1_0002672	2	2.00594e-18	B9J08_004257					98.0392	98.0392	51	88.7497
385_CASPO2_0007568	2	5.35076e-19	B9J08_004262	A0A1D8PTJ5	A0A2H0ZIF1	DNA replication initiation factor	CDC45	100	100	49	89.6514
385_CASPO2_0004112	3	4.71751e-20	B9J08_004274	Q5AHC2	A0A2H0ZJJ0	Mitochondrial inner membrane i-AAA protease complex subunit MGR1	MGR1	100	100	51	93.2581
385_CASPO1_0002174	2	4.71751e-20	B9J08_004278	A0A1D8PGZ1	A0A2H0ZIL7	UNC45-central domain-containing protein	orf19.879	100	100	51	93.2581
385_CASPO1_0002673	3	4.71751e-20	B9J08_004295	Q5AK66	A0A2H0ZJJ4	phosphatidylserine decarboxylase proenzyme 2	PSD2	100	100	51	93.2581
385_CASPO2_0004263	2	4.71751e-20	B9J08_004296	A0A1D8PP23	A0A2H0ZIJ8	Uncharacterized protein	orf19.3954.1	100	100	51	93.2581
385_CASPO3_0003984	1	1.56501e-07	B9J08_004297	A0A1D8PP21	A0A2H0ZJM0	Methionine--tRNA ligase	MES1	96.6667	96.6667	30	50.8789
385_CASPO2_0007740	3	8.29373e-15	B9J08_004298	Q5AK64	A0A2H0ZJR1	Glutamyl-tRNA(Gln) amidotransferase subunit A, mitochondrial	HER2	100	100	41	75.2244
385_CASPO2_0003864	2	6.0357e-18	B9J08_004299	A0A1D8PP19	A0A2H0ZIK5	GTP cyclohydrolase I (Fragment)	orf19.3957	100	100	47	86.0446
385_CASPO2_0001989	1	4.71751e-20	B9J08_004301	Q5AK60	A0A2H0ZIP3	DNA-directed DNA polymerase delta subunit	HYS2	100	100	51	93.2581
385_CASPO3_0002067	2	1.15411e-10	B9J08_004302	Q5A873	A0A2H0ZIK4	Ten1p	TEN1	100	100	33	60.7975
385_CASPO2_0000521	3	4.71751e-20	B9J08_004303	A0A1D8PP34	A0A2H0ZIN9	Ppr1p	PPR1	100	100	51	93.2581
385_CASPO2_0007519	2	1.17166e-09	B9J08_004304	A0A1D8PP33	A0A2H0ZIJ9	Uncharacterized protein	orf19.3983	100	100	31	57.1907
385_CASPO2_0001563	3	4.71751e-20	B9J08_004308					100	100	51	93.2581
385_CASPO2_0000926	1	1.15411e-10	B9J08_004309	Q5AK53	A0A2H0ZIL9	ATP-dependent 6-phosphofructokinase	PFK1	100	100	33	60.7975
385_CASPO1_0000997	1	4.71751e-20	B9J08_004310	Q5AK51	A0A2H0ZIM3	Transcription factor SFL2	SFL2	100	100	51	93.2581
385_CASPO1_0003964	2	4.71751e-20	B9J08_004314					100	100	51	93.2581
385_CASPO1_0001529	2	8.23535e-17	B9J08_004326	A0A1D8PP40	A0A2H0ZIM1	Putative lipase	orf19.3991	96	96	50	82.4379
385_CASPO2_0008246	2	4.71751e-20	B9J08_004329	Q5AK25	A0A2H0ZJR3	Calpain-like protease palB/RIM13	RIM13	100	100	51	93.2581
385_CASPO3_0003565	1	2.00594e-18	B9J08_004330					98.0392	98.0392	51	88.7497
385_CASPO3_0004929	4	2.44373e-17	B9J08_004332	A0A1D8PP49	A0A2H0ZIP5	Uncharacterized protein	orf19.3998	96.0784	96.0784	51	84.2413
385_CASPO2_0004385	3	8.59946e-16	B9J08_004334	A0A1D8PP44	A0A2H0ZIN6	Grf10p	GRF10	97.8261	97.8261	46	79.7328
385_CASPO2_0006795	2	7.52453e-16	B9J08_004335	A0A1D8PP45	A0A2H0ZIR9	Uncharacterized protein	orf19.4001	100	100	43	78.8312
385_CASPO2_0008171	2	3.68056e-09	B9J08_004341	A0A1D8PDW7	A0A2H0ZIQ0	DAO domain-containing protein	orf19.6238	100	100	30	55.3874
385_CASPO2_0004918	3	4.40878e-11	B9J08_004364	A0A1D8PNY1	A0A2H0ZIW0	phospholipid scramblase	orf19.3929	100	100	37	63.5025
385_CASPO1_0001613	3	4.71751e-20	B9J08_004365	A0A1D8PNY6	A0A2H0ZIR8	Sfc1p	SFC1	100	100	51	93.2581
385_CASPO2_0004211	2	6.0357e-18	B9J08_004368	A0A1D8PGU6	A0A2H0ZIR5	Uncharacterized protein	orf19.894	100	100	47	86.0446
385_CASPO3_0002139	2	2.00594e-18	B9J08_004393	Q5AK79	A0A2H0ZJY1	CTP synthase	URA7	98.0392	98.0392	51	88.7497
385_CASPO2_0007617	3	3.52658e-13	B9J08_004405	Q5AGC6	A0A2H0ZIW2	glucose-induced degradation complex subunit	orf19.4253	97.561	97.561	41	70.716
385_CASPO1_0003752	2	4.71751e-20	B9J08_004407	Q59SI5	A0A2H0ZIW1	Maintenance of mitochondrial morphology protein 1	MMM1	100	100	51	93.2581
385_CASPO3_0001279	1	4.71751e-20	B9J08_004409	A0A1D8PL33	A0A2H0ZIW9	phosphatase	orf19.4185	100	100	51	93.2581
385_CASPO2_0000793	2	4.71751e-20	B9J08_004410	Q5AFA2	A0A2H0ZK31	Extracellular glycosidase CRH11	CRH11	100	100	51	93.2581
385_CASPO2_0001759	1	3.98679e-08	B9J08_004411	A0A1D8PL36	A0A2H0ZK63	ENTH domain-containing protein	orf19.4184	100	100	28	51.7806
385_CASPO1_0000846	3	6.76475e-17	B9J08_004414	A0A1D8PL39	A0A2H0ZJ14	Ribonuclease P/MRP protein subunit	orf19.4168	100	100	45	82.4379
385_CASPO2_0004089	2	7.1622e-11	B9J08_004416					100	100	34	62.6008
385_CASPO3_0005102	2	2.50126e-15	B9J08_004418					100	100	42	77.0278
385_CASPO2_0000164	1	4.71751e-20	B9J08_004420	A0A1D8PL57	A0A2H0ZK43	ATPase	orf19.4171	100	100	51	93.2581
385_CASPO2_0005439	2	1.10525e-11	B9J08_004422					100	100	35	64.4042
385_CASPO1_0003796	2	8.52946e-17	B9J08_004426	A0A1D8PL51	A0A2H0ZJ19	Non-structural maintenance of chromomes element 4	orf19.4161	96	96	50	82.4379
385_CASPO1_0002388	2	2.25847e-16	B9J08_004427	Q59SL4	A0A2H0ZIY4	Uncharacterized protein	orf19.4159	100	100	44	80.6345
385_CASPO2_0007040	5	8.59946e-16	B9J08_004431	A0A1D8PF08	A0A2H0ZK83	Ribosomal 60S subunit protein L2A	RPL2	97.8261	97.8261	46	79.7328
385_CASPO2_0005069	1	2.95846e-06	B9J08_004435	Q5ANA0	A0A2H0ZIZ4	Uncharacterized protein	orf19.6003	100	100	24	44.5672
385_CASPO1_0003045	2	1.64657e-19	B9J08_004442	A0A1D8PK67	A0A2H0ZJ10	Uncharacterized protein	orf19.6970	100	100	50	91.4547
385_CASPO2_0008212	2	1.17166e-09	B9J08_004446					100	100	31	57.1907
385_CASPO3_0004531	2	4.71751e-20	B9J08_004447					100	100	51	93.2581
385_CASPO2_0002814	3	2.95846e-06	B9J08_004448					100	100	24	44.5672
385_CASPO2_0004113	1	4.71751e-20	B9J08_004450	Q5A3Y5	A0A2H0ZK72	4-amino-5-hydroxymethyl-2-methylpyrimidine phosphate synthase	THI13	100	100	51	93.2581
385_CASPO3_0006648	3	1.28501e-08	B9J08_004458	A0A1D8PLA4	A0A2H0ZJ08	Zcf27p	ZCF27	100	100	29	53.584
385_CASPO2_0006708	2	3.52658e-13	B9J08_004464	Q5AND4	A0A2H0ZJ72	Rdi1p	RDI1	97.561	97.561	41	70.716
385_CASPO2_0004567	3	4.71751e-20	B9J08_004475					100	100	51	93.2581
385_CASPO2_0004371	4	1.5898e-19	B9J08_004484	A0A1D8PH07	A0A2H0ZFL3	Uncharacterized protein	orf19.827	100	100	50	91.4547
385_CASPO2_0006888	3	4.71751e-20	B9J08_004487	A0A1D8PDE5	A0A2H0ZFM5	Uncharacterized protein	orf19.757	100	100	51	93.2581
385_CASPO3_0000200	2	4.71751e-20	B9J08_004491	A0A1D8PDF0	A0A2H0ZFN9	Ribonuclease P	RPM2	100	100	51	93.2581
385_CASPO1_0002355	2	4.71751e-20	B9J08_004492					100	100	51	93.2581
385_CASPO2_0005909	3	4.71751e-20	B9J08_004509	A0A1D8PTZ1	A0A2H0ZFS8	Uncharacterized protein	CAALFM_CR09330CA	100	100	51	93.2581
385_CASPO3_0006667	2	8.24115e-16	B9J08_004511	A0A1D8PTX3	A0A2H0ZFR0	Protein-lysine N-methyltransferase	CAALFM_CR09310WA	100	100	43	78.8312
385_CASPO2_0003468	2	2.00594e-18	B9J08_004516	Q5A2B9	A0A2H0ZGQ0	Transcription factor SPT20	SPT20	98.0392	98.0392	51	88.7497
385_CASPO1_0004606	1	3.98679e-08	B9J08_004520	A0A1D8PDK0	A0A2H0ZFQ5	Uncharacterized protein	orf19.426	100	100	28	51.7806
385_CASPO2_0000971	2	3.39277e-12	B9J08_004522	A0A1D8PDJ5	A0A2H0ZFR3	Protein kinase	orf19.428	100	100	36	66.2076
385_CASPO1_0002024	2	2.77176e-16	B9J08_004535					95.9184	95.9184	49	80.6345
385_CASPO2_0002815	1	4.71751e-20	B9J08_004539	Q59QM3	A0A2H0ZIT2	Lyp1p	LYP1	100	100	51	93.2581
385_CASPO2_0000101	3	4.71751e-20	B9J08_004542	G1UB68	A0A2H0ZFU0	Very-long-chain (3R)-3-hydroxyacyl-CoA dehydratase	orf19.5156	100	100	51	93.2581
385_CASPO3_0007162	1	2.74244e-14	B9J08_004549	A0A1D8PEG3	A0A2H0ZFY1	Kexin	KEX2	100	100	40	73.4211
385_CASPO2_0005228	1	1.5898e-19	B9J08_004550	A0A1D8PEG2	A0A2H0ZHR9	glucose-6-phosphate 1-dehydrogenase	ZWF1	100	100	50	91.4547
385_CASPO2_0006451	1	1.10525e-11	B9J08_004552	Q59Z57	A0A2H0ZFV6	Prb1p	PRB1	100	100	35	64.4042
385_CASPO3_0005872	2	2.56644e-16	B9J08_004554	Q5AQ76	A0A2H0ZFV2	Protein transport protein SEC24	SEC24	97.8723	97.8723	47	81.5362
385_CASPO3_0000607	2	1.01038e-13	B9J08_004572	A0A1D8PDM9	A0A2H0ZFX8	Carboxypeptidase	PRC3	100	100	39	71.6177
385_CASPO2_0000763	2	8.29373e-15	B9J08_004575	A0A1D8PDN0	A0A2H0ZFW7	Uncharacterized protein	orf19.2478	100	100	41	75.2244
385_CASPO2_0007074	1	2.95846e-06	B9J08_004577					100	100	24	44.5672
385_CASPO2_0003388	1	2.00594e-18	B9J08_004578	A0A1D8PI44	A0A2H0ZFX7	Protein kinase activating protein (Fragment)	orf19.1434	100	100	48	87.848
385_CASPO2_0002911	3	2.56644e-16	B9J08_004580	Q59Z54	A0A2H0ZG17	Smr domain-containing protein	orf19.2246	97.8723	97.8723	47	81.5362
385_CASPO1_0004504	3	1.05952e-06	B9J08_004585	Q59Y36	A0A2H0ZFX9	Uncharacterized protein	orf19.3613	100	100	25	46.3705
385_CASPO2_0006578	2	4.71751e-20	B9J08_004586	A0A1D8PIB7	A0A2H0ZHT1	MINDY	orf19.3615	100	100	51	93.2581
385_CASPO3_0000248	2	2.50126e-15	B9J08_004594	A0A1D8PPE5	A0A2H0ZFZ3	Uncharacterized protein	orf19.4203	100	100	42	77.0278
385_CASPO2_0003549	2	4.71751e-20	B9J08_004625					100	100	51	93.2581
385_CASPO1_0003002	1	4.71751e-20	B9J08_004628	Q5AKY8	A0A2H0ZG39	SsDNA endodeoxyribonuclease	orf19.4988	100	100	51	93.2581
385_CASPO3_0000959	1	4.71751e-20	B9J08_004637					100	100	51	93.2581
385_CASPO1_0001983	2	2.44373e-17	B9J08_004656	A0A1D8PTU4	A0A2H0ZHL7	Uncharacterized protein	CAALFM_CR08920WA	96.0784	96.0784	51	84.2413
385_CASPO2_0007988	2	4.71751e-20	B9J08_004666	A0A1D8PD33	A0A2H0ZG70	Dao1p	DAO1	100	100	51	93.2581
385_CASPO1_0004456	2	4.71751e-20	B9J08_004669	Q5AHY9	A0A2H0ZG81	DNA polymerase epsilon noncatalytic subunit	HFL1	100	100	51	93.2581
385_CASPO3_0003852	1	9.57482e-14	B9J08_004670	A0A1D8PD23	A0A2H0ZG74	Uncharacterized protein	orf19.3062	100	100	39	71.6177
385_CASPO2_0003391	2	2.44373e-17	B9J08_004673	A0A1D8PHY7	A0A2H0ZG94	AB hydrolase-1 domain-containing protein	orf19.1860.1	96.0784	96.0784	51	84.2413
385_CASPO1_0002050	1	4.71751e-20	B9J08_004679	A0A1D8PR19	A0A2H0ZG91	DNA-directed RNA polymerase	orf19.6499	100	100	51	93.2581
385_CASPO3_0001968	5	1.44264e-10	B9J08_004684	A0A1D8PR21	A0A2H0ZC09	PHD-type domain-containing protein	orf19.6506	97.2222	97.2222	36	61.6992
385_CASPO1_0001511	4	1.03685e-12	B9J08_004687	Q5A6M6	A0A2H0ZH61	Coatomer subunit beta	SEC26	100	100	37	68.0109
385_CASPO2_0003649	2	2.0224e-17	B9J08_004698					100	100	46	84.2413
385_CASPO2_0002178	3	7.52453e-16	B9J08_004699	A0A1D8PNQ6	A0A2H0ZGB6	40S Ribosomal protein S25	RPS25B	100	100	43	78.8312
385_CASPO3_0000726	2	4.71751e-20	B9J08_004701	A0A1D8PNQ8	A0A2H0ZGE2	Mdj1p	MDJ1	100	100	51	93.2581
385_CASPO2_0008186	2	3.68056e-09	B9J08_004703					100	100	30	55.3874
385_CASPO2_0007682	1	3.15628e-13	B9J08_004707	A0A1D8PLT5	A0A2H0ZH94	XPGI domain-containing protein	orf19.2664	100	100	38	69.8143
385_CASPO3_0000509	1	4.71751e-20	B9J08_004708					100	100	51	93.2581
385_CASPO3_0008124	2	3.58214e-11	B9J08_004709	A0A1D8PLR7	A0A2H0ZGC5	NADPH--cytochrome P450 reductase	NCP1	100	100	34	62.6008
385_CASPO2_0000144	2	1.5898e-19	B9J08_004711	Q5A2I3	A0A2H0ZGF4	RING-type domain-containing protein	orf19.1314	100	100	50	91.4547
385_CASPO2_0007951	1	4.71751e-20	B9J08_004712	Q59TM0	A0A2H0ZGC9	Oxysterol-binding protein related protein	OSH3	100	100	51	93.2581
385_CASPO2_0003929	2	4.71751e-20	B9J08_004715	Q59TN1	A0A2H0ZGC7	tRNA (guanine(37)-N1)-methyltransferase	TRM5	100	100	51	93.2581
385_CASPO3_0004712	2	5.35076e-19	B9J08_004717					100	100	49	89.6514
385_CASPO2_0005486	1	4.71751e-20	B9J08_004748	Q5ADP1	A0A2H0ZGF9	NADH kinase	POS5	100	100	51	93.2581
385_CASPO2_0005716	4	4.71751e-20	B9J08_004757	Q5ADQ2	A0A2H0ZHC4	Uncharacterized protein	orf19.6789	100	100	51	93.2581
385_CASPO2_0006600	2	4.71751e-20	B9J08_004768	A0A1D8PKU7	A0A2H0ZGI1	Ecm29p	ECM29	100	100	51	93.2581
385_CASPO2_0002624	1	1.79843e-18	B9J08_004782	A0A1D8PRP1	A0A2H0ZGJ1	Cullin	CAALFM_CR00370WA	100	100	48	87.848
385_CASPO1_0002112	2	4.71751e-20	B9J08_004783	Q5A1C7	A0A2H0ZGM7	Uncharacterized protein	orf19.2892	100	100	51	93.2581
385_CASPO2_0006737	2	2.00594e-18	B9J08_004791	Q59Y41	A0A2H0ZGL5	DNA mismatch repair protein MSH3	MSH3	98.0392	98.0392	51	88.7497
385_CASPO1_0002503	2	1.15411e-10	B9J08_004795	A0A1D8PIL5	A0A2H0ZGN2	Amino acid starvation-responsive transcription factor	GCN4	100	100	33	60.7975
385_CASPO2_0007301	2	5.54893e-19	B9J08_004802	A0A1D8PQ09	A0A2H0ZGL2	Putative lipoate--protein ligase	orf19.5566	100	100	49	89.6514
385_CASPO2_0003542	3	1.16611e-12	B9J08_004807	Q5AEJ3	A0A2H0ZGL9	Ribonuclease P/MRP protein subunit POP5	orf19.275	97.5	97.5	40	68.9126
385_CASPO3_0004662	2	2.00594e-18	B9J08_004811	Q5ADX5	A0A2H0ZGN4	mRNA cap guanine-N7 methyltransferase	ABD1	98.0392	98.0392	51	88.7497
385_CASPO2_0000070	4	1.17166e-09	B9J08_004820	Q1WCU5	A0A2H0ZHW2	Tac1-20p	TAC1-2	100	100	31	57.1907
385_CASPO2_0003201	2	5.46402e-07	B9J08_004822	A0A1D8PN91	A0A2H0ZGN5	Fcr3p	FCR3	96.5517	96.5517	29	49.0756
385_CASPO3_0001350	3	1.5898e-19	B9J08_004839	A0A1D8PT02	A0A2H0ZHU4	Flavodoxin-like fold family protein	PST3	100	100	50	91.4547
385_CASPO2_0002579	2	4.71751e-20	B9J08_004844	Q5AG95	A0A2H0ZGS3	Bur2p	BUR2	100	100	51	93.2581
385_CASPO1_0004710	2	4.71751e-20	B9J08_004848	A0A1D8PSK4	A0A2H0ZGR1	SUMO protease	ULP2	100	100	51	93.2581
385_CASPO3_0008034	3	4.71751e-20	B9J08_004858	Q5AM72	A0A2H0ZGS1	Patatin-like phospholipase domain-containing protein CaO19.1504	CAALFM_C201920CA	100	100	51	93.2581
385_CASPO2_0000918	2	3.64268e-07	B9J08_004862	Q5AHB8	A0A2H0ZGS7	Chromatin modification-related protein YNG2	YNG2	100	100	26	48.1739
385_CASPO3_0003851	2	3.15628e-13	B9J08_004863					100	100	38	69.8143
385_CASPO1_0004073	2	4.71751e-20	B9J08_004865	A0A1D8PQ11	A0A2H0ZGV3	Uncharacterized protein	orf19.5575	100	100	51	93.2581
385_CASPO2_0001153	1	1.17166e-09	B9J08_004869	Q5AH25	A0A2H0ZHY3	Exocyst complex protein EXO70	EXO70	100	100	31	57.1907
385_CASPO2_0000185	2	1.79843e-18	B9J08_004873	Q5A435	A0A2H0ZGW7	Prefoldin subunit 4	orf19.1273	100	100	48	87.848
385_CASPO2_0008020	2	4.71751e-20	B9J08_004876	Q5A449	A0A2H0ZGU4	U2 small nuclear ribonucleoprotein A'	LEA1	100	100	51	93.2581
385_CASPO1_0000480	2	1.5898e-19	B9J08_004879	A0A1D8PL12	A0A2H0ZHZ4	MHD domain-containing protein	orf19.5671	100	100	50	91.4547
385_CASPO1_0002909	2	2.56644e-16	B9J08_004890	A0A1D8PPY3	A0A2H0ZI39	Putative amidase	orf19.5536	97.8723	97.8723	47	81.5362
385_CASPO2_0008147	2	4.71751e-20	B9J08_004903					100	100	51	93.2581
385_CASPO1_0002064	1	2.00594e-18	B9J08_004904	Q5A315	A0A2H0ZC35	Uncharacterized protein	CAALFM_CR08710WA	98.0392	98.0392	51	88.7497
385_CASPO3_0003794	2	2.87644e-15	B9J08_004905	Q5A318	A0A2H0ZC37	Dodecenoyl-CoA isomerase	ECI1	97.7778	97.7778	45	77.9295
385_CASPO1_0004859	3	4.71751e-20	B9J08_004912	Q5A328	A0A2H0ZC53	Mitochondrial pyruvate carrier	CAALFM_CR08610WA	100	100	51	93.2581
385_CASPO2_0002897	2	4.71751e-20	B9J08_004919	A0A1D8PRI9	A0A2H0ZC55	Uncharacterized protein	orf19.7159	100	100	51	93.2581
385_CASPO2_0002121	2	1.05952e-06	B9J08_004928	Q5AGZ8	A0A2H0ZD57	ATP-dependent 6-phosphofructokinase	PFK2	100	100	25	46.3705
385_CASPO1_0000674	3	4.71751e-20	B9J08_004930	Q59MU3	A0A2H0ZC67	Phenylpyruvate decarboxylase	ARO10	100	100	51	93.2581
385_CASPO3_0007850	3	1.5898e-19	B9J08_004940	A0A1D8PCB2	A0A2H0ZC77	Nrm1p	NRM1	100	100	50	91.4547
385_CASPO3_0007213	2	1.5898e-19	B9J08_004942	Q5ABE6	A0A2H0ZC83	PCI domain-containing protein	orf19.6024	100	100	50	91.4547
385_CASPO2_0007268	2	3.58214e-11	B9J08_004943	A0A1D8PCB9	A0A2H0ZC88	C-8 sterol isomerase	ERG2	100	100	34	62.6008
385_CASPO2_0002615	2	4.71751e-20	B9J08_004945	A0A1D8PCC4	A0A2H0ZC82	BBP1	orf19.6027	100	100	51	93.2581
385_CASPO1_0004007	1	1.28501e-08	B9J08_004957	A0A1D8PCX0	A0A2H0ZE40	Uncharacterized protein	orf19.3003	100	100	29	53.584
385_CASPO3_0006845	2	1.10525e-11	B9J08_004964	Q5A0L2	A0A2H0ZCA5	Uncharacterized protein	orf19.5799	100	100	35	64.4042
385_CASPO2_0007241	2	1.57012e-08	B9J08_004967	A0A1D8PGR6	A0A2H0ZD63	5-oxoprolinase	HYU1	96.875	96.875	32	54.4857
385_CASPO1_0002082	3	2.00594e-18	B9J08_004969	Q5A0I8	A0A2H0ZCB4	Sgt2p	SGT2	98.0392	98.0392	51	88.7497
385_CASPO1_0002821	2	4.71751e-20	B9J08_004980	A0A1D8PD64	A0A2H0ZCC4	Elongin A	ELA1	100	100	51	93.2581
385_CASPO2_0004107	2	4.71751e-20	B9J08_004982	A0A1D8PD50	A0A2H0ZCE4	phosphatidylInositol transporter	PDR16	100	100	51	93.2581
385_CASPO3_0001737	2	1.03685e-12	B9J08_004984	A0A1D8PD42	A0A2H0ZCD2	Uncharacterized protein	orf19.1026.1	100	100	37	68.0109
385_CASPO1_0001247	2	3.64268e-07	B9J08_004990	Q5A900	A0A2H0ZCD6	Ribosomal 40S subunit protein S2	RPS21	100	100	26	48.1739
385_CASPO1_0002967	2	7.64711e-17	B9J08_004999	A0A1D8PTS0	A0A2H0ZCD7	Ribosomal protein P2A	RPP2A	97.9167	97.9167	48	83.3396
385_CASPO2_0008076	1	4.71751e-20	B9J08_005003	Q59ZI9	A0A2H0ZDD2	Casein kinase 2 catalytic subunit	CKA2	100	100	51	93.2581
385_CASPO3_0006203	2	1.28501e-08	B9J08_005013	A0A1D8PHD2	A0A2H0ZDE2	Serine/threonine protein kinase	CDC7	100	100	29	53.584
385_CASPO3_0000602	3	4.71751e-20	B9J08_005016	A0A1D8PHC5	A0A2H0ZCH8	Uncharacterized protein	orf19.3552	100	100	51	93.2581
385_CASPO2_0000759	3	9.31608e-16	B9J08_005018	P12461	A0A2H0ZCG7	Thymidylate synthase	TMP1	97.0588	97.0588	48	78.8312
385_CASPO3_0000526	2	3.69256e-10	B9J08_005019	Q59ZH1	A0A2H0ZCG2	4HBT domain-containing protein	orf19.3548	100	100	32	58.9941
385_CASPO1_0001419	2	1.7575e-09	B9J08_005021					94.4444	94.4444	36	57.1907
385_CASPO3_0001136	3	3.69256e-10	B9J08_005023	Q5A7M2	A0A2H0ZDF2	Mitochondrial import inner membrane translocase subunit TIM44	TIM44	100	100	32	58.9941
385_CASPO3_0004070	2	2.44373e-17	B9J08_005033	Q5A0L8	A0A2H0ZDG2	Proteasome regulatory particle base subunit	PR26	96.0784	96.0784	51	84.2413
385_CASPO2_0007457	2	1.5898e-19	B9J08_005053	A0A1D8PJK7	A0A2H0ZDI5	Structural maintenance of chromomes protein	SMC3	100	100	50	91.4547
385_CASPO3_0001466	2	2.50126e-15	B9J08_005055	Q5AEK9	A0A2H0ZCL0	C3H1-type domain-containing protein	orf19.259	100	100	42	77.0278
385_CASPO1_0003324	2	4.71751e-20	B9J08_005059	A0A1D8PJL3	A0A2H0ZCK3	Cytokin	orf19.267	100	100	51	93.2581
385_CASPO1_0005048	3	4.71751e-20	B9J08_005082	Q5A9Z1	A0A2H0ZEF0	Glutamyl-tRNA(Gln) amidotransferase subunit B, mitochondrial	T112	100	100	51	93.2581
385_CASPO3_0005960	3	4.71751e-20	B9J08_005093	Q5AGY6	A0A2H0ZCP2	Sulfhydryl oxidase	orf19.6552	100	100	51	93.2581
385_CASPO1_0001455	2	2.44373e-17	B9J08_005097	Q5AGZ0	A0A2H0ZCQ4	Iron-sulfur cluster assembly protein	ISU1	96.0784	96.0784	51	84.2413
385_CASPO3_0006741	2	1.79843e-18	B9J08_005101	Q59K86	A0A2H0ZCQ0	3-hydroxyanthranilate 3,4-dioxygenase	BNA1	100	100	48	87.848
385_CASPO1_0001832	1	4.71751e-20	B9J08_005102	A0A1D8PSZ5	A0A2H0ZCQ1	Uncharacterized protein	CAALFM_CR05460WA	100	100	51	93.2581
385_CASPO3_0003390	2	1.05952e-06	B9J08_005104					100	100	25	46.3705
385_CASPO2_0004844	1	9.60326e-15	B9J08_005115	Q59PR1	A0A2H0ZDK2	Putative GTPase	MTG2	97.7273	97.7273	44	76.1261
385_CASPO3_0000461	2	2.87644e-15	B9J08_005128	A0A1D8PTB5	A0A2H0ZEH3	Succinate--CoA ligase [ADP-forming] subunit beta, mitochondrial	LSC2	97.7778	97.7778	45	77.9295
385_CASPO3_0003066	2	4.71751e-20	B9J08_005130	Q59PZ2	A0A2H0ZEI3	Spindle pole body component	CAALFM_CR06740WA	100	100	51	93.2581
385_CASPO2_0004926	2	1.5898e-19	B9J08_005138	P83781	A0A2H0ZCU8	Mitochondrial outer membrane protein porin	POR1	100	100	50	91.4547
385_CASPO3_0001057	2	1.10525e-11	B9J08_005139	A0A1D8PD75	A0A2H0ZEI0	Putative ADP-Ribose 1''-phosphate phosphatase	orf19.1050	100	100	35	64.4042
385_CASPO2_0007298	3	4.71751e-20	B9J08_005143	A0A1D8PD80	A0A2H0ZCU6	Lysophosphatidic acid acyltransferase	orf19.1043	100	100	51	93.2581
385_CASPO3_0006289	2	8.52946e-17	B9J08_005145	Q59VP1	A0A2H0ZDN4	Histone H2B.2	HTB2	97.9167	97.9167	48	83.3396
385_CASPO2_0004852	3	1.03685e-12	B9J08_005153	A0A1D8PF11	A0A2H0ZCV5	Rpl82p	RPL82	100	100	37	68.0109
385_CASPO1_0001783	2	1.5898e-19	B9J08_005160	A0A1D8PKW5	A0A2H0ZCW2	Chalcone	orf19.6189	100	100	50	91.4547
385_CASPO2_0003776	2	2.00594e-18	B9J08_005166	A0A1D8PU31	A0A2H0ZDT7	Putative AAA family ATPase	YTA6	98.0392	98.0392	51	88.7497
385_CASPO2_0002708	3	4.71751e-20	B9J08_005171					100	100	51	93.2581
385_CASPO2_0007026	2	7.52453e-16	B9J08_005175	Q5A2K5	A0A2H0ZDR4	L-type lectin-like domain-containing protein	orf19.2200	100	100	43	78.8312
385_CASPO1_0004354	4	1.28501e-08	B9J08_005201	A0A1D8PLY4	A0A2H0ZD01	Pyruvate carboxylase	PYC2	100	100	29	53.584
385_CASPO3_0007786	3	1.10525e-11	B9J08_005205	A0A1D8PM01	A0A2H0ZD13	Axl2p	AXL2	100	100	35	64.4042
385_CASPO1_0000528	2	1.15411e-10	B9J08_005208	Q5A6A8	A0A2H0ZET9	Uncharacterized protein	orf19.3782	100	100	33	60.7975
385_CASPO3_0002597	3	3.52658e-13	B9J08_005209	Q5A6B6	A0A2H0ZD18	Serine/threonine-protein phosphatase PP2A-like PPG1	PPG1	97.561	97.561	41	70.716
385_CASPO2_0001736	2	1.64657e-19	B9J08_005211	A0A1D8PM90	A0A2H0ZD10	Zn(2+) transporter	orf19.3769	100	100	50	91.4547
385_CASPO1_0000562	2	1.03685e-12	B9J08_005213	Q59MQ0	A0A2H0ZD15	Myin-5	MYO5	100	100	37	68.0109
385_CASPO2_0002569	2	4.71751e-20	B9J08_005214	A0A1D8PM77	A0A2H0ZD17	WD	orf19.3778	100	100	51	93.2581
385_CASPO2_0005466	1	4.71751e-20	B9J08_005215	A0A1D8PM74	A0A2H0ZD27	Uncharacterized protein	orf19.3780	100	100	51	93.2581
385_CASPO2_0004836	1	4.71751e-20	B9J08_005216					100	100	51	93.2581
385_CASPO2_0007968	2	2.74244e-14	B9J08_005217	A0A1D8PM60	A0A2H0ZER4	Uncharacterized protein	orf19.3792	100	100	40	73.4211
385_CASPO2_0000975	2	4.71751e-20	B9J08_005219	A0A1D8PMA2	A0A2H0ZD28	Uso1p	USO1	100	100	51	93.2581
385_CASPO1_0004572	1	3.58214e-11	B9J08_005221	Q59R99	A0A2H0ZD20	V-type proton ATPase subunit a	VPH1	100	100	34	62.6008
385_CASPO2_0001753	2	8.29373e-15	B9J08_005222	Q59RA0	A0A2H0ZD19	Pre-rRNA-processing protein RIX1	RIX1	100	100	41	75.2244
385_CASPO2_0002146	2	4.71751e-20	B9J08_005224	Q59RA2	A0A2H0ZD26	CDP-diacylglycerol--Inositol 3-phosphatidyltransferase	orf19.6860	100	100	51	93.2581
385_CASPO3_0002644	2	9.57482e-14	B9J08_005225	O13426	A0A2H0ZFV9	Serine hydroxymethyltransferase, Cytosolic	SHM2	100	100	39	71.6177
385_CASPO2_0005685	1	2.00594e-18	B9J08_005226	Q59TZ8	A0A2H0ZFZ6	phosphotransferase	GLK1	98.0392	98.0392	51	88.7497
385_CASPO3_0002819	2	1.5898e-19	B9J08_005227	A0A1D8PSK8	A0A2H0ZE09	Uncharacterized protein	CAALFM_CR03710CA	100	100	50	91.4547
385_CASPO3_0006440	2	2.50126e-15	B9J08_005229	Q5A015	A0A2H0ZD39	Riboflavin kinase	CAALFM_CR03740CA	100	100	42	77.0278
385_CASPO1_0000910	2	6.76475e-17	B9J08_005235	A0A1D8PLD8	A0A2H0ZD44	Uncharacterized protein	orf19.4626	100	100	45	82.4379
385_CASPO1_0004459	70	6.0357e-18	B9J08_005237	Q9UVL1	A0A2H0ZE24	Non-histone chromomal protein 6	NHP6	100	100	47	86.0446
385_CASPO2_0000504	4	1.16611e-12	B9J08_005238	A0A1D8PLC3	A0A2H0ZET8	Putative tubulin tyrine ligase	orf19.4621	97.5	97.5	40	68.9126
385_CASPO2_0000832	2	9.57482e-14	B9J08_005239	Q9URB4	A0A2H0ZD48	Fructose-bisphosphate aldolase	FBA1	100	100	39	71.6177
385_CASPO2_0001888	2	1.10525e-11	B9J08_005240	Q5AMN1	A0A2H0ZER8	RXT2	orf19.4615	100	100	35	64.4042
385_CASPO2_0003591	2	1.10525e-11	B9J08_005245	Q5AJY5	A0A2H0ZFX3	1,3-beta-glucanyltransferase PGA4	PGA4	100	100	35	64.4042
385_CASPO1_0000473	3	3.39277e-12	B9J08_005246	A0A1D8PP77	A0A2H0ZG09	Proteasome regulatory particle lid subunit	RPN5	100	100	36	66.2076
385_CASPO1_0003873	1	4.71751e-20	B9J08_005248	Q5AJZ3	A0A2H0ZD55	Alkyl transferase	RER2	100	100	51	93.2581
385_CASPO2_0007615	2	4.71751e-20	B9J08_005253	A0A1D8PF45	A0A2H0ZD58	Ribosomal protein L37	RPL37B	100	100	51	93.2581
385_CASPO2_0000227	2	1.79843e-18	B9J08_005255	A0A1D8PF67	A0A2H0ZES5	T4p	TOS4	100	100	48	87.848
385_CASPO2_0000754	2	1.5898e-19	B9J08_005263	A0A1D8PF97	A0A2H0ZD59	PH domain-containing protein	orf19.5274	100	100	50	91.4547
385_CASPO3_0002897	2	6.75998e-18	B9J08_005265	Q5AFN8	A0A2H0ZD66	Covalently-linked cell wall protein 14	SSR1	98	98	50	86.9463
385_CASPO1_0001769	2	8.52946e-17	B9J08_005270	A0A1D8PQ45	A0A2H0ZD70	Uncharacterized protein	orf19.5618	96	96	50	82.4379
385_CASPO3_0005599	3	4.71751e-20	B9J08_005272	A0A1D8PQ60	A0A2H0ZD69	CRAL-TRIO domain-containing protein	orf19.5711	100	100	51	93.2581
385_CASPO3_0006317	2	2.74244e-14	B9J08_005273	A0A1D8PQ58	A0A2H0ZD71	FG-nucleoporin	orf19.5710	100	100	40	73.4211
385_CASPO1_0005112	2	4.71751e-20	B9J08_005283	A0A1D8PI76	A0A2H0ZD80	Protein YOP1	orf19.2168.3	100	100	51	93.2581
385_CASPO1_0004257	2	4.71751e-20	B9J08_005299	A0A1D8PF16	A0A2H0ZDA2	Pet127p	T127	100	100	51	93.2581
385_CASPO1_0000737	2	2.74244e-14	B9J08_005312	Q5A4Z9	A0A2H0ZDB6	Mitochondrial 37S Ribosomal protein YmS16	MRP17	100	100	40	73.4211
385_CASPO2_0007579	3	1.5898e-19	B9J08_005326	A0A1D8PGZ4	A0A2H0ZDE6	Uncharacterized protein	orf19.836	100	100	50	91.4547
385_CASPO3_0002783	2	4.71751e-20	B9J08_005330	A0A1D8PH10	A0A2H0ZDC6	Protein kinase	orf19.846	100	100	51	93.2581
385_CASPO2_0007563	1	4.71751e-20	B9J08_005333					100	100	51	93.2581
385_CASPO2_0007524	1	8.29373e-15	B9J08_005344	Q5AJU7	A0A2H0ZEH6	AP-1-like transcription factor CAP1	CAP1	100	100	41	75.2244
385_CASPO3_0006244	1	4.71751e-20	B9J08_005346	A0A1D8PRW9	A0A2H0ZDE0	Boi2p	BOI2	100	100	51	93.2581
385_CASPO2_0000333	2	2.56644e-16	B9J08_005348	A0A1D8PRX1	A0A2H0ZDD7	Transmembrane 9 superfamily member	CAALFM_CR01260WA	97.8723	97.8723	47	81.5362
385_CASPO1_0002207	3	4.71751e-20	B9J08_005353	A0A1D8PCD2	A0A2H0ZED2	Nma111p	NMA111	100	100	51	93.2581
385_CASPO3_0008232	2	2.00594e-18	B9J08_005357	A0A1D8PSP4	A0A2H0ZDH7	Mismatch repair ATPase	CAALFM_CR04120CA	98.0392	98.0392	51	88.7497
385_CASPO2_0005798	2	1.79843e-18	B9J08_005370	A0A1D8PPR9	A0A2H0ZDG4	YL1	orf19.3399	100	100	48	87.848
385_CASPO3_0004392	2	4.71751e-20	B9J08_005386	A0A1D8PPP6	A0A2H0ZDI3	RING-type domain-containing protein	orf19.3425	100	100	51	93.2581
385_CASPO1_0002748	1	1.28501e-08	B9J08_005388	Q5A4L3	A0A2H0ZDK5	PWWP domain-containing protein	orf19.3428	100	100	29	53.584
385_CASPO2_0001928	2	1.15411e-10	B9J08_005389	A0A1D8PPN1	A0A2H0ZDH6	Fgr47p	FGR47	100	100	33	60.7975
385_CASPO2_0000137	2	4.71751e-20	B9J08_005402	Q59XM1	A0A2H0ZDJ9	Exocyst complex component EXO84	EXO84	100	100	51	93.2581
385_CASPO1_0000203	2	1.15411e-10	B9J08_005409	A0A1D8PQU2	A0A2H0ZDJ7	DNL-type domain-containing protein	orf19.6917	100	100	33	60.7975
385_CASPO1_0005218	2	4.71751e-20	B9J08_005416	Q9P840	A0A2H0ZDL5	Protein YAE1	YAE1	100	100	51	93.2581
385_CASPO1_0005172	3	4.71751e-20	B9J08_005417	A0A1D8PQP1	A0A2H0ZDL0	Uncharacterized protein	orf19.7036	100	100	51	93.2581
385_CASPO2_0001952	2	3.69256e-10	B9J08_005419	A0A1D8PQN6	A0A2H0ZDK7	Uncharacterized protein	orf19.7034	100	100	32	58.9941
385_CASPO2_0007429	2	4.71751e-20	B9J08_005423	Q5AAW4	A0A2H0ZDL8	Uncharacterized protein	orf19.6196	100	100	51	93.2581
385_CASPO3_0005222	1	2.0224e-17	B9J08_005428	A0A1D8PRJ1	A0A2H0ZDQ0	PALP domain-containing protein	orf19.7152	100	100	46	84.2413
385_CASPO1_0000638	3	3.64268e-07	B9J08_005434	A0A1D8PE47	A0A2H0ZEQ1	Npa1 domain-containing protein	orf19.2778	100	100	26	48.1739
385_CASPO2_0002671	2	5.35076e-19	B9J08_005436	Q5AAW1	A0A2H0ZDN8	ATP-dependent 5'-3' DNA helicase	orf19.6199	100	100	49	89.6514
385_CASPO1_0002262	2	1.05952e-06	B9J08_005452	Q5AKU8	A0A2H0ZDP6	Modfp	MODF	100	100	25	46.3705
385_CASPO2_0007131	3	4.71751e-20	B9J08_005454	A0A1D8PFT4	A0A2H0ZDP3	Protein-tyrine-phosphatase	OCA6	100	100	51	93.2581
385_CASPO2_0005022	2	4.71751e-20	B9J08_005457	A0A1D8PQT1	A0A2H0ZDQ7	Uncharacterized protein	orf19.6905	100	100	51	93.2581
385_CASPO3_0003829	3	3.64268e-07	B9J08_005459	Q59S45	A0A2H0ZDS9	DNA damage-binding protein CMR1	CAALFM_C701270CA	100	100	26	48.1739
385_CASPO1_0003082	2	2.50126e-15	B9J08_005464	A0A1D8PR43	A0A2H0ZDQ3	AAA family ATPase peroxin 1	X1	100	100	42	77.0278
385_CASPO1_0002644	4	1.05952e-06	B9J08_005473	P0CY22	A0A2H0ZDR6	Protein KRE1	KRE1	100	100	25	46.3705
385_CASPO1_0001407	1	4.71751e-20	B9J08_005474	A0A1D8PSJ8	A0A2H0ZDR5	Serine/threonine-protein phosphatase	PPH3	100	100	51	93.2581
385_CASPO3_0006417	2	1.05952e-06	B9J08_005476	Q5A034	A0A2H0ZGH0	DNA helicase	MCM2	100	100	25	46.3705
385_CASPO2_0001810	3	4.71751e-20	B9J08_005478	Q5A6N1	A0A2H0ZF20	Lon protease homolog, mitochondrial	PIM1	100	100	51	93.2581
385_CASPO3_0008362	2	9.31608e-16	B9J08_005480	Q5A6N5	A0A2H0ZDS1	Uncharacterized protein	CAALFM_CR04310CA	97.8261	97.8261	46	79.7328
385_CASPO1_0003266	3	1.15411e-10	B9J08_005482					100	100	33	60.7975
385_CASPO2_0007983	3	3.68056e-09	B9J08_005487					100	100	30	55.3874
385_CASPO2_0001349	2	4.71751e-20	B9J08_005488	Q5A6P2	A0A2H0ZF31	RNA cytidine acetyltransferase	NAT10	100	100	51	93.2581
385_CASPO2_0001158	3	3.64268e-07	B9J08_005505	A0A1D8PJX3	A0A2H0ZDU6	Cytochrome b-c1 complex subunit Rieske, mitochondrial	RIP1	100	100	26	48.1739
385_CASPO1_0005081	3	1.5898e-19	B9J08_005511					100	100	50	91.4547
385_CASPO1_0001811	2	2.44373e-17	B9J08_005512	A0A1D8PJZ9	A0A2H0ZDY1	Chloride channel protein	orf19.5880	97.9592	97.9592	49	85.143
385_CASPO3_0008127	2	7.52453e-16	B9J08_005513	A0A1D8PJW9	A0A2H0ZDV1	Atf1p	ATF1	100	100	43	78.8312
385_CASPO3_0000738	3	2.87644e-15	B9J08_005517	A0A1D8PJZ6	A0A2H0ZGF6	Snf5p	SNF5	97.7778	97.7778	45	77.9295
385_CASPO3_0005676	1	4.71751e-20	B9J08_005528	Q5APF2	A0A2H0ZF28	GMP synthase [glutamine-hydrolyzing]	GUA1	100	100	51	93.2581
385_CASPO3_0001250	2	2.50126e-15	B9J08_005530	Q5APE9	A0A2H0ZFJ8	N2227 domain-containing protein	orf19.4816	100	100	42	77.0278
385_CASPO1_0003062	1	1.15411e-10	B9J08_005534	A0A1D8PEN5	A0A2H0ZE07	Uncharacterized protein	orf19.4818	100	100	33	60.7975
385_CASPO2_0002761	3	3.58214e-11	B9J08_005536					100	100	34	62.6008
385_CASPO1_0004866	5	1.79843e-18	B9J08_005538					100	100	48	87.848
385_CASPO2_0006697	2	2.25847e-16	B9J08_005539					100	100	44	80.6345

## Sheet: VENN Strains comparison
B11244 EV CASP B8441 EV CASP MMC1 EV CASP	351				B8441 EV CASP MMC1 EV CASP	96				B11244 EV CASP B8441 EV CASP	197				B11244 EV CASP MMC1 EV CASP	121
Names	total	elements			Names	total	elements			Names	total	elements			Names	total	elements
		B9J08_000336					B9J08_002036					B9J08_000958					B9J08_003067
		B9J08_005370					B9J08_002694					B9J08_004712					B9J08_000130
		B9J08_003410					B9J08_000509					B9J08_002353					B9J08_002336
		B9J08_002985					B9J08_003462					B9J08_004230					B9J08_004586
		B9J08_004757					B9J08_004110					B9J08_003782					B9J08_004862
		B9J08_000303					B9J08_001435					B9J08_001470					B9J08_002818
		B9J08_004220					B9J08_004659					B9J08_002671					B9J08_003982
		B9J08_002617					B9J08_005150					B9J08_004416					B9J08_004873
		B9J08_004212					B9J08_004727					B9J08_002557					B9J08_002481
		B9J08_001199					B9J08_002542					B9J08_002676					B9J08_002545
		B9J08_003960					B9J08_000902					B9J08_002742					B9J08_000701
		B9J08_001844					B9J08_005293					B9J08_003849					B9J08_004554
		B9J08_004057					B9J08_003448					B9J08_004625					B9J08_000662
		B9J08_002559					B9J08_001027					B9J08_002553					B9J08_002857
		B9J08_002959					B9J08_001296					B9J08_004637					B9J08_005102
		B9J08_003479					B9J08_001372					B9J08_001898					B9J08_004550
		B9J08_003201					B9J08_002402					B9J08_005402					B9J08_000464
		B9J08_004711					B9J08_005372					B9J08_004297					B9J08_005225
		B9J08_005245					B9J08_003106					B9J08_002355					B9J08_003943
		B9J08_002309					B9J08_000835					B9J08_002105					B9J08_003881
		B9J08_003354					B9J08_004100					B9J08_000676					B9J08_004407
		B9J08_001689					B9J08_004877					B9J08_000556					B9J08_001799
		B9J08_001262					B9J08_003252					B9J08_002965					B9J08_004326
		B9J08_003826					B9J08_001309					B9J08_000769					B9J08_004795
		B9J08_002338					B9J08_001487					B9J08_005219					B9J08_002038
		B9J08_001406					B9J08_002414					B9J08_002562					B9J08_002848
		B9J08_001449					B9J08_002599					B9J08_001147					B9J08_004330
		B9J08_002107					B9J08_005406					B9J08_004670					B9J08_005013
		B9J08_004552					B9J08_002177					B9J08_003482					B9J08_000510
		B9J08_003254					B9J08_003045					B9J08_004464					B9J08_001846
		B9J08_001101					B9J08_001023					B9J08_000500					B9J08_004940
		B9J08_000507					B9J08_004744					B9J08_001734					B9J08_001313
		B9J08_002351					B9J08_000430					B9J08_004242					B9J08_004990
		B9J08_002564					B9J08_002094					B9J08_004418					B9J08_003128
		B9J08_004222					B9J08_001307					B9J08_005139					B9J08_001901
		B9J08_004492					B9J08_003234					B9J08_003167					B9J08_001067
		B9J08_002324					B9J08_000984					B9J08_002769					B9J08_004137
		B9J08_002151					B9J08_003789					B9J08_004364					B9J08_000360
		B9J08_000680					B9J08_001920					B9J08_005104					B9J08_003069
		B9J08_002504					B9J08_000033					B9J08_004236					B9J08_005464
		B9J08_001786					B9J08_003825					B9J08_002417					B9J08_003584
		B9J08_005273					B9J08_001782					B9J08_003745					B9J08_004030
		B9J08_000919					B9J08_001042					B9J08_003813					B9J08_005344
		B9J08_003874					B9J08_005377					B9J08_005517					B9J08_000195
		B9J08_002138					B9J08_003176					B9J08_001958					B9J08_003369
		B9J08_004509					B9J08_002155					B9J08_000673					B9J08_005528
		B9J08_001329					B9J08_001670					B9J08_000657					B9J08_001418
		B9J08_000414					B9J08_001401					B9J08_005175					B9J08_003489
		B9J08_004409					B9J08_004290					B9J08_000856					B9J08_003627
		B9J08_005019					B9J08_004348					B9J08_002876					B9J08_004707
		B9J08_002754					B9J08_000863					B9J08_003315					B9J08_001302
		B9J08_004039					B9J08_000677					B9J08_004426					B9J08_005239
		B9J08_002092					B9J08_005233					B9J08_001636					B9J08_002143
		B9J08_002683					B9J08_001617					B9J08_000227					B9J08_002181
		B9J08_000747					B9J08_003706					B9J08_003030					B9J08_003885
		B9J08_004491					B9J08_003219					B9J08_000986					B9J08_005053
		B9J08_001225					B9J08_001424					B9J08_004679					B9J08_002074
		B9J08_002339					B9J08_002685					B9J08_002348					B9J08_002280
		B9J08_004023					B9J08_004686					B9J08_003948					B9J08_003057
		B9J08_002051					B9J08_005296					B9J08_001633					B9J08_004549
		B9J08_004225					B9J08_005407					B9J08_002502					B9J08_005226
		B9J08_000018					B9J08_000047					B9J08_003576					B9J08_003248
		B9J08_001354					B9J08_002561					B9J08_001217					B9J08_003074
		B9J08_000241					B9J08_002797					B9J08_000548					B9J08_005419
		B9J08_003763					B9J08_004874					B9J08_002103					B9J08_005434
		B9J08_002775					B9J08_004372					B9J08_000403					B9J08_001715
		B9J08_004715					B9J08_003352					B9J08_000073					B9J08_005513
		B9J08_000536					B9J08_004306					B9J08_003150					B9J08_004863
		B9J08_001718					B9J08_002524					B9J08_004176					B9J08_001149
		B9J08_003872					B9J08_003878					B9J08_004256					B9J08_003487
		B9J08_002869					B9J08_000938					B9J08_004698					B9J08_003663
		B9J08_001373					B9J08_000415					B9J08_004782					B9J08_000803
		B9J08_005530					B9J08_001415					B9J08_004296					B9J08_003985
		B9J08_001948					B9J08_000841					B9J08_004414					B9J08_004969
		B9J08_002926					B9J08_002017					B9J08_001501					B9J08_005097
		B9J08_000516					B9J08_000849					B9J08_001559					B9J08_005423
		B9J08_000095					B9J08_000480					B9J08_000526					B9J08_001553
		B9J08_002820					B9J08_001248					B9J08_003323					B9J08_002785
		B9J08_002711					B9J08_005468					B9J08_003087					B9J08_003017
		B9J08_004687					B9J08_000468					B9J08_004666					B9J08_003920
		B9J08_000620					B9J08_003227					B9J08_000298					B9J08_003936
		B9J08_004334					B9J08_004489					B9J08_003579					B9J08_003799
		B9J08_000719					B9J08_004453					B9J08_004839					B9J08_005240
		B9J08_004945					B9J08_005050					B9J08_001169					B9J08_003195
		B9J08_003080					B9J08_002383					B9J08_003911					B9J08_003422
		B9J08_002034					B9J08_002686					B9J08_001581					B9J08_000501
		B9J08_004669					B9J08_004507					B9J08_000190					B9J08_004703
		B9J08_000346					B9J08_004136					B9J08_004133					B9J08_004158
		B9J08_000491					B9J08_001030					B9J08_000618					B9J08_000814
		B9J08_002293					B9J08_001238					B9J08_000262					B9J08_001448
		B9J08_002335					B9J08_002162					B9J08_002146					B9J08_000340
		B9J08_001166					B9J08_001299					B9J08_003580					B9J08_001353
		B9J08_003904					B9J08_002958					B9J08_001490					B9J08_001859
		B9J08_002379					B9J08_004122					B9J08_002566					B9J08_005003
		B9J08_002023					B9J08_001243					B9J08_000486					B9J08_001109
		B9J08_002966					B9J08_004288					B9J08_004919					B9J08_004802
		B9J08_001376										B9J08_000942					B9J08_000737
		B9J08_000040										B9J08_005487					B9J08_003612
		B9J08_000162										B9J08_004673					B9J08_001018
		B9J08_001220										B9J08_002440					B9J08_004807
		B9J08_002856										B9J08_003778					B9J08_002352
		B9J08_003279										B9J08_001121					B9J08_004699
		B9J08_000817										B9J08_004274					B9J08_000250
		B9J08_003117										B9J08_004943					B9J08_005166
		B9J08_002673										B9J08_002475					B9J08_000593
		B9J08_000909										B9J08_002115					B9J08_001650
		B9J08_001289										B9J08_002384					B9J08_001825
		B9J08_002424										B9J08_005255					B9J08_000317
		B9J08_000174										B9J08_002931					B9J08_002722
		B9J08_001120										B9J08_001588					B9J08_001426
		B9J08_005208										B9J08_002330					B9J08_003636
		B9J08_004302										B9J08_001245					B9J08_002978
		B9J08_000189										B9J08_005246					B9J08_003426
		B9J08_000374										B9J08_004848					B9J08_000118
		B9J08_001709										B9J08_002164					B9J08_003486
		B9J08_003570										B9J08_003526					B9J08_005428
		B9J08_001172										B9J08_003083					B9J08_004026
		B9J08_003077										B9J08_000433					B9J08_000253
		B9J08_003152										B9J08_001503					B9J08_004511
		B9J08_001099										B9J08_001692					B9J08_000011
		B9J08_004684										B9J08_003450					B9J08_003301
		B9J08_004298										B9J08_005201
		B9J08_004982										B9J08_005211
		B9J08_003957										B9J08_002838
		B9J08_004093										B9J08_002620
		B9J08_005330										B9J08_001897
		B9J08_002677										B9J08_002498
		B9J08_000085										B9J08_004238
		B9J08_001580										B9J08_004197
		B9J08_000502										B9J08_005417
		B9J08_000284										B9J08_004164
		B9J08_005235										B9J08_004223
		B9J08_000798										B9J08_002459
		B9J08_000599										B9J08_005452
		B9J08_003524										B9J08_002942
		B9J08_004213										B9J08_004304
		B9J08_004301										B9J08_002849
		B9J08_000496										B9J08_002026
		B9J08_004448										B9J08_000648
		B9J08_003715										B9J08_005538
		B9J08_001602										B9J08_000368
		B9J08_001578										B9J08_000361
		B9J08_001107										B9J08_003935
		B9J08_005082										B9J08_001585
		B9J08_002122										B9J08_002594
		B9J08_000474										B9J08_001144
		B9J08_002093										B9J08_001173
		B9J08_000499										B9J08_000682
		B9J08_005171										B9J08_004335
		B9J08_000312										B9J08_002411
		B9J08_002807										B9J08_005229
		B9J08_003887										B9J08_004405
		B9J08_000764										B9J08_003142
		B9J08_001221										B9J08_003732
		B9J08_003105										B9J08_002362
		B9J08_003740										B9J08_005505
		B9J08_004458										B9J08_005153
		B9J08_003488										B9J08_000176
		B9J08_000819										B9J08_004475
		B9J08_004930										B9J08_002391
		B9J08_001158										B9J08_003368
		B9J08_001422										B9J08_004179
		B9J08_004329										B9J08_002682
		B9J08_000296										B9J08_001190
		B9J08_003690										B9J08_003483
		B9J08_005270										B9J08_000773
		B9J08_005454										B9J08_004717
		B9J08_003547										B9J08_003992
		B9J08_003847										B9J08_004905
		B9J08_003674										B9J08_004393
		B9J08_001443										B9J08_005033
		B9J08_002071										B9J08_004890
		B9J08_004858										B9J08_003098
		B9J08_004628										B9J08_002271
		B9J08_001496										B9J08_005143
		B9J08_000898										B9J08_003276
		B9J08_001857										B9J08_004235
		B9J08_004410										B9J08_004928
		B9J08_000613										B9J08_004135
		B9J08_003865										B9J08_002723
		B9J08_002975										B9J08_002766
		B9J08_005237										B9J08_005299
		B9J08_002526										B9J08_000074
		B9J08_002663										B9J08_000693
		B9J08_005272										B9J08_000922
		B9J08_002511										B9J08_001632
		B9J08_005457										B9J08_004295
		B9J08_004072										B9J08_000456
		B9J08_004575										B9J08_004942
		B9J08_002102										B9J08_004446
		B9J08_002195										B9J08_001493
		B9J08_001304										B9J08_002717
		B9J08_000342										B9J08_002431
		B9J08_005217										B9J08_004190
		B9J08_005224										B9J08_004999
		B9J08_003949										B9J08_002357
		B9J08_001875										B9J08_004192
		B9J08_000348
		B9J08_005459
		B9J08_000272
		B9J08_003638
		B9J08_000844
		B9J08_002148
		B9J08_001798
		B9J08_000054
		B9J08_003353
		B9J08_005055
		B9J08_003897
		B9J08_005511
		B9J08_001621
		B9J08_003606
		B9J08_004245
		B9J08_000631
		B9J08_000093
		B9J08_001981
		B9J08_000106
		B9J08_003481
		B9J08_001586
		B9J08_002882
		B9J08_000252
		B9J08_000313
		B9J08_003857
		B9J08_001301
		B9J08_003720
		B9J08_004709
		B9J08_001837
		B9J08_004075
		B9J08_002084
		B9J08_005357
		B9J08_004154
		B9J08_002264
		B9J08_003337
		B9J08_002039
		B9J08_002782
		B9J08_005209
		B9J08_005238
		B9J08_004365
		B9J08_000601
		B9J08_005539
		B9J08_005214
		B9J08_002512
		B9J08_003718
		B9J08_001116
		B9J08_002030
		B9J08_002712
		B9J08_002176
		B9J08_000105
		B9J08_000622
		B9J08_000492
		B9J08_002279
		B9J08_005101
		B9J08_005222
		B9J08_001918
		B9J08_004332
		B9J08_001873
		B9J08_000675
		B9J08_003391
		B9J08_001747
		B9J08_001246
		B9J08_002753
		B9J08_002641
		B9J08_004876
		B9J08_005416
		B9J08_000533
		B9J08_003170
		B9J08_004278
		B9J08_001924
		B9J08_001849
		B9J08_000634
		B9J08_005476
		B9J08_000326
		B9J08_003350
		B9J08_003764
		B9J08_002714
		B9J08_002701
		B9J08_000465
		B9J08_004539
		B9J08_003018
		B9J08_003235
		B9J08_001130
		B9J08_001475
		B9J08_001073
		B9J08_000316
		B9J08_000517
		B9J08_003101
		B9J08_003976
		B9J08_005436
		B9J08_000772
		B9J08_004844
		B9J08_000961
		B9J08_000446
		B9J08_002522
		B9J08_005388
		B9J08_002371
		B9J08_002611
		B9J08_001145
		B9J08_000222
		B9J08_002214
		B9J08_004019
		B9J08_004044
		B9J08_003800
		B9J08_002350
		B9J08_001122
		B9J08_001743
		B9J08_004054
		B9J08_003970
		B9J08_003759
		B9J08_002189
		B9J08_004262
		B9J08_004303
		B9J08_003558
		B9J08_004964
		B9J08_004314
		B9J08_001861
		B9J08_003086
		B9J08_001919
		B9J08_003910
		B9J08_003284
		B9J08_001509
		B9J08_005326
		B9J08_005016
		B9J08_002396
		B9J08_005018
		B9J08_004811
		B9J08_003034
		B9J08_003129
		B9J08_003816
		B9J08_000490
		B9J08_002855
		B9J08_003845
		B9J08_002755
		B9J08_000608
		B9J08_005474
		B9J08_002453
		B9J08_003536
		B9J08_004912
		B9J08_000628
		B9J08_003784
		B9J08_004791
		B9J08_003335
		B9J08_001713
		B9J08_000310
		B9J08_003670
		B9J08_000519
		B9J08_004308
		B9J08_004542
		B9J08_000611
		B9J08_001819
		B9J08_001338
		B9J08_003467
		B9J08_000196
