# Supplementary material for: Caspofungin Affects Extracellular Vesicle Production and Cargo in Candida auris
Source: J Fungi (Basel). 2022 Sep 21;8(10):990. doi: 10.3390/jof8100990 (PMC9605528; doi:10.3390/jof8100990)
Supplement: Supplementary file 1 [file jof-08-00990-s001.zip › Table_S7.xlsx]

## Sheet: B8441_FC2_P0.05
Protein IDs	Protein description	p-value	Fold Change	Difference B8441_CASPO_CTRL	Mean B8441_CASPO	Mean CTRL	Mol. weight [kDa]	MS/MS count
A0A2H0ZDF6	60S ribosomal protein L12-A	0.00517394	2.37724	1.24929	19.3562	18.1069	17.843	80
A0A2H0ZIP1	Alcohol dehydrogenase 1	0.0494243	2.37877	1.25022	18.7982	17.548	36.772	64
A0A2H0ZUP3	60S ribosomal protein L27	0.00272887	2.3858	1.25447	19.1	17.8455	15.418	47
A0A2H0ZT69	ATP synthase subunit beta	0.00926103	2.40283	1.26473	19.483	18.2183	53.472	122
A0A2H0ZQE9	Mitochondrial phosphate carrier protein	0.013346	2.50513	1.32488	19.8233	18.4985	32.426	83
A0A2H0ZCU8	Mitochondrial outer membrane protein porin	0.0179811	2.52793	1.33796	19.7649	18.4269	29.745	149
A0A2H0ZCW1	Mannose-1-phosphate guanyltransferase	0.00505785	2.60305	1.3802	19.8215	18.4413	40.049	88
A0A2H1A5C8	40S ribosomal protein S14	0.0371549	2.77378	1.47185	20.4722	19.0003	14.042	106
A0A2H0ZGB6	40S ribosomal protein S25	0.00764306	2.87577	1.52395	21.6412	20.1172	14.474	98
A0A2H0ZVC9	60S ribosomal protein L9-B	0.00456489	3.03417	1.6013	21.001	19.3997	21.656	110
A0A2H1A2B0	ATP synthase subunit alpha	0.000804708	3.09145	1.62828	21.2078	19.5795	58.616	171
A0A2H1A6I3	ATP-dependent RNA helicase eIF4A	0.0121107	3.17095	1.66491	20.0278	18.3629	44.232	107
A0A2H0ZDC5	40S ribosomal protein S0	0.00931916	3.33987	1.73979	20.7779	19.0381	29.088	125
A0A2H0ZQS3	D-fructose-6-phosphate amidotransferase	0.00125197	3.36589	1.75099	19.3253	17.5743	76.309	271
A0A2H0ZQV3	UTP--glucose-1-phosphate uridylyltransferase	0.0293662	3.57989	1.83992	19.2954	17.4555	55.66	92
A0A2H0ZQG0	Ribosomal protein	0.00201462	3.70528	1.88958	22.3448	20.4552	24.499	130
A0A2H0ZC49	Aconitate hydratase, mitochondrial	0.00616257	3.7632	1.91196	19.8027	17.8907	85.048	103
A0A2H0ZD48	Fructose-bisphosphate aldolase	0.0207646	3.87307	1.95348	19.6325	17.679	39.368	120
A0A2H0ZES9	Transaldolase	0.0246699	3.93974	1.9781	21.2521	19.274	35.856	265
A0A2H1A5H4	Peroxiredoxin TSA1	0.017277	4.16949	2.05987	19.2787	17.2188	21.735	78
A0A2H1A3A4	SEC14 cytosolic factor	0.0058936	4.45773	2.15631	19.9199	17.7636	34.439	91
A0A2H0ZCD6	40S ribosomal protein S2	0.00941639	4.46635	2.1591	21.6287	19.4696	27.106	148
A0A2H0ZKG4	60S ribosomal protein L24	0.00816951	4.51707	2.17539	20.7034	18.528	17.963	74
A0A2H0ZSF0	40S ribosomal protein S16	0.0159797	4.89722	2.29196	21.4182	19.1262	15.708	133
A0A2H1A212	S-adenosylmethionine synthase	0.00357227	4.92018	2.29871	20.0689	17.7702	41.952	79
A0A2H0ZIR0	Adenosylhomocysteinase	0.0321393	4.97907	2.31588	19.7954	17.4796	48.85	161
A0A2H0ZV45	Uncharacterized protein	0.00462174	5.10072	2.3507	19.8327	17.482	28.857	105
A0A2H0ZQK7	Uncharacterized protein	0.00172054	5.30815	2.40821	20.6557	18.2474	45.985	130
A0A2H0ZFC0	Guanine nucleotide-binding protein subunit beta-like protein	0.00927043	5.4309	2.44119	21.03	18.5888	34.442	141
A0A2H0ZD52	60S ribosomal protein L20-A	0.0495386	6.00462	2.58607	21.6889	19.1028	50.232	129
A0A2H0ZNX4	Ribosomal protein L19	0.00402945	7.52072	2.91087	20.539	17.6282	23.981	111
A0A2H1A1L1	60S ribosomal protein L16-B	0.00589596	8.04114	3.0074	21.286	18.2786	22.588	120
A0A2H0ZVW8	Phosphotransferase	0.00950652	10.4158	3.3807	19.4005	16.0198	53.711	198
A0A2H0ZVG5	Asparagine synthase (glutamine-hydrolyzing)	0.000461898	15.7901	3.98095	19.4686	15.4877	64.238	123

## Sheet: B11244_FC2_P0.05
Protein IDs	Protein description	p-value	Fold Change	Difference B11244_CASPO_CTRL	Mean B11244_CASPO	Mean CTRL	Mol. weight [kDa]	MS/MS count
A0A2H0ZQE9	Mitochondrial phosphate carrier protein	0.0258195	2.13026	1.09103	19.5895	18.4985	32.426	83
A0A2H0ZD48	Fructose-bisphosphate aldolase	0.0164335	2.72745	1.44755	19.1265	17.679	39.368	120
A0A2H1A5H4	Peroxiredoxin TSA1	0.0318832	3.05055	1.60907	18.8279	17.2188	21.735	78
A0A2H0ZM99	Heat shock protein SSA2	0.00461716	3.3917	1.76201	21.273	19.511	69.761	247
A0A2H1A160	Uncharacterized protein	0.0369731	3.78166	1.91902	21.0039	19.0849	22.962	37
A0A2H0ZCU8	Mitochondrial outer membrane protein porin	0.0282972	3.84339	1.94238	20.3693	18.4269	29.745	149
A0A2H0ZFX3	1,3-beta-glucanosyltransferase	0.0365099	4.72354	2.23987	22.1215	19.8816	49.533	77
A0A2H0ZGL1	Uncharacterized protein	0.000110298	6.89148	2.78481	20.9834	18.1986	60.49	23
A0A2H1A5H8	Ubiquitin-40S ribosomal protein S27a	0.00651568	7.07427	2.82258	24.7123	21.8897	17.279	90
A0A2H0ZVW8	Phosphotransferase	0.0294816	8.18132	3.03233	19.0522	16.0198	53.711	198
A0A2H0ZP18	Uncharacterized protein	0.0260058	9.47007	3.24338	22.0988	18.8555	60.944	10
A0A2H0ZXY4	Uncharacterized protein	0.000576442	10.6494	3.4127	22.4103	18.9976	75.297	67
A0A2H0ZNS4	GTP-binding protein RHO1	0.000497837	10.871	3.44242	22.9748	19.5324	22.07	61
A0A2H0ZV45	Uncharacterized protein	0.0001907	11.1305	3.47645	20.9585	17.482	28.857	105
A0A2H0ZVC5	Uncharacterized protein	0.00605448	12.7397	3.67126	22.4528	18.7815	33.685	17
A0A2H0ZKV9	Plasma membrane ATPase	0.00970992	13.62	3.76766	24.5636	20.7959	97.972	271
A0A2H1A5R8	MFS domain-containing protein	0.00485298	13.8907	3.79605	22.8904	19.0943	62.98	22
A0A2H0ZKL2	AMP-binding domain-containing protein	0.0135312	15.7411	3.97647	20.6552	16.6787	77.441	49
A0A2H0ZW02	Peptidase A1 domain-containing protein	0.0284903	17.3163	4.11406	22.1853	18.0713	62.93	41
A0A2H1A7S4	1,3-beta-glucanosyltransferase	0.000456436	19.9619	4.31918	26.5247	22.2055	58.914	169
A0A2H0ZDG8	Uncharacterized protein	0.00222699	23.2344	4.53819	22.9687	18.4305	30.215	23
A0A2H1A4W2	1,3-beta-D-glucan-UDP glucosyltransferase	0.000222961	42.3583	5.40457	24.5188	19.1143	216.63	265
A0A2H1A768	Multidrug resistance protein CDR1	0.00247324	150.315	7.23185	24.4837	17.2519	169.96	108

## Sheet: MMC1_FC2_P0.05
Protein IDs	Protein description	p-value	Fold Change	Difference MMC1_CASPO_CTRL	MMC1_CASPO	CTRL	Mol. weight [kDa]	MS/MS count
A0A2H0ZKB9	Uncharacterized protein	0.0243411	2.00162	1.00117	20.4768	19.4756	14.815	132
A0A2H0ZVC9	60S ribosomal protein L9-B	0.027326	2.04689	1.03343	20.4331	19.3997	21.656	110
A0A2H1A5Q8	60S acidic ribosomal protein P0	0.040101	2.06185	1.04394	20.025	18.981	32.989	207
A0A2H0ZYS2	40S ribosomal protein S13	0.0347388	2.25373	1.17231	21.02	19.8477	17.015	132
A0A2H1A3M0	60S ribosomal protein L18-A	0.0378951	2.27805	1.1878	20.5676	19.3798	20.746	80
A0A2H0ZS48	40S ribosomal protein S24	0.00764816	2.30317	1.20362	19.8167	18.6131	15.524	144
A0A2H1A2B0	ATP synthase subunit alpha	0.00216985	2.31143	1.20878	20.7883	19.5795	58.616	171
A0A2H0ZFX1	60S ribosomal protein L7	0.0430059	2.33633	1.22425	21.2897	20.0655	27.461	146
A0A2H0ZMQ5	Ornithine aminotransferase	0.00712167	2.54135	1.34559	18.9746	17.629	46.619	111
A0A2H0ZD48	Fructose-bisphosphate aldolase	0.0392643	2.60094	1.37903	19.058	17.679	39.368	120
A0A2H1A6I3	ATP-dependent RNA helicase eIF4A	0.0101283	2.63155	1.39591	19.7588	18.3629	44.232	107
A0A2H0ZN06	Transketolase	0.0364321	2.66742	1.41545	17.8369	16.4214	73.798	100
A0A2H0ZDC5	40S ribosomal protein S0	0.00733104	2.67296	1.41844	20.4565	19.0381	29.088	125
A0A2H0ZM99	Heat shock protein SSA2	0.0171498	2.67355	1.41876	20.9297	19.511	69.761	247
A0A2H0ZCD6	40S ribosomal protein S2	0.0267841	2.71974	1.44347	20.9131	19.4696	27.106	148
A0A2H0ZRL1	40S ribosomal protein S11-A	0.0301005	2.7255	1.44652	21.5796	20.1331	17.732	162
A0A2H0ZM29	40S ribosomal protein S8	0.0460699	2.73035	1.44908	21.9951	20.546	23.143	121
A0A2H1A3A4	SEC14 cytosolic factor	0.00638906	2.78117	1.47569	19.2393	17.7636	34.439	91
A0A2H0ZV45	Uncharacterized protein	0.00616707	2.82765	1.4996	18.9816	17.482	28.857	105
A0A2H0ZQK7	Uncharacterized protein	0.0105192	2.93389	1.55282	19.8003	18.2474	45.985	130
A0A2H0ZYM3	Ribosomal protein L15	0.0118919	3.16435	1.66191	21.626	19.9641	24.191	138
A0A2H1A6Z0	GTP-binding nuclear protein	0.0187697	3.26657	1.70778	19.5908	17.883	24.459	83
A0A2H0ZW29	40S ribosomal protein S3	0.016591	3.31302	1.72815	21.1045	19.3763	27.138	264
A0A2H0ZSF0	40S ribosomal protein S16	0.0165834	3.31857	1.73056	20.8568	19.1262	15.708	133
A0A2H0ZES9	Transaldolase	0.00355035	3.60114	1.84845	21.1225	19.274	35.856	265
A0A2H0ZQE9	Mitochondrial phosphate carrier protein	0.0158856	4.07168	2.02562	20.5241	18.4985	32.426	83
A0A2H0ZQS3	D-fructose-6-phosphate amidotransferase	0.00905244	4.14758	2.05227	19.6266	17.5743	76.309	271
A0A2H0ZKV5	Elongation factor 3	0.0105499	4.36918	2.12736	20.34	18.2126	116.47	396
A0A2H0ZFC0	Guanine nucleotide-binding protein subunit beta-like protein	0.00811822	4.43911	2.15027	20.7391	18.5888	34.442	141
A0A2H0ZIR0	Adenosylhomocysteinase	0.0170688	4.98526	2.31767	19.7972	17.4796	48.85	161
A0A2H0ZVW8	Phosphotransferase	0.00836075	5.38156	2.42802	18.4479	16.0198	53.711	198
A0A2H0ZCU8	Mitochondrial outer membrane protein porin	0.0243277	5.59829	2.48499	20.9119	18.4269	29.745	149
A0A2H0ZD81	60S ribosomal protein L6	0.00210487	5.68539	2.50726	19.8958	17.3885	18.511	117
A0A2H1A937	ADP,ATP carrier protein	0.0208735	7.36746	2.88117	22.1238	19.2426	32.741	164
